# Supplementary material for: Clinical Amyloid Typing by Proteomics: Performance Evaluation and Data Sharing between Two Centres
Source: Molecules. 2021 Mar 29;26(7):1913. doi: 10.3390/molecules26071913 (PMC8037974; doi:10.3390/molecules26071913)
Supplement: Supplementary file 1 [file molecules-26-01913-s001.zip]

Archive with 2 entries (2 files):
- Table S1 - NAC raw data analysed at ITB-CNR.xlsx
- Table S2 - NAC raw data analysed at NAC.xlsx
