# Supplementary material for: Clinical Amyloid Typing by Proteomics: Performance Evaluation and Data Sharing between Two Centres
Source: Molecules. 2021 Mar 29;26(7):1913. doi: 10.3390/molecules26071913 (PMC8037974; doi:10.3390/molecules26071913)
Supplement: Supplementary file 1 [file molecules-26-01913-s001.zip › Table S1 - NAC raw data analysed at ITB-CNR.xlsx]

## Sheet: P-1
Accession	Gene	Description	MW [kDa]	calc. pI	Score	PSMs
P55084	HADHB	Trifunctional enzyme subunit beta, mitochondrial OS=Homo sapiens OX=9606 GN=HADHB PE=1 SV=3	51.3	9.41	0	0
Q15582	TGFBI	Transforming growth factor-beta-induced protein ig-h3 OS=Homo sapiens OX=9606 GN=TGFBI PE=1 SV=1	74.6	7.71	2.08	1
A6XMV9	PRSS2	Protease serine 2 preproprotein OS=Homo sapiens OX=9606 GN=PRSS2 PE=1 SV=1	28	5.14	0	0
Q5SYB0	FRMPD1	FERM and PDZ domain-containing protein 1 OS=Homo sapiens OX=9606 GN=FRMPD1 PE=1 SV=1	173.3	5.25	0	0
P02745	C1QA	Complement C1q subcomponent subunit A OS=Homo sapiens OX=9606 GN=C1QA PE=1 SV=2	26	9.11	0	0
A0A0A0MT22	PTPRC	Protein tyrosine phosphatase, receptor type, C, isoform CRA_d OS=Homo sapiens OX=9606 GN=PTPRC PE=1 SV=1	147.4	6.15	1.91	1
P40925	MDH1	Malate dehydrogenase, cytoplasmic OS=Homo sapiens OX=9606 GN=MDH1 PE=1 SV=4	36.4	7.36	0	0
A0A0G2JIW1	HSPA1B	Heat shock 70 kDa protein 1B OS=Homo sapiens OX=9606 GN=HSPA1B PE=1 SV=1	70.1	5.66	9	4
A0A0B4J1V0	IGHV3-15	Immunoglobulin heavy variable 3-15 OS=Homo sapiens OX=9606 GN=IGHV3-15 PE=3 SV=1	12.9	8.62	0	0
P01834	IGKC	Immunoglobulin kappa constant OS=Homo sapiens OX=9606 GN=IGKC PE=1 SV=2	11.8	6.52	19.55	9
P05089	ARG1	Arginase-1 OS=Homo sapiens OX=9606 GN=ARG1 PE=1 SV=2	34.7	7.21	0	0
P07737	PFN1	Profilin-1 OS=Homo sapiens OX=9606 GN=PFN1 PE=1 SV=2	15	8.27	1.67	1
O75390	CS	Citrate synthase, mitochondrial OS=Homo sapiens OX=9606 GN=CS PE=1 SV=2	51.7	8.32	0	0
O75629	CREG1	Protein CREG1 OS=Homo sapiens OX=9606 GN=CREG1 PE=1 SV=1	24.1	7.59	0	0
O00585	CCL21	C-C motif chemokine 21 OS=Homo sapiens OX=9606 GN=CCL21 PE=1 SV=1	14.6	10.1	2.31	1
P07360	C8G	Complement component C8 gamma chain OS=Homo sapiens OX=9606 GN=C8G PE=1 SV=3	22.3	8.31	4.71	4
P51888	PRELP	Prolargin OS=Homo sapiens OX=9606 GN=PRELP PE=1 SV=1	43.8	9.38	0	0
P98160	HSPG2	Basement membrane-specific heparan sulfate proteoglycan core protein OS=Homo sapiens OX=9606 GN=HSPG2 PE=1 SV=4	468.5	6.51	22.35	14
Q15019	SEPT2	Septin-2 OS=Homo sapiens OX=9606 GN=SEPT2 PE=1 SV=1	41.5	6.6	2.21	1
Q6NZI2	CAVIN1	Caveolae-associated protein 1 OS=Homo sapiens OX=9606 GN=CAVIN1 PE=1 SV=1	43.5	5.6	0	0
P30101	PDIA3	Protein disulfide-isomerase A3 OS=Homo sapiens OX=9606 GN=PDIA3 PE=1 SV=4	56.7	6.35	0	0
P49747	COMP	Cartilage oligomeric matrix protein OS=Homo sapiens OX=9606 GN=COMP PE=1 SV=2	82.8	4.6	0	0
P68871	HBB	Hemoglobin subunit beta OS=Homo sapiens OX=9606 GN=HBB PE=1 SV=2	16	7.28	43.29	29
P08590	MYL3	Myosin light chain 3 OS=Homo sapiens OX=9606 GN=MYL3 PE=1 SV=3	21.9	5.1	0	0
P31942	HNRNPH3	Heterogeneous nuclear ribonucleoprotein H3 OS=Homo sapiens OX=9606 GN=HNRNPH3 PE=1 SV=2	36.9	6.87	1.8	1
P62805	HIST1H4A	Histone H4 OS=Homo sapiens OX=9606 GN=HIST1H4A PE=1 SV=2	11.4	11.36	13.44	9
Q2NL67	PARP6	Poly [ADP-ribose] polymerase 6 OS=Homo sapiens OX=9606 GN=PARP6 PE=2 SV=1	71.1	8.34	0	0
P30049	ATP5F1D	ATP synthase subunit delta, mitochondrial OS=Homo sapiens OX=9606 GN=ATP5D PE=1 SV=2	17.5	5.49	0	0
Q14240	EIF4A2	Eukaryotic initiation factor 4A-II OS=Homo sapiens OX=9606 GN=EIF4A2 PE=1 SV=2	46.4	5.48	0	1
P47755	CAPZA2	F-actin-capping protein subunit alpha-2 OS=Homo sapiens OX=9606 GN=CAPZA2 PE=1 SV=3	32.9	5.85	1.67	1
Q03252	LMNB2	Lamin-B2 OS=Homo sapiens OX=9606 GN=LMNB2 PE=1 SV=4	69.9	5.59	0	1
P18124	RPL7	60S ribosomal protein L7 OS=Homo sapiens OX=9606 GN=RPL7 PE=1 SV=1	29.2	10.65	2.72	1
G5EA09	SDCBP	Syndecan binding protein (Syntenin), isoform CRA_a OS=Homo sapiens OX=9606 GN=SDCBP PE=1 SV=1	34.8	8.51	0	0
Q07092	COL16A1	Collagen alpha-1(XVI) chain OS=Homo sapiens OX=9606 GN=COL16A1 PE=1 SV=2	157.7	7.84	0	0
A0A0A0MS08	IGHG1	Immunoglobulin heavy constant gamma 1 (Fragment) OS=Homo sapiens OX=9606 GN=IGHG1 PE=1 SV=1	43.9	6.96	14.34	7
P13796	LCP1	Plastin-2 OS=Homo sapiens OX=9606 GN=LCP1 PE=1 SV=6	70.2	5.43	3.82	2
A0A0J9YY99	IGHV3-30-5	Uncharacterized protein (Fragment) OS=Homo sapiens OX=9606 PE=1 SV=1	13	8.92	0	0
P10599	TXN	Thioredoxin OS=Homo sapiens OX=9606 GN=TXN PE=1 SV=3	11.7	4.92	0	0
O14498	ISLR	Immunoglobulin superfamily containing leucine-rich repeat protein OS=Homo sapiens OX=9606 GN=ISLR PE=2 SV=1	46	5.15	0	0
A0A0B4J231	IGLL5	Immunoglobulin lambda-like polypeptide 5 OS=Homo sapiens OX=9606 GN=IGLL5 PE=1 SV=1	23.1	8.84	0	0
P04196	HRG	Histidine-rich glycoprotein OS=Homo sapiens OX=9606 GN=HRG PE=1 SV=1	59.5	7.5	1.94	2
P10916	MYL2	Myosin regulatory light chain 2, ventricular/cardiac muscle isoform OS=Homo sapiens OX=9606 GN=MYL2 PE=1 SV=3	18.8	5	0	0
Q76M96	CCDC80	Coiled-coil domain-containing protein 80 OS=Homo sapiens OX=9606 GN=CCDC80 PE=1 SV=1	108.1	9.72	0	0
P20700	LMNB1	Lamin-B1 OS=Homo sapiens OX=9606 GN=LMNB1 PE=1 SV=2	66.4	5.16	2.39	1
P01308	INS	Insulin OS=Homo sapiens OX=9606 GN=INS PE=1 SV=1	12	5.3	0	0
P61978	HNRNPK	Heterogeneous nuclear ribonucleoprotein K OS=Homo sapiens OX=9606 GN=HNRNPK PE=1 SV=1	50.9	5.54	1.83	1
P48745	NOV	Protein NOV homolog OS=Homo sapiens OX=9606 GN=NOV PE=1 SV=1	39.1	7.72	0	0
Q02252	ALDH6A1	Methylmalonate-semialdehyde dehydrogenase [acylating], mitochondrial OS=Homo sapiens OX=9606 GN=ALDH6A1 PE=1 SV=2	57.8	8.5	0	0
P13646	KRT13	Keratin, type I cytoskeletal 13 OS=Homo sapiens OX=9606 GN=KRT13 PE=1 SV=4	49.6	4.96	4.41	3
P02654	APOC1	Apolipoprotein C-I OS=Homo sapiens OX=9606 GN=APOC1 PE=1 SV=1	9.3	8.47	0	0
Q96FQ6	S100A16	Protein S100-A16 OS=Homo sapiens OX=9606 GN=S100A16 PE=1 SV=1	11.8	6.79	0	0
P08727	KRT19	Keratin, type I cytoskeletal 19 OS=Homo sapiens OX=9606 GN=KRT19 PE=1 SV=4	44.1	5.14	9.29	5
Q6UWY5	OLFML1	Olfactomedin-like protein 1 OS=Homo sapiens OX=9606 GN=OLFML1 PE=1 SV=2	45.9	8.09	0	0
Q9NQC3	RTN4	Reticulon-4 OS=Homo sapiens OX=9606 GN=RTN4 PE=1 SV=2	129.9	4.5	1.76	1
P11055	MYH3	Myosin-3 OS=Homo sapiens OX=9606 GN=MYH3 PE=1 SV=3	223.8	5.81	0	0
P35555	FBN1	Fibrillin-1 OS=Homo sapiens OX=9606 GN=FBN1 PE=1 SV=3	312	4.93	9.14	4
P68104	EEF1A1	Elongation factor 1-alpha 1 OS=Homo sapiens OX=9606 GN=EEF1A1 PE=1 SV=1	50.1	9.01	4.44	4
P62424	RPL7A	60S ribosomal protein L7a OS=Homo sapiens OX=9606 GN=RPL7A PE=1 SV=2	30	10.61	1.6	1
E9PRY8	EEF1D	Elongation factor 1-delta OS=Homo sapiens OX=9606 GN=EEF1D PE=1 SV=1	76.5	7.05	2.23	1
P30086	PEBP1	Phosphatidylethanolamine-binding protein 1 OS=Homo sapiens OX=9606 GN=PEBP1 PE=1 SV=3	21	7.53	0	2
P02766	TTR	Transthyretin OS=Homo sapiens OX=9606 GN=TTR PE=1 SV=1	15.9	5.76	2.49	1
Q06828	FMOD	Fibromodulin OS=Homo sapiens OX=9606 GN=FMOD PE=1 SV=2	43.2	6.04	0	0
Q14CN4	KRT72	Keratin, type II cytoskeletal 72 OS=Homo sapiens OX=9606 GN=KRT72 PE=1 SV=2	55.8	6.89	0	0
Q9NY15	STAB1	Stabilin-1 OS=Homo sapiens OX=9606 GN=STAB1 PE=1 SV=3	275.3	6.49	0	0
Q92743	HTRA1	Serine protease HTRA1 OS=Homo sapiens OX=9606 GN=HTRA1 PE=1 SV=1	51.3	7.83	0	0
P61626	LYZ	Lysozyme C OS=Homo sapiens OX=9606 GN=LYZ PE=1 SV=1	16.5	9.16	0	0
Q9NQ79	CRTAC1	Cartilage acidic protein 1 OS=Homo sapiens OX=9606 GN=CRTAC1 PE=1 SV=2	71.4	5.12	0	0
Q08554	DSC1	Desmocollin-1 OS=Homo sapiens OX=9606 GN=DSC1 PE=1 SV=2	99.9	5.43	0	0
P84103	SRSF3	Serine/arginine-rich splicing factor 3 OS=Homo sapiens OX=9606 GN=SRSF3 PE=1 SV=1	19.3	11.65	1.72	1
O00398	P2RY10	Putative P2Y purinoceptor 10 OS=Homo sapiens OX=9606 GN=P2RY10 PE=2 SV=1	38.7	9.01	0	0
Q13162	PRDX4	Peroxiredoxin-4 OS=Homo sapiens OX=9606 GN=PRDX4 PE=1 SV=1	30.5	6.29	2.26	1
Q15113	PCOLCE	Procollagen C-endopeptidase enhancer 1 OS=Homo sapiens OX=9606 GN=PCOLCE PE=1 SV=2	47.9	7.43	0	0
P05413	FABP3	Fatty acid-binding protein, heart OS=Homo sapiens OX=9606 GN=FABP3 PE=1 SV=4	14.8	6.8	0	0
P17096	HMGA1	High mobility group protein HMG-I/HMG-Y OS=Homo sapiens OX=9606 GN=HMGA1 PE=1 SV=3	11.7	10.32	0	1
Q9NZT1	CALML5	Calmodulin-like protein 5 OS=Homo sapiens OX=9606 GN=CALML5 PE=1 SV=2	15.9	4.44	0	0
P04792	HSPB1	Heat shock protein beta-1 OS=Homo sapiens OX=9606 GN=HSPB1 PE=1 SV=2	22.8	6.4	4.25	3
P27658	COL8A1	Collagen alpha-1(VIII) chain OS=Homo sapiens OX=9606 GN=COL8A1 PE=1 SV=2	73.3	9.61	0	0
A0A286YES1	IGHG3	Immunoglobulin heavy constant gamma 3 (Fragment) OS=Homo sapiens OX=9606 GN=IGHG3 PE=1 SV=1	49.1	6.87	4.38	5
P09493	TPM1	Tropomyosin alpha-1 chain OS=Homo sapiens OX=9606 GN=TPM1 PE=1 SV=2	32.7	4.74	6.2	5
P29622	SERPINA4	Kallistatin OS=Homo sapiens OX=9606 GN=SERPINA4 PE=1 SV=3	48.5	7.75	0	0
P62937	PPIA	Peptidyl-prolyl cis-trans isomerase A OS=Homo sapiens OX=9606 GN=PPIA PE=1 SV=2	18	7.81	3.95	2
P07357	C8A	Complement component C8 alpha chain OS=Homo sapiens OX=9606 GN=C8A PE=1 SV=2	65.1	6.47	0	0
P02750	LRG1	Leucine-rich alpha-2-glycoprotein OS=Homo sapiens OX=9606 GN=LRG1 PE=1 SV=2	38.2	6.95	0	0
P10253	GAA	Lysosomal alpha-glucosidase OS=Homo sapiens OX=9606 GN=GAA PE=1 SV=4	105.3	6	0	0
E9PK25	CFL1	Cofilin-1 OS=Homo sapiens OX=9606 GN=CFL1 PE=1 SV=1	22.7	8.34	1.99	1
P80748	IGLV3-21	Immunoglobulin lambda variable 3-21 OS=Homo sapiens OX=9606 GN=IGLV3-21 PE=1 SV=2	12.4	5.29	0	1
P36955	SERPINF1	Pigment epithelium-derived factor OS=Homo sapiens OX=9606 GN=SERPINF1 PE=1 SV=4	46.3	6.38	12.64	7
A0A0B4J2B5	IGHV3OR16-9	Immunoglobulin heavy variable 3/OR16-9 (non-functional) (Fragment) OS=Homo sapiens OX=9606 GN=IGHV3OR16-9 PE=1 SV=1	10.7	8.46	4.61	2
P35908	KRT2	Keratin, type II cytoskeletal 2 epidermal OS=Homo sapiens OX=9606 GN=KRT2 PE=1 SV=2	65.4	8	34.45	15
P62258	YWHAE	14-3-3 protein epsilon OS=Homo sapiens OX=9606 GN=YWHAE PE=1 SV=1	29.2	4.74	0	1
P01591	JCHAIN	Immunoglobulin J chain OS=Homo sapiens OX=9606 GN=JCHAIN PE=1 SV=4	18.1	5.24	0	0
P07237	P4HB	Protein disulfide-isomerase OS=Homo sapiens OX=9606 GN=P4HB PE=1 SV=3	57.1	4.87	2.14	1
Q9UKZ9	PCOLCE2	Procollagen C-endopeptidase enhancer 2 OS=Homo sapiens OX=9606 GN=PCOLCE2 PE=1 SV=1	45.7	8.47	0	0
A0A0A0MSS8	AKR1C3	Aldo-keto reductase family 1 member C3 OS=Homo sapiens OX=9606 GN=AKR1C3 PE=1 SV=1	36.8	7.94	0	0
P02788	LTF	Lactotransferrin OS=Homo sapiens OX=9606 GN=LTF PE=1 SV=6	78.1	8.12	1.77	1
P17174	GOT1	Aspartate aminotransferase, cytoplasmic OS=Homo sapiens OX=9606 GN=GOT1 PE=1 SV=3	46.2	7.01	0	0
P35527	KRT9	Keratin, type I cytoskeletal 9 OS=Homo sapiens OX=9606 GN=KRT9 PE=1 SV=3	62	5.24	12.67	7
P12277	CKB	Creatine kinase B-type OS=Homo sapiens OX=9606 GN=CKB PE=1 SV=1	42.6	5.59	0	0
P61769	B2M	Beta-2-microglobulin OS=Homo sapiens OX=9606 GN=B2M PE=1 SV=1	13.7	6.52	0	0
P07858	CTSB	Cathepsin B OS=Homo sapiens OX=9606 GN=CTSB PE=1 SV=3	37.8	6.3	0	0
P08779	KRT16	Keratin, type I cytoskeletal 16 OS=Homo sapiens OX=9606 GN=KRT16 PE=1 SV=4	51.2	5.05	2.13	1
Q8WVV4	POF1B	Protein POF1B OS=Homo sapiens OX=9606 GN=POF1B PE=1 SV=3	68	6.32	0	0
P32119	PRDX2	Peroxiredoxin-2 OS=Homo sapiens OX=9606 GN=PRDX2 PE=1 SV=5	21.9	5.97	1.95	2
P19827	ITIH1	Inter-alpha-trypsin inhibitor heavy chain H1 OS=Homo sapiens OX=9606 GN=ITIH1 PE=1 SV=3	101.3	6.79	0	0
Q06323	PSME1	Proteasome activator complex subunit 1 OS=Homo sapiens OX=9606 GN=PSME1 PE=1 SV=1	28.7	6.02	0	1
P19013	KRT4	Keratin, type II cytoskeletal 4 OS=Homo sapiens OX=9606 GN=KRT4 PE=1 SV=4	57.3	6.61	0	0
Q13361	MFAP5	Microfibrillar-associated protein 5 OS=Homo sapiens OX=9606 GN=MFAP5 PE=1 SV=1	19.6	5.94	0	0
O15230	LAMA5	Laminin subunit alpha-5 OS=Homo sapiens OX=9606 GN=LAMA5 PE=1 SV=8	399.5	7.02	2.15	3
P09211	GSTP1	Glutathione S-transferase P OS=Homo sapiens OX=9606 GN=GSTP1 PE=1 SV=2	23.3	5.64	2.07	1
A0A1C7CYX9	DPYSL2	Dihydropyrimidinase-related protein 2 OS=Homo sapiens OX=9606 GN=DPYSL2 PE=1 SV=1	73.5	6.35	0	1
H0YCT9	CDCA5	Sororin (Fragment) OS=Homo sapiens OX=9606 GN=CDCA5 PE=4 SV=1	25.3	5.4	0	0
P00488	F13A1	Coagulation factor XIII A chain OS=Homo sapiens OX=9606 GN=F13A1 PE=1 SV=4	83.2	6.09	2.12	1
P25787	PSMA2	Proteasome subunit alpha type-2 OS=Homo sapiens OX=9606 GN=PSMA2 PE=1 SV=2	25.9	7.43	0	0
P68032	ACTC1	Actin, alpha cardiac muscle 1 OS=Homo sapiens OX=9606 GN=ACTC1 PE=1 SV=1	42	5.39	24.45	16
Q92954	PRG4	Proteoglycan 4 OS=Homo sapiens OX=9606 GN=PRG4 PE=1 SV=2	151	9.5	0	0
Q9UKP4	ADAMTS7	A disintegrin and metalloproteinase with thrombospondin motifs 7 OS=Homo sapiens OX=9606 GN=ADAMTS7 PE=1 SV=2	184	6.2	0	0
P0DOY2	IGLC2	Immunoglobulin lambda constant 2 OS=Homo sapiens OX=9606 GN=IGLC2 PE=1 SV=1	11.3	7.24	0	0
P45379	TNNT2	Troponin T, cardiac muscle OS=Homo sapiens OX=9606 GN=TNNT2 PE=1 SV=3	35.9	4.97	0	0
P02533	KRT14	Keratin, type I cytoskeletal 14 OS=Homo sapiens OX=9606 GN=KRT14 PE=1 SV=4	51.5	5.16	4.04	4
P01040	CSTA	Cystatin-A OS=Homo sapiens OX=9606 GN=CSTA PE=1 SV=1	11	5.5	0	0
P06702	S100A9	Protein S100-A9 OS=Homo sapiens OX=9606 GN=S100A9 PE=1 SV=1	13.2	6.13	0	0
P04844	RPN2	Dolichyl-diphosphooligosaccharide--protein glycosyltransferase subunit 2 OS=Homo sapiens OX=9606 GN=RPN2 PE=1 SV=3	69.2	5.69	0	0
Q9Y2B5	VPS9D1	VPS9 domain-containing protein 1 OS=Homo sapiens OX=9606 GN=VPS9D1 PE=1 SV=2	68.9	7.33	0	0
A0A087WYE8	IGHV1OR21-1	Immunoglobulin heavy variable 1/OR21-1 (non-functional) (Fragment) OS=Homo sapiens OX=9606 GN=IGHV1OR21-1 PE=1 SV=1	13	8.18	0	0
P62318	SNRPD3	Small nuclear ribonucleoprotein Sm D3 OS=Homo sapiens OX=9606 GN=SNRPD3 PE=1 SV=1	13.9	10.32	0	1
P02790	HPX	Hemopexin OS=Homo sapiens OX=9606 GN=HPX PE=1 SV=2	51.6	7.02	0	0
P58107	EPPK1	Epiplakin OS=Homo sapiens OX=9606 GN=EPPK1 PE=1 SV=2	555.3	5.6	0	0
E9PLM6	MDK	Midkine OS=Homo sapiens OX=9606 GN=MDK PE=1 SV=1	16.9	9.91	0	0
Q8N0V4	LGI2	Leucine-rich repeat LGI family member 2 OS=Homo sapiens OX=9606 GN=LGI2 PE=2 SV=1	62.3	6.93	0	0
P21291	CSRP1	Cysteine and glycine-rich protein 1 OS=Homo sapiens OX=9606 GN=CSRP1 PE=1 SV=3	20.6	8.57	2.25	1
P53999	SUB1	Activated RNA polymerase II transcriptional coactivator p15 OS=Homo sapiens OX=9606 GN=SUB1 PE=1 SV=3	14.4	9.6	1.9	1
P23396	RPS3	40S ribosomal protein S3 OS=Homo sapiens OX=9606 GN=RPS3 PE=1 SV=2	26.7	9.66	1.91	1
P07358	C8B	Complement component C8 beta chain OS=Homo sapiens OX=9606 GN=C8B PE=1 SV=3	67	8.13	1.87	2
P12235	SLC25A4	ADP/ATP translocase 1 OS=Homo sapiens OX=9606 GN=SLC25A4 PE=1 SV=4	33	9.76	0	0
P30041	PRDX6	Peroxiredoxin-6 OS=Homo sapiens OX=9606 GN=PRDX6 PE=1 SV=3	25	6.38	0	0
B1AHL2	FBLN1	Fibulin-1 OS=Homo sapiens OX=9606 GN=FBLN1 PE=1 SV=1	78.3	5.39	0	0
P16401	HIST1H1B	Histone H1.5 OS=Homo sapiens OX=9606 GN=HIST1H1B PE=1 SV=3	22.6	10.92	1.78	2
Q13835	PKP1	Plakophilin-1 OS=Homo sapiens OX=9606 GN=PKP1 PE=1 SV=2	82.8	9.13	0	0
Q15149	PLEC	Plectin OS=Homo sapiens OX=9606 GN=PLEC PE=1 SV=3	531.5	5.96	1.89	1
Q8IV08	PLD3	Phospholipase D3 OS=Homo sapiens OX=9606 GN=PLD3 PE=1 SV=1	54.7	6.47	0	0
P07355	ANXA2	Annexin A2 OS=Homo sapiens OX=9606 GN=ANXA2 PE=1 SV=2	38.6	7.75	2.66	3
P06312	IGKV4-1	Immunoglobulin kappa variable 4-1 OS=Homo sapiens OX=9606 GN=IGKV4-1 PE=1 SV=1	13.4	5.25	0	0
Q12805	EFEMP1	EGF-containing fibulin-like extracellular matrix protein 1 OS=Homo sapiens OX=9606 GN=EFEMP1 PE=1 SV=2	54.6	5.07	0	0
P04264	KRT1	Keratin, type II cytoskeletal 1 OS=Homo sapiens OX=9606 GN=KRT1 PE=1 SV=6	66	8.12	79.67	38
Q8NEC5	CATSPER1	Cation channel sperm-associated protein 1 OS=Homo sapiens OX=9606 GN=CATSPER1 PE=1 SV=3	90	7.71	0	0
P62979	RPS27A	Ubiquitin-40S ribosomal protein S27a OS=Homo sapiens OX=9606 GN=RPS27A PE=1 SV=2	18	9.64	4.7	3
P01011	SERPINA3	Alpha-1-antichymotrypsin OS=Homo sapiens OX=9606 GN=SERPINA3 PE=1 SV=2	47.6	5.52	2.02	1
Q9H2S6	TNMD	Tenomodulin OS=Homo sapiens OX=9606 GN=TNMD PE=1 SV=1	37.1	5.19	0	0
P07195	LDHB	L-lactate dehydrogenase B chain OS=Homo sapiens OX=9606 GN=LDHB PE=1 SV=2	36.6	6.05	0	1
P02452	COL1A1	Collagen alpha-1(I) chain OS=Homo sapiens OX=9606 GN=COL1A1 PE=1 SV=5	138.9	5.8	0	0
P00915	CA1	Carbonic anhydrase 1 OS=Homo sapiens OX=9606 GN=CA1 PE=1 SV=2	28.9	7.12	0	0
P05109	S100A8	Protein S100-A8 OS=Homo sapiens OX=9606 GN=S100A8 PE=1 SV=1	10.8	7.03	0	0
P02545	LMNA	Prelamin-A/C OS=Homo sapiens OX=9606 GN=LMNA PE=1 SV=1	74.1	7.02	9.01	4
P39059	COL15A1	Collagen alpha-1(XV) chain OS=Homo sapiens OX=9606 GN=COL15A1 PE=1 SV=2	141.6	5	0	0
A0A0G2JPR0	C4A	Complement C4-A OS=Homo sapiens OX=9606 GN=C4A PE=1 SV=1	192.8	7.03	2.89	2
K7ES70	MFAP4	Microfibril-associated glycoprotein 4 OS=Homo sapiens OX=9606 GN=MFAP4 PE=1 SV=1	31.3	5.87	0	0
P49411	TUFM	Elongation factor Tu, mitochondrial OS=Homo sapiens OX=9606 GN=TUFM PE=1 SV=2	49.5	7.61	2.12	1
P00450	CP	Ceruloplasmin OS=Homo sapiens OX=9606 GN=CP PE=1 SV=1	122.1	5.72	0	0
P53675	CLTCL1	Clathrin heavy chain 2 OS=Homo sapiens OX=9606 GN=CLTCL1 PE=1 SV=2	186.9	5.85	0	0
Q15084	PDIA6	Protein disulfide-isomerase A6 OS=Homo sapiens OX=9606 GN=PDIA6 PE=1 SV=1	48.1	5.08	1.68	1
Q14767	LTBP2	Latent-transforming growth factor beta-binding protein 2 OS=Homo sapiens OX=9606 GN=LTBP2 PE=1 SV=3	194.9	5.19	0	0
P08758	ANXA5	Annexin A5 OS=Homo sapiens OX=9606 GN=ANXA5 PE=1 SV=2	35.9	5.05	8.92	6
A0A0A0MRZ8	IGKV3D-11	Immunoglobulin kappa variable 3D-11 OS=Homo sapiens OX=9606 GN=IGKV3D-11 PE=3 SV=6	12.6	5.29	0	0
U3KQK0	HIST1H2BN	Histone H2B OS=Homo sapiens OX=9606 GN=HIST1H2BN PE=1 SV=1	18.8	10.54	6	3
P05787	KRT8	Keratin, type II cytoskeletal 8 OS=Homo sapiens OX=9606 GN=KRT8 PE=1 SV=7	53.7	5.59	4.31	2
Q7Z406	MYH14	Myosin-14 OS=Homo sapiens OX=9606 GN=MYH14 PE=1 SV=2	227.7	5.6	1.91	1
P02649	APOE	Apolipoprotein E OS=Homo sapiens OX=9606 GN=APOE PE=1 SV=1	36.1	5.73	31.17	18
A0A286YEY1	IGHA1	Immunoglobulin heavy constant alpha 1 (Fragment) OS=Homo sapiens OX=9606 GN=IGHA1 PE=1 SV=1	42.8	5.64	30.43	14
P51884	LUM	Lumican OS=Homo sapiens OX=9606 GN=LUM PE=1 SV=2	38.4	6.61	0	0
P01619	IGKV3-20	Immunoglobulin kappa variable 3-20 OS=Homo sapiens OX=9606 GN=IGKV3-20 PE=1 SV=2	12.5	4.96	2.9	1
Q5T749	KPRP	Keratinocyte proline-rich protein OS=Homo sapiens OX=9606 GN=KPRP PE=1 SV=1	64.1	8.27	0	1
Q9NQ39	RPS10P5	Putative 40S ribosomal protein S10-like OS=Homo sapiens OX=9606 GN=RPS10P5 PE=5 SV=1	20.1	10.13	0	1
P02458	COL2A1	Collagen alpha-1(II) chain OS=Homo sapiens OX=9606 GN=COL2A1 PE=1 SV=3	141.7	6.92	0	0
P67936	TPM4	Tropomyosin alpha-4 chain OS=Homo sapiens OX=9606 GN=TPM4 PE=1 SV=3	28.5	4.69	13.04	10
Q5T750	XP32	Skin-specific protein 32 OS=Homo sapiens OX=9606 GN=XP32 PE=1 SV=1	26.2	7.97	0	0
P35232	PHB	Prohibitin OS=Homo sapiens OX=9606 GN=PHB PE=1 SV=1	29.8	5.76	0	2
E7ETH0	CFI	Complement factor I OS=Homo sapiens OX=9606 GN=CFI PE=1 SV=1	66.6	7.59	0	0
P18428	LBP	Lipopolysaccharide-binding protein OS=Homo sapiens OX=9606 GN=LBP PE=1 SV=3	53.4	6.7	0	0
P01024	C3	Complement C3 OS=Homo sapiens OX=9606 GN=C3 PE=1 SV=2	187	6.4	13.81	9
P10768	ESD	S-formylglutathione hydrolase OS=Homo sapiens OX=9606 GN=ESD PE=1 SV=2	31.4	7.02	0	1
Q9Y240	CLEC11A	C-type lectin domain family 11 member A OS=Homo sapiens OX=9606 GN=CLEC11A PE=1 SV=1	35.7	5.16	0	0
Q8N1N4	KRT78	Keratin, type II cytoskeletal 78 OS=Homo sapiens OX=9606 GN=KRT78 PE=1 SV=2	56.8	6.02	0	0
P24821	TNC	Tenascin OS=Homo sapiens OX=9606 GN=TNC PE=1 SV=3	240.7	4.89	0	0
Q8TF66	LRRC15	Leucine-rich repeat-containing protein 15 OS=Homo sapiens OX=9606 GN=LRRC15 PE=2 SV=2	64.3	6.71	0	0
Q16543	CDC37	Hsp90 co-chaperone Cdc37 OS=Homo sapiens OX=9606 GN=CDC37 PE=1 SV=1	44.4	5.25	0	0
P63316	TNNC1	Troponin C, slow skeletal and cardiac muscles OS=Homo sapiens OX=9606 GN=TNNC1 PE=1 SV=1	18.4	4.18	0	0
P35443	THBS4	Thrombospondin-4 OS=Homo sapiens OX=9606 GN=THBS4 PE=1 SV=2	105.8	4.68	0	0
P00747	PLG	Plasminogen OS=Homo sapiens OX=9606 GN=PLG PE=1 SV=2	90.5	7.24	0	0
P13645	KRT10	Keratin, type I cytoskeletal 10 OS=Homo sapiens OX=9606 GN=KRT10 PE=1 SV=6	58.8	5.21	78.72	33
P04406	GAPDH	Glyceraldehyde-3-phosphate dehydrogenase OS=Homo sapiens OX=9606 GN=GAPDH PE=1 SV=3	36	8.46	6.41	5
P21333	FLNA	Filamin-A OS=Homo sapiens OX=9606 GN=FLNA PE=1 SV=4	280.6	6.06	13.39	11
Q9NWB7	IFT57	Intraflagellar transport protein 57 homolog OS=Homo sapiens OX=9606 GN=IFT57 PE=1 SV=1	49.1	4.98	0	0
Q8N119	MMP21	Matrix metalloproteinase-21 OS=Homo sapiens OX=9606 GN=MMP21 PE=2 SV=2	65	9.11	0	0
P21781	FGF7	Fibroblast growth factor 7 OS=Homo sapiens OX=9606 GN=FGF7 PE=1 SV=1	22.5	9.14	0	0
P02511	CRYAB	Alpha-crystallin B chain OS=Homo sapiens OX=9606 GN=CRYAB PE=1 SV=2	20.1	7.33	0	0
P39060	COL18A1	Collagen alpha-1(XVIII) chain OS=Homo sapiens OX=9606 GN=COL18A1 PE=1 SV=5	178.1	6.01	6.47	4
Q9Y490	TLN1	Talin-1 OS=Homo sapiens OX=9606 GN=TLN1 PE=1 SV=3	269.6	6.07	2.03	2
P14923	JUP	Junction plakoglobin OS=Homo sapiens OX=9606 GN=JUP PE=1 SV=3	81.7	6.14	0	0
P06733	ENO1	Alpha-enolase OS=Homo sapiens OX=9606 GN=ENO1 PE=1 SV=2	47.1	7.39	8.65	5
P41159	LEP	Leptin OS=Homo sapiens OX=9606 GN=LEP PE=1 SV=1	18.6	6.37	0	0
Q03591	CFHR1	Complement factor H-related protein 1 OS=Homo sapiens OX=9606 GN=CFHR1 PE=1 SV=2	37.6	7.39	2.07	1
P35580	MYH10	Myosin-10 OS=Homo sapiens OX=9606 GN=MYH10 PE=1 SV=3	228.9	5.54	3.83	5
A0A1B0GU03	CTSD	Uncharacterized protein OS=Homo sapiens OX=9606 PE=1 SV=1	62.7	7.77	0	0
P63244	RACK1	Receptor of activated protein C kinase 1 OS=Homo sapiens OX=9606 GN=RACK1 PE=1 SV=3	35.1	7.69	0	1
P01593	IGKV1D-33	Immunoglobulin kappa variable 1D-33 OS=Homo sapiens OX=9606 GN=IGKV1D-33 PE=1 SV=2	12.8	4.78	0	0
P02743	APCS	Serum amyloid P-component OS=Homo sapiens OX=9606 GN=APCS PE=1 SV=2	25.4	6.54	26.99	15
A0A0C4DH55	IGKV3D-7	Immunoglobulin kappa variable 3D-7 OS=Homo sapiens OX=9606 GN=IGKV3D-7 PE=3 SV=5	13.1	5.94	0	0
P38646	HSPA9	Stress-70 protein, mitochondrial OS=Homo sapiens OX=9606 GN=HSPA9 PE=1 SV=2	73.6	6.16	1.81	1
P49368	CCT3	T-complex protein 1 subunit gamma OS=Homo sapiens OX=9606 GN=CCT3 PE=1 SV=4	60.5	6.49	1.84	1
P62913	RPL11	60S ribosomal protein L11 OS=Homo sapiens OX=9606 GN=RPL11 PE=1 SV=2	20.2	9.6	1.92	1
P01833	PIGR	Polymeric immunoglobulin receptor OS=Homo sapiens OX=9606 GN=PIGR PE=1 SV=4	83.2	5.74	6.69	3
P03950	ANG	Angiogenin OS=Homo sapiens OX=9606 GN=ANG PE=1 SV=1	16.5	9.64	0	0
Q32MH5	FAM214A	Protein FAM214A OS=Homo sapiens OX=9606 GN=FAM214A PE=1 SV=2	121.6	7.9	0	0
P10909	CLU	Clusterin OS=Homo sapiens OX=9606 GN=CLU PE=1 SV=1	52.5	6.27	29.73	14
J3QQX2	ARHGDIA	Rho GDP-dissociation inhibitor 1 OS=Homo sapiens OX=9606 GN=ARHGDIA PE=1 SV=1	25.8	7.44	1.85	1
P22626	HNRNPA2B1	Heterogeneous nuclear ribonucleoproteins A2/B1 OS=Homo sapiens OX=9606 GN=HNRNPA2B1 PE=1 SV=2	37.4	8.95	1.62	1
P10319	HLA-B	HLA class I histocompatibility antigen, B-58 alpha chain OS=Homo sapiens OX=9606 GN=HLA-B PE=1 SV=1	40.3	6.3	1.79	1
Q9HCY8	S100A14	Protein S100-A14 OS=Homo sapiens OX=9606 GN=S100A14 PE=1 SV=1	11.7	5.24	0	0
P02671	FGA	Fibrinogen alpha chain OS=Homo sapiens OX=9606 GN=FGA PE=1 SV=2	94.9	6.01	2.4	1
Q8IUX7	AEBP1	Adipocyte enhancer-binding protein 1 OS=Homo sapiens OX=9606 GN=AEBP1 PE=1 SV=1	130.8	5.11	0	0
K7ERG9	CFD	Complement factor D OS=Homo sapiens OX=9606 GN=CFD PE=1 SV=1	27.8	7.25	0	0
B7ZKJ8	ITIH4	ITIH4 protein OS=Homo sapiens OX=9606 GN=ITIH4 PE=1 SV=1	103.8	6.89	0	0
P01700	IGLV1-47	Immunoglobulin lambda variable 1-47 OS=Homo sapiens OX=9606 GN=IGLV1-47 PE=1 SV=2	12.3	5.91	2.11	1
P06732	CKM	Creatine kinase M-type OS=Homo sapiens OX=9606 GN=CKM PE=1 SV=2	43.1	7.25	0	0
P15090	FABP4	Fatty acid-binding protein, adipocyte OS=Homo sapiens OX=9606 GN=FABP4 PE=1 SV=3	14.7	7.14	0	0
P07093	SERPINE2	Glia-derived nexin OS=Homo sapiens OX=9606 GN=SERPINE2 PE=1 SV=1	44	9.29	1.75	1
P35442	THBS2	Thrombospondin-2 OS=Homo sapiens OX=9606 GN=THBS2 PE=1 SV=2	129.9	4.83	0	0
P12111	COL6A3	Collagen alpha-3(VI) chain OS=Homo sapiens OX=9606 GN=COL6A3 PE=1 SV=5	343.5	6.68	45.92	26
A0A1W2PQ51	DDX17	Probable ATP-dependent RNA helicase DDX17 OS=Homo sapiens OX=9606 GN=DDX17 PE=1 SV=1	80.4	8.37	2	1
Q9BYX2	TBC1D2	TBC1 domain family member 2A OS=Homo sapiens OX=9606 GN=TBC1D2 PE=1 SV=3	105.3	6.58	0	0
A0A0A0MQU5	MYBPC3	Myosin-binding protein C, cardiac-type OS=Homo sapiens OX=9606 GN=MYBPC3 PE=1 SV=1	140.6	6.65	0	0
O14773	TPP1	Tripeptidyl-peptidase 1 OS=Homo sapiens OX=9606 GN=TPP1 PE=1 SV=2	61.2	6.48	0	0
E9PGN7	SERPING1	Plasma protease C1 inhibitor OS=Homo sapiens OX=9606 GN=SERPING1 PE=1 SV=1	59.5	6.76	0	0
O43405	COCH	Cochlin OS=Homo sapiens OX=9606 GN=COCH PE=1 SV=1	59.4	7.96	0	0
Q04695	KRT17	Keratin, type I cytoskeletal 17 OS=Homo sapiens OX=9606 GN=KRT17 PE=1 SV=2	48.1	5.02	2.13	1
Q00839	HNRNPU	Heterogeneous nuclear ribonucleoprotein U OS=Homo sapiens OX=9606 GN=HNRNPU PE=1 SV=6	90.5	6	2.18	2
O75339	CILP	Cartilage intermediate layer protein 1 OS=Homo sapiens OX=9606 GN=CILP PE=1 SV=4	132.5	8.41	0	0
Q14956	GPNMB	Transmembrane glycoprotein NMB OS=Homo sapiens OX=9606 GN=GPNMB PE=1 SV=2	63.9	6.64	0	0
P11021	HSPA5	Endoplasmic reticulum chaperone BiP OS=Homo sapiens OX=9606 GN=HSPA5 PE=1 SV=2	72.3	5.16	10.97	6
Q9BX70	BTBD2	BTB/POZ domain-containing protein 2 OS=Homo sapiens OX=9606 GN=BTBD2 PE=1 SV=1	55.9	5.9	0	0
P05546	SERPIND1	Heparin cofactor 2 OS=Homo sapiens OX=9606 GN=SERPIND1 PE=1 SV=3	57	6.9	0	0
Q7L591	DOK3	Docking protein 3 OS=Homo sapiens OX=9606 GN=DOK3 PE=1 SV=2	53.3	7.77	0	0
P60709	ACTB	Actin, cytoplasmic 1 OS=Homo sapiens OX=9606 GN=ACTB PE=1 SV=1	41.7	5.48	37.41	20
Q8N474	SFRP1	Secreted frizzled-related protein 1 OS=Homo sapiens OX=9606 GN=SFRP1 PE=1 SV=1	35.4	8.85	2.79	1
P07910	HNRNPC	Heterogeneous nuclear ribonucleoproteins C1/C2 OS=Homo sapiens OX=9606 GN=HNRNPC PE=1 SV=4	33.7	5.08	1.96	1
Q9NRN5	OLFML3	Olfactomedin-like protein 3 OS=Homo sapiens OX=9606 GN=OLFML3 PE=2 SV=1	46	6.57	0	0
Q96P63	SERPINB12	Serpin B12 OS=Homo sapiens OX=9606 GN=SERPINB12 PE=1 SV=1	46.2	5.53	0	0
P01911	HLA-DRB1	HLA class II histocompatibility antigen, DRB1-15 beta chain OS=Homo sapiens OX=9606 GN=HLA-DRB1 PE=1 SV=2	29.9	7.74	2.34	1
C9J2H1	ITIH5	Inter-alpha-trypsin inhibitor heavy chain H5 OS=Homo sapiens OX=9606 GN=ITIH5 PE=1 SV=2	104.5	8.38	0	0
P20039	HLA-DRB1	HLA class II histocompatibility antigen, DRB1-11 beta chain OS=Homo sapiens OX=9606 GN=HLA-DRB1 PE=1 SV=1	30.1	7.18	1.66	1
P01023	A2M	Alpha-2-macroglobulin OS=Homo sapiens OX=9606 GN=A2M PE=1 SV=3	163.2	6.46	0	0
P35268	RPL22	60S ribosomal protein L22 OS=Homo sapiens OX=9606 GN=RPL22 PE=1 SV=2	14.8	9.19	2.28	1
Q92820	GGH	Gamma-glutamyl hydrolase OS=Homo sapiens OX=9606 GN=GGH PE=1 SV=2	35.9	7.11	0	0
P13611	VCAN	Versican core protein OS=Homo sapiens OX=9606 GN=VCAN PE=1 SV=3	372.6	4.51	0	0
Q05707	COL14A1	Collagen alpha-1(XIV) chain OS=Homo sapiens OX=9606 GN=COL14A1 PE=1 SV=3	193.4	5.3	0	0
A0A087WVQ6	CLTC	Clathrin heavy chain OS=Homo sapiens OX=9606 GN=CLTC PE=1 SV=1	191.9	5.69	4.47	2
P14625	HSP90B1	Endoplasmin OS=Homo sapiens OX=9606 GN=HSP90B1 PE=1 SV=1	92.4	4.84	7.89	5
P06703	S100A6	Protein S100-A6 OS=Homo sapiens OX=9606 GN=S100A6 PE=1 SV=1	10.2	5.48	0	0
P48735	IDH2	Isocitrate dehydrogenase [NADP], mitochondrial OS=Homo sapiens OX=9606 GN=IDH2 PE=1 SV=2	50.9	8.69	0	0
P01031	C5	Complement C5 OS=Homo sapiens OX=9606 GN=C5 PE=1 SV=4	188.2	6.52	0	0
Q99969	RARRES2	Retinoic acid receptor responder protein 2 OS=Homo sapiens OX=9606 GN=RARRES2 PE=1 SV=1	18.6	9.09	0	0
P02751	FN1	Fibronectin OS=Homo sapiens OX=9606 GN=FN1 PE=1 SV=4	262.5	5.71	7.86	3
P02760	AMBP	Protein AMBP OS=Homo sapiens OX=9606 GN=AMBP PE=1 SV=1	39	6.25	7.75	4
J3QQ67	RPL18	60S ribosomal protein L18 (Fragment) OS=Homo sapiens OX=9606 GN=RPL18 PE=1 SV=1	21.8	11.72	4.05	2
Q9GZM7	TINAGL1	Tubulointerstitial nephritis antigen-like OS=Homo sapiens OX=9606 GN=TINAGL1 PE=1 SV=1	52.4	6.99	4.64	4
P00558	PGK1	Phosphoglycerate kinase 1 OS=Homo sapiens OX=9606 GN=PGK1 PE=1 SV=3	44.6	8.1	2.47	2
Q5HYB6	TPM3	Epididymis luminal protein 189 OS=Homo sapiens OX=9606 GN=DKFZp686J1372 PE=1 SV=1	27.2	4.74	8.26	6
B4E1Z4	CFB	cDNA FLJ55673, highly similar to Complement factor B (EC 3.4.21.47) OS=Homo sapiens OX=9606 PE=1 SV=1	140.9	7.18	0	0
O43707	ACTN4	Alpha-actinin-4 OS=Homo sapiens OX=9606 GN=ACTN4 PE=1 SV=2	104.8	5.44	8.48	5
P60174	TPI1	Triosephosphate isomerase OS=Homo sapiens OX=9606 GN=TPI1 PE=1 SV=3	30.8	5.92	0	2
P02747	C1QC	Complement C1q subcomponent subunit C OS=Homo sapiens OX=9606 GN=C1QC PE=1 SV=3	25.8	8.41	0	0
P02462	COL4A1	Collagen alpha-1(IV) chain OS=Homo sapiens OX=9606 GN=COL4A1 PE=1 SV=3	160.5	8.28	2.11	1
Q8IW75	SERPINA12	Serpin A12 OS=Homo sapiens OX=9606 GN=SERPINA12 PE=1 SV=1	47.1	9.29	0	0
P50461	CSRP3	Cysteine and glycine-rich protein 3 OS=Homo sapiens OX=9606 GN=CSRP3 PE=1 SV=1	21	8.54	0	0
P26038	MSN	Moesin OS=Homo sapiens OX=9606 GN=MSN PE=1 SV=3	67.8	6.4	4.48	3
H0YI09	METTL7A	Methyltransferase-like protein 7A (Fragment) OS=Homo sapiens OX=9606 GN=METTL7A PE=1 SV=1	28.3	8.38	2	1
A0A075B7B8	IGHV3OR16-12	Immunoglobulin heavy variable 3/OR16-12 (non-functional) (Fragment) OS=Homo sapiens OX=9606 GN=IGHV3OR16-12 PE=1 SV=1	12.9	6.51	0	0
A0A087WVS3	TGM5	Protein-glutamine gamma-glutamyltransferase 5 OS=Homo sapiens OX=9606 GN=TGM5 PE=1 SV=1	80.7	6.44	0	0
F5H423	ARF3	Uncharacterized protein OS=Homo sapiens OX=9606 PE=3 SV=1	23.3	8.6	0	0
Q13103	SPP2	Secreted phosphoprotein 24 OS=Homo sapiens OX=9606 GN=SPP2 PE=1 SV=1	24.3	8.32	3.32	4
Q9Y6C2	EMILIN1	EMILIN-1 OS=Homo sapiens OX=9606 GN=EMILIN1 PE=1 SV=3	106.6	5.17	9.09	7
P21980	TGM2	Protein-glutamine gamma-glutamyltransferase 2 OS=Homo sapiens OX=9606 GN=TGM2 PE=1 SV=2	77.3	5.22	1.63	2
P13671	C6	Complement component C6 OS=Homo sapiens OX=9606 GN=C6 PE=1 SV=3	104.7	6.76	0	0
O15335	CHAD	Chondroadherin OS=Homo sapiens OX=9606 GN=CHAD PE=1 SV=2	40.5	9.39	0	0
Q96HF1	SFRP2	Secreted frizzled-related protein 2 OS=Homo sapiens OX=9606 GN=SFRP2 PE=1 SV=2	33.5	7.42	0	0
A0A0D9SFJ1	COQ6	Coenzyme Q6 homolog, monooxygenase (Yeast), isoform CRA_a OS=Homo sapiens OX=9606 GN=COQ6 PE=1 SV=1	43.1	7.39	0	1
P27169	PON1	Serum paraoxonase/arylesterase 1 OS=Homo sapiens OX=9606 GN=PON1 PE=1 SV=3	39.7	5.22	0	0
A0A087WXW9	COL5A1	Collagen alpha-1(V) chain OS=Homo sapiens OX=9606 GN=COL5A1 PE=1 SV=1	183.5	5.07	0	0
H0YAC1	KLKB1	Plasma kallikrein (Fragment) OS=Homo sapiens OX=9606 GN=KLKB1 PE=1 SV=1	76.8	8.06	0	0
Q07954	LRP1	Prolow-density lipoprotein receptor-related protein 1 OS=Homo sapiens OX=9606 GN=LRP1 PE=1 SV=2	504.3	5.39	0	0
P01009	SERPINA1	Alpha-1-antitrypsin OS=Homo sapiens OX=9606 GN=SERPINA1 PE=1 SV=3	46.7	5.59	0	0
H7C0C1	ATP5PO	Uncharacterized protein (Fragment) OS=Homo sapiens OX=9606 PE=4 SV=2	26.8	9.45	0	0
P30048	PRDX3	Thioredoxin-dependent peroxide reductase, mitochondrial OS=Homo sapiens OX=9606 GN=PRDX3 PE=1 SV=3	27.7	7.78	2.31	1
F6SYF8	DKK3	Dickkopf-related protein 3 OS=Homo sapiens OX=9606 GN=DKK3 PE=1 SV=1	39.9	4.7	0	0
Q5D862	FLG2	Filaggrin-2 OS=Homo sapiens OX=9606 GN=FLG2 PE=1 SV=1	247.9	8.31	0	0
P01042	KNG1	Kininogen-1 OS=Homo sapiens OX=9606 GN=KNG1 PE=1 SV=2	71.9	6.81	0	0
P35609	ACTN2	Alpha-actinin-2 OS=Homo sapiens OX=9606 GN=ACTN2 PE=1 SV=1	103.8	5.45	4.26	2
P35858	IGFALS	Insulin-like growth factor-binding protein complex acid labile subunit OS=Homo sapiens OX=9606 GN=IGFALS PE=1 SV=1	66	6.79	0	0
P00740	F9	Coagulation factor IX OS=Homo sapiens OX=9606 GN=F9 PE=1 SV=2	51.7	5.47	1.64	1
P51991	HNRNPA3	Heterogeneous nuclear ribonucleoprotein A3 OS=Homo sapiens OX=9606 GN=HNRNPA3 PE=1 SV=2	39.6	9.01	2.11	1
P02042	HBD	Hemoglobin subunit delta OS=Homo sapiens OX=9606 GN=HBD PE=1 SV=2	16	8.05	9.44	12
P02787	TF	Serotransferrin OS=Homo sapiens OX=9606 GN=TF PE=1 SV=3	77	7.12	6.18	4
O00391	QSOX1	Sulfhydryl oxidase 1 OS=Homo sapiens OX=9606 GN=QSOX1 PE=1 SV=3	82.5	8.92	0	0
Q08188	TGM3	Protein-glutamine gamma-glutamyltransferase E OS=Homo sapiens OX=9606 GN=TGM3 PE=1 SV=4	76.6	5.86	0	0
Q6UWP8	SBSN	Suprabasin OS=Homo sapiens OX=9606 GN=SBSN PE=1 SV=2	60.5	7.01	0	0
P20930	FLG	Filaggrin OS=Homo sapiens OX=9606 GN=FLG PE=1 SV=3	434.9	9.25	0	0
P48668	KRT6C	Keratin, type II cytoskeletal 6C OS=Homo sapiens OX=9606 GN=KRT6C PE=1 SV=3	60	8	4.69	2
P08571	CD14	Monocyte differentiation antigen CD14 OS=Homo sapiens OX=9606 GN=CD14 PE=1 SV=2	40.1	6.23	0	0
P13647	KRT5	Keratin, type II cytoskeletal 5 OS=Homo sapiens OX=9606 GN=KRT5 PE=1 SV=3	62.3	7.74	10.37	5
P62851	RPS25	40S ribosomal protein S25 OS=Homo sapiens OX=9606 GN=RPS25 PE=1 SV=1	13.7	10.11	0	1
Q9H4F8	SMOC1	SPARC-related modular calcium-binding protein 1 OS=Homo sapiens OX=9606 GN=SMOC1 PE=1 SV=1	48.1	8.22	0	0
P08603	CFH	Complement factor H OS=Homo sapiens OX=9606 GN=CFH PE=1 SV=4	139	6.61	2.07	1
Q8WU39	MZB1	Marginal zone B- and B1-cell-specific protein OS=Homo sapiens OX=9606 GN=MZB1 PE=1 SV=1	20.7	5.57	6.91	3
P84243	H3F3A	Histone H3.3 OS=Homo sapiens OX=9606 GN=H3F3A PE=1 SV=2	15.3	11.27	2.08	2
P08729	KRT7	Keratin, type II cytoskeletal 7 OS=Homo sapiens OX=9606 GN=KRT7 PE=1 SV=5	51.4	5.48	2.25	1
Q14574	DSC3	Desmocollin-3 OS=Homo sapiens OX=9606 GN=DSC3 PE=1 SV=3	99.9	6.1	0	0
Q6FI13	HIST2H2AA3	Histone H2A type 2-A OS=Homo sapiens OX=9606 GN=HIST2H2AA3 PE=1 SV=3	14.1	10.9	27.11	16
P47929	LGALS7	Galectin-7 OS=Homo sapiens OX=9606 GN=LGALS7 PE=1 SV=2	15.1	7.62	0	0
P14555	PLA2G2A	Phospholipase A2, membrane associated OS=Homo sapiens OX=9606 GN=PLA2G2A PE=1 SV=2	16.1	9.23	0	0
P05783	KRT18	Keratin, type I cytoskeletal 18 OS=Homo sapiens OX=9606 GN=KRT18 PE=1 SV=2	48	5.45	0	0
P15924	DSP	Desmoplakin OS=Homo sapiens OX=9606 GN=DSP PE=1 SV=3	331.6	6.81	0	0
P0DJI8	SAA1	Serum amyloid A-1 protein OS=Homo sapiens OX=9606 GN=SAA1 PE=1 SV=1	13.5	6.79	0	0
Q96P44	COL21A1	Collagen alpha-1(XXI) chain OS=Homo sapiens OX=9606 GN=COL21A1 PE=2 SV=1	99.3	8.32	0	0
P98095	FBLN2	Fibulin-2 OS=Homo sapiens OX=9606 GN=FBLN2 PE=1 SV=2	126.5	4.82	0	0
P01008	SERPINC1	Antithrombin-III OS=Homo sapiens OX=9606 GN=SERPINC1 PE=1 SV=1	52.6	6.71	0	0
A0A0A0MRV0	RRBP1	Ribosome-binding protein 1 OS=Homo sapiens OX=9606 GN=RRBP1 PE=1 SV=1	152.4	8.6	2.38	1
Q8WUA8	TSKU	Tsukushin OS=Homo sapiens OX=9606 GN=TSKU PE=2 SV=3	37.8	6.87	0	0
A0A286YEY4	IGHG2	Immunoglobulin heavy constant gamma 2 (Fragment) OS=Homo sapiens OX=9606 GN=IGHG2 PE=1 SV=1	43.8	6.52	4.67	5
P31944	CASP14	Caspase-14 OS=Homo sapiens OX=9606 GN=CASP14 PE=1 SV=2	27.7	5.58	0	0
Q13228	SELENBP1	Selenium-binding protein 1 OS=Homo sapiens OX=9606 GN=SELENBP1 PE=1 SV=2	52.4	6.37	0	0
P16104	H2AFX	Histone H2AX OS=Homo sapiens OX=9606 GN=H2AFX PE=1 SV=2	15.1	10.74	19.74	12
P26641	EEF1G	Elongation factor 1-gamma OS=Homo sapiens OX=9606 GN=EEF1G PE=1 SV=3	50.1	6.67	1.8	1
P07437	TUBB	Tubulin beta chain OS=Homo sapiens OX=9606 GN=TUBB PE=1 SV=2	49.6	4.89	7.15	7
P12814	ACTN1	Alpha-actinin-1 OS=Homo sapiens OX=9606 GN=ACTN1 PE=1 SV=2	103	5.41	8.48	5
E7EMB3	CALM2	Calmodulin-2 OS=Homo sapiens OX=9606 GN=CALM2 PE=1 SV=1	21.7	4.56	4.66	3
A0A286YFJ8	IGHG4	Immunoglobulin heavy constant gamma 4 (Fragment) OS=Homo sapiens OX=9606 GN=IGHG4 PE=1 SV=1	43.8	6.24	4.67	3
A0A087WUZ3	SPTBN1	Spectrin beta chain OS=Homo sapiens OX=9606 GN=SPTBN1 PE=1 SV=1	274.7	5.57	4.15	2
Q562R1	ACTBL2	Beta-actin-like protein 2 OS=Homo sapiens OX=9606 GN=ACTBL2 PE=1 SV=2	42	5.59	18.77	11
Q14103	HNRNPD	Heterogeneous nuclear ribonucleoprotein D0 OS=Homo sapiens OX=9606 GN=HNRNPD PE=1 SV=1	38.4	7.81	1.93	1
Q06830	PRDX1	Peroxiredoxin-1 OS=Homo sapiens OX=9606 GN=PRDX1 PE=1 SV=1	22.1	8.13	3.92	2
P23142	FBLN1	Fibulin-1 OS=Homo sapiens OX=9606 GN=FBLN1 PE=1 SV=4	77.2	5.22	0	0
A0A087WW87	IGKV2-40	Immunoglobulin kappa variable 2-40 OS=Homo sapiens OX=9606 GN=IGKV2-40 PE=3 SV=2	13.3	4.61	1.79	1
Q03001	DST	Dystonin OS=Homo sapiens OX=9606 GN=DST PE=1 SV=4	860.1	5.25	0	0
P54296	MYOM2	Myomesin-2 OS=Homo sapiens OX=9606 GN=MYOM2 PE=1 SV=2	164.8	6.19	0	0
P61604	HSPE1	10 kDa heat shock protein, mitochondrial OS=Homo sapiens OX=9606 GN=HSPE1 PE=1 SV=2	10.9	8.92	0	2
Q14112	NID2	Nidogen-2 OS=Homo sapiens OX=9606 GN=NID2 PE=1 SV=3	151.2	5.29	0	0
P02675	FGB	Fibrinogen beta chain OS=Homo sapiens OX=9606 GN=FGB PE=1 SV=2	55.9	8.27	2.06	1
Q02413	DSG1	Desmoglein-1 OS=Homo sapiens OX=9606 GN=DSG1 PE=1 SV=2	113.7	5.03	0	0
P11047	LAMC1	Laminin subunit gamma-1 OS=Homo sapiens OX=9606 GN=LAMC1 PE=1 SV=3	177.5	5.12	2.09	1
P05452	CLEC3B	Tetranectin OS=Homo sapiens OX=9606 GN=CLEC3B PE=1 SV=3	22.5	5.67	3.94	2
P08133	ANXA6	Annexin A6 OS=Homo sapiens OX=9606 GN=ANXA6 PE=1 SV=3	75.8	5.6	4.22	2
Q8IY42	C4orf19	Uncharacterized protein C4orf19 OS=Homo sapiens OX=9606 GN=C4orf19 PE=1 SV=1	33.7	4.51	0	0
Q15063	POSTN	Periostin OS=Homo sapiens OX=9606 GN=POSTN PE=1 SV=2	93.3	7.53	0	0
G8JLG2	CDSN	CDSN OS=Homo sapiens OX=9606 GN=CDSN PE=1 SV=1	51.6	8.44	0	0
P01266	TG	Thyroglobulin OS=Homo sapiens OX=9606 GN=TG PE=1 SV=5	304.6	5.58	0	0
Q96PD5	PGLYRP2	N-acetylmuramoyl-L-alanine amidase OS=Homo sapiens OX=9606 GN=PGLYRP2 PE=1 SV=1	62.2	7.55	0	0
P08572	COL4A2	Collagen alpha-2(IV) chain OS=Homo sapiens OX=9606 GN=COL4A2 PE=1 SV=4	167.4	8.66	2.42	1
Q9H2X0	CHRD	Chordin OS=Homo sapiens OX=9606 GN=CHRD PE=1 SV=2	102	7.75	0	0
P19823	ITIH2	Inter-alpha-trypsin inhibitor heavy chain H2 OS=Homo sapiens OX=9606 GN=ITIH2 PE=1 SV=2	106.4	6.86	0	0
P00325	ADH1B	Alcohol dehydrogenase 1B OS=Homo sapiens OX=9606 GN=ADH1B PE=1 SV=2	39.8	8.29	2	1
V9GYM3	APOA2	Apolipoprotein A-II OS=Homo sapiens OX=9606 GN=APOA2 PE=1 SV=1	14.9	8.27	0	0
H0YMB8	CCDC33	Coiled-coil domain-containing protein 33 (Fragment) OS=Homo sapiens OX=9606 GN=CCDC33 PE=4 SV=1	78.8	7.65	0	0
O75223	GGCT	Gamma-glutamylcyclotransferase OS=Homo sapiens OX=9606 GN=GGCT PE=1 SV=1	21	5.14	0	0
P14618	PKM	Pyruvate kinase PKM OS=Homo sapiens OX=9606 GN=PKM PE=1 SV=4	57.9	7.84	6.87	4
O75635	SERPINB7	Serpin B7 OS=Homo sapiens OX=9606 GN=SERPINB7 PE=1 SV=1	42.9	6.8	0	0
O14960	LECT2	Leukocyte cell-derived chemotaxin-2 OS=Homo sapiens OX=9606 GN=LECT2 PE=1 SV=2	16.4	9.39	10.26	8
P69905	HBA1	Hemoglobin subunit alpha OS=Homo sapiens OX=9606 GN=HBA1 PE=1 SV=2	15.2	8.68	21.18	13
O75112	LDB3	LIM domain-binding protein 3 OS=Homo sapiens OX=9606 GN=LDB3 PE=1 SV=2	77.1	8.13	0	0
Q05209	PTPN12	Tyrosine-protein phosphatase non-receptor type 12 OS=Homo sapiens OX=9606 GN=PTPN12 PE=1 SV=3	88.1	5.62	0	1
D6RF35	GC	Vitamin D-binding protein OS=Homo sapiens OX=9606 GN=GC PE=1 SV=1	53	5.52	0	0
Q86UD1	OAF	Out at first protein homolog OS=Homo sapiens OX=9606 GN=OAF PE=2 SV=1	30.7	6.84	0	0
P04083	ANXA1	Annexin A1 OS=Homo sapiens OX=9606 GN=ANXA1 PE=1 SV=2	38.7	7.02	6.92	4
A0A0C4DH31	IGHV1-18	Immunoglobulin heavy variable 1-18 OS=Homo sapiens OX=9606 GN=IGHV1-18 PE=3 SV=1	12.8	8.84	0	0
P99999	CYCS	Cytochrome c OS=Homo sapiens OX=9606 GN=CYCS PE=1 SV=2	11.7	9.57	0	0
Q08431	MFGE8	Lactadherin OS=Homo sapiens OX=9606 GN=MFGE8 PE=1 SV=2	43.1	8.15	0	0
E7EX88	ACAN	Aggrecan core protein OS=Homo sapiens OX=9606 GN=ACAN PE=1 SV=2	261.2	4.13	0	0
P12109	COL6A1	Collagen alpha-1(VI) chain OS=Homo sapiens OX=9606 GN=COL6A1 PE=1 SV=3	108.5	5.43	18.02	10
A0A0A0MS09	IGHD	Immunoglobulin heavy constant delta (Fragment) OS=Homo sapiens OX=9606 GN=IGHD PE=1 SV=1	47.5	7.44	0	0
P10643	C7	Complement component C7 OS=Homo sapiens OX=9606 GN=C7 PE=1 SV=2	93.5	6.48	2.12	2
P11142	HSPA8	Heat shock cognate 71 kDa protein OS=Homo sapiens OX=9606 GN=HSPA8 PE=1 SV=1	70.9	5.52	6.39	5
P02768	ALB	Serum albumin OS=Homo sapiens OX=9606 GN=ALB PE=1 SV=2	69.3	6.28	26.2	13
P07900	HSP90AA1	Heat shock protein HSP 90-alpha OS=Homo sapiens OX=9606 GN=HSP90AA1 PE=1 SV=5	84.6	5.02	6.17	3
P27824	CANX	Calnexin OS=Homo sapiens OX=9606 GN=CANX PE=1 SV=2	67.5	4.6	2.05	1
P02749	APOH	Beta-2-glycoprotein 1 OS=Homo sapiens OX=9606 GN=APOH PE=1 SV=3	38.3	7.97	0	0
Q8N241	HSPB7	Heat shock 27kDa protein family, member 7 (Cardiovascular), isoform CRA_c OS=Homo sapiens OX=9606 GN=HSPB7 PE=1 SV=1	27.4	8.22	0	0
P08670	VIM	Vimentin OS=Homo sapiens OX=9606 GN=VIM PE=1 SV=4	53.6	5.12	45.66	24
Q9H2A7	CXCL16	C-X-C motif chemokine 16 OS=Homo sapiens OX=9606 GN=CXCL16 PE=2 SV=4	27.6	8.78	0	0
P09382	LGALS1	Galectin-1 OS=Homo sapiens OX=9606 GN=LGALS1 PE=1 SV=2	14.7	5.5	0	0
J3KPS3	ALDOA	Fructose-bisphosphate aldolase OS=Homo sapiens OX=9606 GN=ALDOA PE=1 SV=1	39.8	8.09	0	1
P02144	MB	Myoglobin OS=Homo sapiens OX=9606 GN=MB PE=1 SV=2	17.2	7.68	0	0
P09651	HNRNPA1	Heterogeneous nuclear ribonucleoprotein A1 OS=Homo sapiens OX=9606 GN=HNRNPA1 PE=1 SV=5	38.7	9.13	2.38	1
P55058	PLTP	Phospholipid transfer protein OS=Homo sapiens OX=9606 GN=PLTP PE=1 SV=1	54.7	7.01	0	0
Q96RR4	CAMKK2	Calcium/calmodulin-dependent protein kinase kinase 2 OS=Homo sapiens OX=9606 GN=CAMKK2 PE=1 SV=2	64.7	6.68	0	0
P12883	MYH7	Myosin-7 OS=Homo sapiens OX=9606 GN=MYH7 PE=1 SV=5	223	5.8	0	0
Q9H1P3	OSBPL2	Oxysterol-binding protein-related protein 2 OS=Homo sapiens OX=9606 GN=OSBPL2 PE=1 SV=1	55.2	6.35	0	0
P08493	MGP	Matrix Gla protein OS=Homo sapiens OX=9606 GN=MGP PE=1 SV=2	12.3	9.67	0	0
P31146	CORO1A	Coronin-1A OS=Homo sapiens OX=9606 GN=CORO1A PE=1 SV=4	51	6.68	3.69	2
P12110	COL6A2	Collagen alpha-2(VI) chain OS=Homo sapiens OX=9606 GN=COL6A2 PE=1 SV=4	108.5	6.21	5.96	5
P23284	PPIB	Peptidyl-prolyl cis-trans isomerase B OS=Homo sapiens OX=9606 GN=PPIB PE=1 SV=2	23.7	9.41	1.85	1
Q6KB66	KRT80	Keratin, type II cytoskeletal 80 OS=Homo sapiens OX=9606 GN=KRT80 PE=1 SV=2	50.5	5.67	0	0
P30044	PRDX5	Peroxiredoxin-5, mitochondrial OS=Homo sapiens OX=9606 GN=PRDX5 PE=1 SV=4	22.1	8.7	0	0
O00270	GPR31	12-(S)-hydroxy-5,8,10,14-eicosatetraenoic acid receptor OS=Homo sapiens OX=9606 GN=GPR31 PE=2 SV=2	35.1	9.1	0	0
P38117	ETFB	Electron transfer flavoprotein subunit beta OS=Homo sapiens OX=9606 GN=ETFB PE=1 SV=3	27.8	8.1	0	0
P02792	FTL	Ferritin light chain OS=Homo sapiens OX=9606 GN=FTL PE=1 SV=2	20	5.78	2.07	1
P81605	DCD	Dermcidin OS=Homo sapiens OX=9606 GN=DCD PE=1 SV=2	11.3	6.54	1.64	1
Q99715	COL12A1	Collagen alpha-1(XII) chain OS=Homo sapiens OX=9606 GN=COL12A1 PE=1 SV=2	332.9	5.53	0	0
P36980	CFHR2	Complement factor H-related protein 2 OS=Homo sapiens OX=9606 GN=CFHR2 PE=1 SV=1	30.6	6.38	0	0
P18206	VCL	Vinculin OS=Homo sapiens OX=9606 GN=VCL PE=1 SV=4	123.7	5.66	2.28	1
P55290	CDH13	Cadherin-13 OS=Homo sapiens OX=9606 GN=CDH13 PE=1 SV=1	78.2	4.98	0	0
P55268	LAMB2	Laminin subunit beta-2 OS=Homo sapiens OX=9606 GN=LAMB2 PE=1 SV=2	195.9	6.52	2.35	1
Q9Y287	ITM2B	Integral membrane protein 2B OS=Homo sapiens OX=9606 GN=ITM2B PE=1 SV=1	30.3	5.14	0	0
O76076	WISP2	WNT1-inducible-signaling pathway protein 2 OS=Homo sapiens OX=9606 GN=WISP2 PE=1 SV=1	26.8	7.88	0	0
P36269	GGT5	Glutathione hydrolase 5 proenzyme OS=Homo sapiens OX=9606 GN=GGT5 PE=1 SV=2	62.2	7.55	2.01	1
Q9UEW3	MARCO	Macrophage receptor MARCO OS=Homo sapiens OX=9606 GN=MARCO PE=1 SV=1	52.6	8.78	0	0
A8MUS3	RPL23A	60S ribosomal protein L23a OS=Homo sapiens OX=9606 GN=RPL23A PE=1 SV=1	21.9	10.48	1.73	1
P01824	IGHV4-39	Immunoglobulin heavy variable 4-39 OS=Homo sapiens OX=9606 GN=IGHV4-39 PE=1 SV=2	13.9	9.26	0	0
P35625	TIMP3	Metalloproteinase inhibitor 3 OS=Homo sapiens OX=9606 GN=TIMP3 PE=1 SV=2	24.1	8.72	6.39	4
P25705	ATP5F1A	ATP synthase subunit alpha, mitochondrial OS=Homo sapiens OX=9606 GN=ATP5A1 PE=1 SV=1	59.7	9.13	12.21	6
P06727	APOA4	Apolipoprotein A-IV OS=Homo sapiens OX=9606 GN=APOA4 PE=1 SV=3	45.4	5.38	0	0
Q9UBR2	CTSZ	Cathepsin Z OS=Homo sapiens OX=9606 GN=CTSZ PE=1 SV=1	33.8	7.11	0	0
P07585	DCN	Decorin OS=Homo sapiens OX=9606 GN=DCN PE=1 SV=1	39.7	8.54	1.76	1
P06576	ATP5F1B	ATP synthase subunit beta, mitochondrial OS=Homo sapiens OX=9606 GN=ATP5B PE=1 SV=3	56.5	5.4	6.67	4
P21246	PTN	Pleiotrophin OS=Homo sapiens OX=9606 GN=PTN PE=1 SV=1	18.9	9.6	0	0
P11678	EPX	Eosinophil peroxidase OS=Homo sapiens OX=9606 GN=EPX PE=1 SV=2	81	10.29	0	1
Q13867	BLMH	Bleomycin hydrolase OS=Homo sapiens OX=9606 GN=BLMH PE=1 SV=1	52.5	6.27	0	0
A0A1B0GUU9	IGHM	Immunoglobulin heavy constant mu (Fragment) OS=Homo sapiens OX=9606 GN=IGHM PE=1 SV=1	51.9	6.15	0	0
P55072	VCP	Transitional endoplasmic reticulum ATPase OS=Homo sapiens OX=9606 GN=VCP PE=1 SV=4	89.3	5.26	2.13	1
P04040	CAT	Catalase OS=Homo sapiens OX=9606 GN=CAT PE=1 SV=3	59.7	7.39	0	0
P04004	VTN	Vitronectin OS=Homo sapiens OX=9606 GN=VTN PE=1 SV=1	54.3	5.8	56.34	30
P00505	GOT2	Aspartate aminotransferase, mitochondrial OS=Homo sapiens OX=9606 GN=GOT2 PE=1 SV=3	47.5	9.01	0	0
O60687	SRPX2	Sushi repeat-containing protein SRPX2 OS=Homo sapiens OX=9606 GN=SRPX2 PE=1 SV=1	52.9	7.25	0	0
P34096	RNASE4	Ribonuclease 4 OS=Homo sapiens OX=9606 GN=RNASE4 PE=1 SV=3	16.8	9.03	0	0
P06396	GSN	Gelsolin OS=Homo sapiens OX=9606 GN=GSN PE=1 SV=1	85.6	6.28	4	2
P16402	HIST1H1D	Histone H1.3 OS=Homo sapiens OX=9606 GN=HIST1H1D PE=1 SV=2	22.3	11.02	2.15	1
Q01995	TAGLN	Transgelin OS=Homo sapiens OX=9606 GN=TAGLN PE=1 SV=4	22.6	8.84	4.27	2
A2A274	ACO2	Aconitate hydratase, mitochondrial OS=Homo sapiens OX=9606 GN=ACO2 PE=1 SV=1	87.8	7.37	0	0
P40926	MDH2	Malate dehydrogenase, mitochondrial OS=Homo sapiens OX=9606 GN=MDH2 PE=1 SV=3	35.5	8.68	0	0
O95084	PRSS23	Serine protease 23 OS=Homo sapiens OX=9606 GN=PRSS23 PE=1 SV=1	43	9.42	1.83	1
Q9BYD5	CNFN	Cornifelin OS=Homo sapiens OX=9606 GN=CNFN PE=1 SV=2	12.4	6.1	0	0
P29401	TKT	Transketolase OS=Homo sapiens OX=9606 GN=TKT PE=1 SV=3	67.8	7.66	7.28	3
P26447	S100A4	Protein S100-A4 OS=Homo sapiens OX=9606 GN=S100A4 PE=1 SV=1	11.7	6.11	0	0
P19429	TNNI3	Troponin I, cardiac muscle OS=Homo sapiens OX=9606 GN=TNNI3 PE=1 SV=3	24	9.86	0	0
Q05682	CALD1	Caldesmon OS=Homo sapiens OX=9606 GN=CALD1 PE=1 SV=3	93.2	5.66	2.47	2
P48061	CXCL12	Stromal cell-derived factor 1 OS=Homo sapiens OX=9606 GN=CXCL12 PE=1 SV=1	10.7	9.88	0	0
P04908	HIST1H2AB	Histone H2A type 1-B/E OS=Homo sapiens OX=9606 GN=HIST1H2AB PE=1 SV=2	14.1	11.05	26.58	17
F5H5D3	TUBA1C	Tubulin alpha chain OS=Homo sapiens OX=9606 GN=TUBA1C PE=1 SV=1	57.7	5.07	7.02	5
P22735	TGM1	Protein-glutamine gamma-glutamyltransferase K OS=Homo sapiens OX=9606 GN=TGM1 PE=1 SV=4	89.7	6.04	0	0
P00748	F12	Coagulation factor XII OS=Homo sapiens OX=9606 GN=F12 PE=1 SV=3	67.7	7.74	0	0
P26572	MGAT1	Alpha-1,3-mannosyl-glycoprotein 2-beta-N-acetylglucosaminyltransferase OS=Homo sapiens OX=9606 GN=MGAT1 PE=1 SV=2	50.8	9.16	0	0
Q6UXH0	ANGPTL8	Angiopoietin-like protein 8 OS=Homo sapiens OX=9606 GN=ANGPTL8 PE=1 SV=1	22.1	7.65	1.91	1
M0QYS1	RPL13A	60S ribosomal protein L13a (Fragment) OS=Homo sapiens OX=9606 GN=RPL13A PE=1 SV=2	24.2	10.86	2.14	1
B0YIW2	APOC3	Apolipoprotein C-III OS=Homo sapiens OX=9606 GN=APOC3 PE=1 SV=1	12.8	8.18	0	1
P17661	DES	Desmin OS=Homo sapiens OX=9606 GN=DES PE=1 SV=3	53.5	5.27	0	1
Q9H336	CRISPLD1	Cysteine-rich secretory protein LCCL domain-containing 1 OS=Homo sapiens OX=9606 GN=CRISPLD1 PE=2 SV=1	56.9	8.12	0	0
Q9HCB6	SPON1	Spondin-1 OS=Homo sapiens OX=9606 GN=SPON1 PE=1 SV=2	90.9	6.11	0	0
P21810	BGN	Biglycan OS=Homo sapiens OX=9606 GN=BGN PE=1 SV=2	41.6	7.52	0	0
C9JF17	APOD	Apolipoprotein D (Fragment) OS=Homo sapiens OX=9606 GN=APOD PE=1 SV=1	24.1	5.6	0	0
J3QRS3	MYL12A	Myosin regulatory light chain 12A OS=Homo sapiens OX=9606 GN=MYL12A PE=1 SV=1	20.4	4.75	3.65	3
P02746	C1QB	Complement C1q subcomponent subunit B OS=Homo sapiens OX=9606 GN=C1QB PE=1 SV=3	26.7	8.63	0	0
P07996	THBS1	Thrombospondin-1 OS=Homo sapiens OX=9606 GN=THBS1 PE=1 SV=2	129.3	4.94	0	0
P02748	C9	Complement component C9 OS=Homo sapiens OX=9606 GN=C9 PE=1 SV=2	63.1	5.59	23.16	12
P78539	SRPX	Sushi repeat-containing protein SRPX OS=Homo sapiens OX=9606 GN=SRPX PE=1 SV=1	51.5	8.66	0	0
B7Z6Z4	MYL6	Myosin light polypeptide 6 OS=Homo sapiens OX=9606 GN=MYL6 PE=1 SV=1	26.7	5.08	0	1
Q96KP4	CNDP2	Cytosolic non-specific dipeptidase OS=Homo sapiens OX=9606 GN=CNDP2 PE=1 SV=2	52.8	5.97	0	0
P20774	OGN	Mimecan OS=Homo sapiens OX=9606 GN=OGN PE=1 SV=1	33.9	5.63	0	0
Q13642	FHL1	Four and a half LIM domains protein 1 OS=Homo sapiens OX=9606 GN=FHL1 PE=1 SV=4	36.2	8.97	0	0
P37802	TAGLN2	Transgelin-2 OS=Homo sapiens OX=9606 GN=TAGLN2 PE=1 SV=3	22.4	8.25	0	0
P00338	LDHA	L-lactate dehydrogenase A chain OS=Homo sapiens OX=9606 GN=LDHA PE=1 SV=2	36.7	8.27	0	0
P08123	COL1A2	Collagen alpha-2(I) chain OS=Homo sapiens OX=9606 GN=COL1A2 PE=1 SV=7	129.2	8.95	0	0
Q9H3U7	SMOC2	SPARC-related modular calcium-binding protein 2 OS=Homo sapiens OX=9606 GN=SMOC2 PE=2 SV=2	49.6	8.46	0	0
A0A087WXI5	CDH1	Cadherin-1 OS=Homo sapiens OX=9606 GN=CDH1 PE=1 SV=1	100	4.79	0	1
Q14315	FLNC	Filamin-C OS=Homo sapiens OX=9606 GN=FLNC PE=1 SV=3	290.8	5.97	0	0
P25311	AZGP1	Zinc-alpha-2-glycoprotein OS=Homo sapiens OX=9606 GN=AZGP1 PE=1 SV=2	34.2	6.05	0	0
P14174	MIF	Macrophage migration inhibitory factor OS=Homo sapiens OX=9606 GN=MIF PE=1 SV=4	12.5	7.88	1.72	1
P0DJI9	SAA2	Serum amyloid A-2 protein OS=Homo sapiens OX=9606 GN=SAA2 PE=1 SV=1	13.5	9.14	0	0
Q96IY4	CPB2	Carboxypeptidase B2 OS=Homo sapiens OX=9606 GN=CPB2 PE=1 SV=2	48.4	7.71	0	1
P02647	APOA1	Apolipoprotein A-I OS=Homo sapiens OX=9606 GN=APOA1 PE=1 SV=1	30.8	5.76	2.12	1
Q53RT3	ASPRV1	Retroviral-like aspartic protease 1 OS=Homo sapiens OX=9606 GN=ASPRV1 PE=1 SV=1	37	5.44	0	0
Q09666	AHNAK	Neuroblast differentiation-associated protein AHNAK OS=Homo sapiens OX=9606 GN=AHNAK PE=1 SV=2	628.7	6.15	0	1
P35579	MYH9	Myosin-9 OS=Homo sapiens OX=9606 GN=MYH9 PE=1 SV=4	226.4	5.6	22.7	17

## Sheet: P-2
Accession	Gene	Description	MW [kDa]	calc. pI	Score	PSMs
P55084	HADHB	Trifunctional enzyme subunit beta, mitochondrial OS=Homo sapiens OX=9606 GN=HADHB PE=1 SV=3	51.3	9.41	0	0
Q15582	TGFBI	Transforming growth factor-beta-induced protein ig-h3 OS=Homo sapiens OX=9606 GN=TGFBI PE=1 SV=1	74.6	7.71	0	0
A6XMV9	PRSS2	Protease serine 2 preproprotein OS=Homo sapiens OX=9606 GN=PRSS2 PE=1 SV=1	28	5.14	0	0
Q5SYB0	FRMPD1	FERM and PDZ domain-containing protein 1 OS=Homo sapiens OX=9606 GN=FRMPD1 PE=1 SV=1	173.3	5.25	0	0
P02745	C1QA	Complement C1q subcomponent subunit A OS=Homo sapiens OX=9606 GN=C1QA PE=1 SV=2	26	9.11	0	0
A0A0A0MT22	PTPRC	Protein tyrosine phosphatase, receptor type, C, isoform CRA_d OS=Homo sapiens OX=9606 GN=PTPRC PE=1 SV=1	147.4	6.15	0	0
P40925	MDH1	Malate dehydrogenase, cytoplasmic OS=Homo sapiens OX=9606 GN=MDH1 PE=1 SV=4	36.4	7.36	0	0
A0A0G2JIW1	HSPA1B	Heat shock 70 kDa protein 1B OS=Homo sapiens OX=9606 GN=HSPA1B PE=1 SV=1	70.1	5.66	0	0
A0A0B4J1V0	IGHV3-15	Immunoglobulin heavy variable 3-15 OS=Homo sapiens OX=9606 GN=IGHV3-15 PE=3 SV=1	12.9	8.62	0	0
P01834	IGKC	Immunoglobulin kappa constant OS=Homo sapiens OX=9606 GN=IGKC PE=1 SV=2	11.8	6.52	0	0
P05089	ARG1	Arginase-1 OS=Homo sapiens OX=9606 GN=ARG1 PE=1 SV=2	34.7	7.21	0	0
P07737	PFN1	Profilin-1 OS=Homo sapiens OX=9606 GN=PFN1 PE=1 SV=2	15	8.27	1.64	1
O75390	CS	Citrate synthase, mitochondrial OS=Homo sapiens OX=9606 GN=CS PE=1 SV=2	51.7	8.32	0	0
O75629	CREG1	Protein CREG1 OS=Homo sapiens OX=9606 GN=CREG1 PE=1 SV=1	24.1	7.59	0	0
O00585	CCL21	C-C motif chemokine 21 OS=Homo sapiens OX=9606 GN=CCL21 PE=1 SV=1	14.6	10.1	0	0
P07360	C8G	Complement component C8 gamma chain OS=Homo sapiens OX=9606 GN=C8G PE=1 SV=3	22.3	8.31	0	0
P51888	PRELP	Prolargin OS=Homo sapiens OX=9606 GN=PRELP PE=1 SV=1	43.8	9.38	0	0
P98160	HSPG2	Basement membrane-specific heparan sulfate proteoglycan core protein OS=Homo sapiens OX=9606 GN=HSPG2 PE=1 SV=4	468.5	6.51	0	0
Q15019	SEPT2	Septin-2 OS=Homo sapiens OX=9606 GN=SEPT2 PE=1 SV=1	41.5	6.6	0	0
Q6NZI2	CAVIN1	Caveolae-associated protein 1 OS=Homo sapiens OX=9606 GN=CAVIN1 PE=1 SV=1	43.5	5.6	0	0
P30101	PDIA3	Protein disulfide-isomerase A3 OS=Homo sapiens OX=9606 GN=PDIA3 PE=1 SV=4	56.7	6.35	0	0
P49747	COMP	Cartilage oligomeric matrix protein OS=Homo sapiens OX=9606 GN=COMP PE=1 SV=2	82.8	4.6	0	0
P68871	HBB	Hemoglobin subunit beta OS=Homo sapiens OX=9606 GN=HBB PE=1 SV=2	16	7.28	25.73	15
P08590	MYL3	Myosin light chain 3 OS=Homo sapiens OX=9606 GN=MYL3 PE=1 SV=3	21.9	5.1	0	0
P31942	HNRNPH3	Heterogeneous nuclear ribonucleoprotein H3 OS=Homo sapiens OX=9606 GN=HNRNPH3 PE=1 SV=2	36.9	6.87	0	0
P62805	HIST1H4A	Histone H4 OS=Homo sapiens OX=9606 GN=HIST1H4A PE=1 SV=2	11.4	11.36	7.28	3
Q2NL67	PARP6	Poly [ADP-ribose] polymerase 6 OS=Homo sapiens OX=9606 GN=PARP6 PE=2 SV=1	71.1	8.34	0	0
P30049	ATP5F1D	ATP synthase subunit delta, mitochondrial OS=Homo sapiens OX=9606 GN=ATP5D PE=1 SV=2	17.5	5.49	0	0
Q14240	EIF4A2	Eukaryotic initiation factor 4A-II OS=Homo sapiens OX=9606 GN=EIF4A2 PE=1 SV=2	46.4	5.48	0	0
P47755	CAPZA2	F-actin-capping protein subunit alpha-2 OS=Homo sapiens OX=9606 GN=CAPZA2 PE=1 SV=3	32.9	5.85	0	0
Q03252	LMNB2	Lamin-B2 OS=Homo sapiens OX=9606 GN=LMNB2 PE=1 SV=4	69.9	5.59	0	0
P18124	RPL7	60S ribosomal protein L7 OS=Homo sapiens OX=9606 GN=RPL7 PE=1 SV=1	29.2	10.65	0	0
G5EA09	SDCBP	Syndecan binding protein (Syntenin), isoform CRA_a OS=Homo sapiens OX=9606 GN=SDCBP PE=1 SV=1	34.8	8.51	0	0
Q07092	COL16A1	Collagen alpha-1(XVI) chain OS=Homo sapiens OX=9606 GN=COL16A1 PE=1 SV=2	157.7	7.84	0	0
A0A0A0MS08	IGHG1	Immunoglobulin heavy constant gamma 1 (Fragment) OS=Homo sapiens OX=9606 GN=IGHG1 PE=1 SV=1	43.9	6.96	0	0
P13796	LCP1	Plastin-2 OS=Homo sapiens OX=9606 GN=LCP1 PE=1 SV=6	70.2	5.43	0	0
A0A0J9YY99	IGHV3-30-5	Uncharacterized protein (Fragment) OS=Homo sapiens OX=9606 PE=1 SV=1	13	8.92	0	0
P10599	TXN	Thioredoxin OS=Homo sapiens OX=9606 GN=TXN PE=1 SV=3	11.7	4.92	0	0
O14498	ISLR	Immunoglobulin superfamily containing leucine-rich repeat protein OS=Homo sapiens OX=9606 GN=ISLR PE=2 SV=1	46	5.15	0	0
A0A0B4J231	IGLL5	Immunoglobulin lambda-like polypeptide 5 OS=Homo sapiens OX=9606 GN=IGLL5 PE=1 SV=1	23.1	8.84	0	0
P04196	HRG	Histidine-rich glycoprotein OS=Homo sapiens OX=9606 GN=HRG PE=1 SV=1	59.5	7.5	7.96	4
P10916	MYL2	Myosin regulatory light chain 2, ventricular/cardiac muscle isoform OS=Homo sapiens OX=9606 GN=MYL2 PE=1 SV=3	18.8	5	0	0
Q76M96	CCDC80	Coiled-coil domain-containing protein 80 OS=Homo sapiens OX=9606 GN=CCDC80 PE=1 SV=1	108.1	9.72	0	0
P20700	LMNB1	Lamin-B1 OS=Homo sapiens OX=9606 GN=LMNB1 PE=1 SV=2	66.4	5.16	0	0
P01308	INS	Insulin OS=Homo sapiens OX=9606 GN=INS PE=1 SV=1	12	5.3	0	0
P61978	HNRNPK	Heterogeneous nuclear ribonucleoprotein K OS=Homo sapiens OX=9606 GN=HNRNPK PE=1 SV=1	50.9	5.54	0	0
P48745	NOV	Protein NOV homolog OS=Homo sapiens OX=9606 GN=NOV PE=1 SV=1	39.1	7.72	0	0
Q02252	ALDH6A1	Methylmalonate-semialdehyde dehydrogenase [acylating], mitochondrial OS=Homo sapiens OX=9606 GN=ALDH6A1 PE=1 SV=2	57.8	8.5	0	1
P13646	KRT13	Keratin, type I cytoskeletal 13 OS=Homo sapiens OX=9606 GN=KRT13 PE=1 SV=4	49.6	4.96	0	0
P02654	APOC1	Apolipoprotein C-I OS=Homo sapiens OX=9606 GN=APOC1 PE=1 SV=1	9.3	8.47	0	0
Q96FQ6	S100A16	Protein S100-A16 OS=Homo sapiens OX=9606 GN=S100A16 PE=1 SV=1	11.8	6.79	0	0
P08727	KRT19	Keratin, type I cytoskeletal 19 OS=Homo sapiens OX=9606 GN=KRT19 PE=1 SV=4	44.1	5.14	0	0
Q6UWY5	OLFML1	Olfactomedin-like protein 1 OS=Homo sapiens OX=9606 GN=OLFML1 PE=1 SV=2	45.9	8.09	0	0
Q9NQC3	RTN4	Reticulon-4 OS=Homo sapiens OX=9606 GN=RTN4 PE=1 SV=2	129.9	4.5	0	0
P11055	MYH3	Myosin-3 OS=Homo sapiens OX=9606 GN=MYH3 PE=1 SV=3	223.8	5.81	0	0
P35555	FBN1	Fibrillin-1 OS=Homo sapiens OX=9606 GN=FBN1 PE=1 SV=3	312	4.93	0	0
P68104	EEF1A1	Elongation factor 1-alpha 1 OS=Homo sapiens OX=9606 GN=EEF1A1 PE=1 SV=1	50.1	9.01	0	1
P62424	RPL7A	60S ribosomal protein L7a OS=Homo sapiens OX=9606 GN=RPL7A PE=1 SV=2	30	10.61	0	0
E9PRY8	EEF1D	Elongation factor 1-delta OS=Homo sapiens OX=9606 GN=EEF1D PE=1 SV=1	76.5	7.05	0	0
P30086	PEBP1	Phosphatidylethanolamine-binding protein 1 OS=Homo sapiens OX=9606 GN=PEBP1 PE=1 SV=3	21	7.53	1.66	1
P02766	TTR	Transthyretin OS=Homo sapiens OX=9606 GN=TTR PE=1 SV=1	15.9	5.76	0	0
Q06828	FMOD	Fibromodulin OS=Homo sapiens OX=9606 GN=FMOD PE=1 SV=2	43.2	6.04	0	0
Q14CN4	KRT72	Keratin, type II cytoskeletal 72 OS=Homo sapiens OX=9606 GN=KRT72 PE=1 SV=2	55.8	6.89	0	0
Q9NY15	STAB1	Stabilin-1 OS=Homo sapiens OX=9606 GN=STAB1 PE=1 SV=3	275.3	6.49	0	0
Q92743	HTRA1	Serine protease HTRA1 OS=Homo sapiens OX=9606 GN=HTRA1 PE=1 SV=1	51.3	7.83	0	0
P61626	LYZ	Lysozyme C OS=Homo sapiens OX=9606 GN=LYZ PE=1 SV=1	16.5	9.16	11.46	6
Q9NQ79	CRTAC1	Cartilage acidic protein 1 OS=Homo sapiens OX=9606 GN=CRTAC1 PE=1 SV=2	71.4	5.12	0	0
Q08554	DSC1	Desmocollin-1 OS=Homo sapiens OX=9606 GN=DSC1 PE=1 SV=2	99.9	5.43	0	0
P84103	SRSF3	Serine/arginine-rich splicing factor 3 OS=Homo sapiens OX=9606 GN=SRSF3 PE=1 SV=1	19.3	11.65	0	0
O00398	P2RY10	Putative P2Y purinoceptor 10 OS=Homo sapiens OX=9606 GN=P2RY10 PE=2 SV=1	38.7	9.01	0	0
Q13162	PRDX4	Peroxiredoxin-4 OS=Homo sapiens OX=9606 GN=PRDX4 PE=1 SV=1	30.5	6.29	0	0
Q15113	PCOLCE	Procollagen C-endopeptidase enhancer 1 OS=Homo sapiens OX=9606 GN=PCOLCE PE=1 SV=2	47.9	7.43	0	0
P05413	FABP3	Fatty acid-binding protein, heart OS=Homo sapiens OX=9606 GN=FABP3 PE=1 SV=4	14.8	6.8	0	0
P17096	HMGA1	High mobility group protein HMG-I/HMG-Y OS=Homo sapiens OX=9606 GN=HMGA1 PE=1 SV=3	11.7	10.32	0	0
Q9NZT1	CALML5	Calmodulin-like protein 5 OS=Homo sapiens OX=9606 GN=CALML5 PE=1 SV=2	15.9	4.44	0	0
P04792	HSPB1	Heat shock protein beta-1 OS=Homo sapiens OX=9606 GN=HSPB1 PE=1 SV=2	22.8	6.4	0	0
P27658	COL8A1	Collagen alpha-1(VIII) chain OS=Homo sapiens OX=9606 GN=COL8A1 PE=1 SV=2	73.3	9.61	0	0
A0A286YES1	IGHG3	Immunoglobulin heavy constant gamma 3 (Fragment) OS=Homo sapiens OX=9606 GN=IGHG3 PE=1 SV=1	49.1	6.87	0	0
P09493	TPM1	Tropomyosin alpha-1 chain OS=Homo sapiens OX=9606 GN=TPM1 PE=1 SV=2	32.7	4.74	0	0
P29622	SERPINA4	Kallistatin OS=Homo sapiens OX=9606 GN=SERPINA4 PE=1 SV=3	48.5	7.75	0	0
P62937	PPIA	Peptidyl-prolyl cis-trans isomerase A OS=Homo sapiens OX=9606 GN=PPIA PE=1 SV=2	18	7.81	0	0
P07357	C8A	Complement component C8 alpha chain OS=Homo sapiens OX=9606 GN=C8A PE=1 SV=2	65.1	6.47	0	0
P02750	LRG1	Leucine-rich alpha-2-glycoprotein OS=Homo sapiens OX=9606 GN=LRG1 PE=1 SV=2	38.2	6.95	0	0
P10253	GAA	Lysosomal alpha-glucosidase OS=Homo sapiens OX=9606 GN=GAA PE=1 SV=4	105.3	6	0	0
E9PK25	CFL1	Cofilin-1 OS=Homo sapiens OX=9606 GN=CFL1 PE=1 SV=1	22.7	8.34	0	0
P80748	IGLV3-21	Immunoglobulin lambda variable 3-21 OS=Homo sapiens OX=9606 GN=IGLV3-21 PE=1 SV=2	12.4	5.29	0	0
P36955	SERPINF1	Pigment epithelium-derived factor OS=Homo sapiens OX=9606 GN=SERPINF1 PE=1 SV=4	46.3	6.38	0	0
A0A0B4J2B5	IGHV3OR16-9	Immunoglobulin heavy variable 3/OR16-9 (non-functional) (Fragment) OS=Homo sapiens OX=9606 GN=IGHV3OR16-9 PE=1 SV=1	10.7	8.46	0	0
P35908	KRT2	Keratin, type II cytoskeletal 2 epidermal OS=Homo sapiens OX=9606 GN=KRT2 PE=1 SV=2	65.4	8	4.26	2
P62258	YWHAE	14-3-3 protein epsilon OS=Homo sapiens OX=9606 GN=YWHAE PE=1 SV=1	29.2	4.74	0	0
P01591	JCHAIN	Immunoglobulin J chain OS=Homo sapiens OX=9606 GN=JCHAIN PE=1 SV=4	18.1	5.24	0	0
P07237	P4HB	Protein disulfide-isomerase OS=Homo sapiens OX=9606 GN=P4HB PE=1 SV=3	57.1	4.87	0	0
Q9UKZ9	PCOLCE2	Procollagen C-endopeptidase enhancer 2 OS=Homo sapiens OX=9606 GN=PCOLCE2 PE=1 SV=1	45.7	8.47	0	0
A0A0A0MSS8	AKR1C3	Aldo-keto reductase family 1 member C3 OS=Homo sapiens OX=9606 GN=AKR1C3 PE=1 SV=1	36.8	7.94	0	0
P02788	LTF	Lactotransferrin OS=Homo sapiens OX=9606 GN=LTF PE=1 SV=6	78.1	8.12	1.7	1
P17174	GOT1	Aspartate aminotransferase, cytoplasmic OS=Homo sapiens OX=9606 GN=GOT1 PE=1 SV=3	46.2	7.01	0	0
P35527	KRT9	Keratin, type I cytoskeletal 9 OS=Homo sapiens OX=9606 GN=KRT9 PE=1 SV=3	62	5.24	0	0
P12277	CKB	Creatine kinase B-type OS=Homo sapiens OX=9606 GN=CKB PE=1 SV=1	42.6	5.59	0	0
P61769	B2M	Beta-2-microglobulin OS=Homo sapiens OX=9606 GN=B2M PE=1 SV=1	13.7	6.52	0	0
P07858	CTSB	Cathepsin B OS=Homo sapiens OX=9606 GN=CTSB PE=1 SV=3	37.8	6.3	0	0
P08779	KRT16	Keratin, type I cytoskeletal 16 OS=Homo sapiens OX=9606 GN=KRT16 PE=1 SV=4	51.2	5.05	0	0
Q8WVV4	POF1B	Protein POF1B OS=Homo sapiens OX=9606 GN=POF1B PE=1 SV=3	68	6.32	0	0
P32119	PRDX2	Peroxiredoxin-2 OS=Homo sapiens OX=9606 GN=PRDX2 PE=1 SV=5	21.9	5.97	0	0
P19827	ITIH1	Inter-alpha-trypsin inhibitor heavy chain H1 OS=Homo sapiens OX=9606 GN=ITIH1 PE=1 SV=3	101.3	6.79	0	0
Q06323	PSME1	Proteasome activator complex subunit 1 OS=Homo sapiens OX=9606 GN=PSME1 PE=1 SV=1	28.7	6.02	0	0
P19013	KRT4	Keratin, type II cytoskeletal 4 OS=Homo sapiens OX=9606 GN=KRT4 PE=1 SV=4	57.3	6.61	2.41	1
Q13361	MFAP5	Microfibrillar-associated protein 5 OS=Homo sapiens OX=9606 GN=MFAP5 PE=1 SV=1	19.6	5.94	0	0
O15230	LAMA5	Laminin subunit alpha-5 OS=Homo sapiens OX=9606 GN=LAMA5 PE=1 SV=8	399.5	7.02	0	0
P09211	GSTP1	Glutathione S-transferase P OS=Homo sapiens OX=9606 GN=GSTP1 PE=1 SV=2	23.3	5.64	0	0
A0A1C7CYX9	DPYSL2	Dihydropyrimidinase-related protein 2 OS=Homo sapiens OX=9606 GN=DPYSL2 PE=1 SV=1	73.5	6.35	0	0
H0YCT9	CDCA5	Sororin (Fragment) OS=Homo sapiens OX=9606 GN=CDCA5 PE=4 SV=1	25.3	5.4	0	0
P00488	F13A1	Coagulation factor XIII A chain OS=Homo sapiens OX=9606 GN=F13A1 PE=1 SV=4	83.2	6.09	0	0
P25787	PSMA2	Proteasome subunit alpha type-2 OS=Homo sapiens OX=9606 GN=PSMA2 PE=1 SV=2	25.9	7.43	0	0
P68032	ACTC1	Actin, alpha cardiac muscle 1 OS=Homo sapiens OX=9606 GN=ACTC1 PE=1 SV=1	42	5.39	5.88	3
Q92954	PRG4	Proteoglycan 4 OS=Homo sapiens OX=9606 GN=PRG4 PE=1 SV=2	151	9.5	0	0
Q9UKP4	ADAMTS7	A disintegrin and metalloproteinase with thrombospondin motifs 7 OS=Homo sapiens OX=9606 GN=ADAMTS7 PE=1 SV=2	184	6.2	0	0
P0DOY2	IGLC2	Immunoglobulin lambda constant 2 OS=Homo sapiens OX=9606 GN=IGLC2 PE=1 SV=1	11.3	7.24	0	0
P45379	TNNT2	Troponin T, cardiac muscle OS=Homo sapiens OX=9606 GN=TNNT2 PE=1 SV=3	35.9	4.97	0	0
P02533	KRT14	Keratin, type I cytoskeletal 14 OS=Homo sapiens OX=9606 GN=KRT14 PE=1 SV=4	51.5	5.16	0	0
P01040	CSTA	Cystatin-A OS=Homo sapiens OX=9606 GN=CSTA PE=1 SV=1	11	5.5	0	0
P06702	S100A9	Protein S100-A9 OS=Homo sapiens OX=9606 GN=S100A9 PE=1 SV=1	13.2	6.13	0	0
P04844	RPN2	Dolichyl-diphosphooligosaccharide--protein glycosyltransferase subunit 2 OS=Homo sapiens OX=9606 GN=RPN2 PE=1 SV=3	69.2	5.69	0	0
Q9Y2B5	VPS9D1	VPS9 domain-containing protein 1 OS=Homo sapiens OX=9606 GN=VPS9D1 PE=1 SV=2	68.9	7.33	0	0
A0A087WYE8	IGHV1OR21-1	Immunoglobulin heavy variable 1/OR21-1 (non-functional) (Fragment) OS=Homo sapiens OX=9606 GN=IGHV1OR21-1 PE=1 SV=1	13	8.18	0	0
P62318	SNRPD3	Small nuclear ribonucleoprotein Sm D3 OS=Homo sapiens OX=9606 GN=SNRPD3 PE=1 SV=1	13.9	10.32	0	0
P02790	HPX	Hemopexin OS=Homo sapiens OX=9606 GN=HPX PE=1 SV=2	51.6	7.02	0	0
P58107	EPPK1	Epiplakin OS=Homo sapiens OX=9606 GN=EPPK1 PE=1 SV=2	555.3	5.6	0	0
E9PLM6	MDK	Midkine OS=Homo sapiens OX=9606 GN=MDK PE=1 SV=1	16.9	9.91	0	0
Q8N0V4	LGI2	Leucine-rich repeat LGI family member 2 OS=Homo sapiens OX=9606 GN=LGI2 PE=2 SV=1	62.3	6.93	0	0
P21291	CSRP1	Cysteine and glycine-rich protein 1 OS=Homo sapiens OX=9606 GN=CSRP1 PE=1 SV=3	20.6	8.57	0	0
P53999	SUB1	Activated RNA polymerase II transcriptional coactivator p15 OS=Homo sapiens OX=9606 GN=SUB1 PE=1 SV=3	14.4	9.6	0	0
P23396	RPS3	40S ribosomal protein S3 OS=Homo sapiens OX=9606 GN=RPS3 PE=1 SV=2	26.7	9.66	0	0
P07358	C8B	Complement component C8 beta chain OS=Homo sapiens OX=9606 GN=C8B PE=1 SV=3	67	8.13	0	0
P12235	SLC25A4	ADP/ATP translocase 1 OS=Homo sapiens OX=9606 GN=SLC25A4 PE=1 SV=4	33	9.76	0	0
P30041	PRDX6	Peroxiredoxin-6 OS=Homo sapiens OX=9606 GN=PRDX6 PE=1 SV=3	25	6.38	0	0
B1AHL2	FBLN1	Fibulin-1 OS=Homo sapiens OX=9606 GN=FBLN1 PE=1 SV=1	78.3	5.39	0	0
P16401	HIST1H1B	Histone H1.5 OS=Homo sapiens OX=9606 GN=HIST1H1B PE=1 SV=3	22.6	10.92	0	0
Q13835	PKP1	Plakophilin-1 OS=Homo sapiens OX=9606 GN=PKP1 PE=1 SV=2	82.8	9.13	0	0
Q15149	PLEC	Plectin OS=Homo sapiens OX=9606 GN=PLEC PE=1 SV=3	531.5	5.96	0	0
Q8IV08	PLD3	Phospholipase D3 OS=Homo sapiens OX=9606 GN=PLD3 PE=1 SV=1	54.7	6.47	0	0
P07355	ANXA2	Annexin A2 OS=Homo sapiens OX=9606 GN=ANXA2 PE=1 SV=2	38.6	7.75	0	0
P06312	IGKV4-1	Immunoglobulin kappa variable 4-1 OS=Homo sapiens OX=9606 GN=IGKV4-1 PE=1 SV=1	13.4	5.25	0	0
Q12805	EFEMP1	EGF-containing fibulin-like extracellular matrix protein 1 OS=Homo sapiens OX=9606 GN=EFEMP1 PE=1 SV=2	54.6	5.07	0	0
P04264	KRT1	Keratin, type II cytoskeletal 1 OS=Homo sapiens OX=9606 GN=KRT1 PE=1 SV=6	66	8.12	6.42	3
Q8NEC5	CATSPER1	Cation channel sperm-associated protein 1 OS=Homo sapiens OX=9606 GN=CATSPER1 PE=1 SV=3	90	7.71	0	0
P62979	RPS27A	Ubiquitin-40S ribosomal protein S27a OS=Homo sapiens OX=9606 GN=RPS27A PE=1 SV=2	18	9.64	0	0
P01011	SERPINA3	Alpha-1-antichymotrypsin OS=Homo sapiens OX=9606 GN=SERPINA3 PE=1 SV=2	47.6	5.52	0	0
Q9H2S6	TNMD	Tenomodulin OS=Homo sapiens OX=9606 GN=TNMD PE=1 SV=1	37.1	5.19	0	0
P07195	LDHB	L-lactate dehydrogenase B chain OS=Homo sapiens OX=9606 GN=LDHB PE=1 SV=2	36.6	6.05	0	0
P02452	COL1A1	Collagen alpha-1(I) chain OS=Homo sapiens OX=9606 GN=COL1A1 PE=1 SV=5	138.9	5.8	0	0
P00915	CA1	Carbonic anhydrase 1 OS=Homo sapiens OX=9606 GN=CA1 PE=1 SV=2	28.9	7.12	0	0
P05109	S100A8	Protein S100-A8 OS=Homo sapiens OX=9606 GN=S100A8 PE=1 SV=1	10.8	7.03	0	0
P02545	LMNA	Prelamin-A/C OS=Homo sapiens OX=9606 GN=LMNA PE=1 SV=1	74.1	7.02	0	0
P39059	COL15A1	Collagen alpha-1(XV) chain OS=Homo sapiens OX=9606 GN=COL15A1 PE=1 SV=2	141.6	5	0	0
A0A0G2JPR0	C4A	Complement C4-A OS=Homo sapiens OX=9606 GN=C4A PE=1 SV=1	192.8	7.03	0	0
K7ES70	MFAP4	Microfibril-associated glycoprotein 4 OS=Homo sapiens OX=9606 GN=MFAP4 PE=1 SV=1	31.3	5.87	0	0
P49411	TUFM	Elongation factor Tu, mitochondrial OS=Homo sapiens OX=9606 GN=TUFM PE=1 SV=2	49.5	7.61	0	0
P00450	CP	Ceruloplasmin OS=Homo sapiens OX=9606 GN=CP PE=1 SV=1	122.1	5.72	0	0
P53675	CLTCL1	Clathrin heavy chain 2 OS=Homo sapiens OX=9606 GN=CLTCL1 PE=1 SV=2	186.9	5.85	0	0
Q15084	PDIA6	Protein disulfide-isomerase A6 OS=Homo sapiens OX=9606 GN=PDIA6 PE=1 SV=1	48.1	5.08	0	0
Q14767	LTBP2	Latent-transforming growth factor beta-binding protein 2 OS=Homo sapiens OX=9606 GN=LTBP2 PE=1 SV=3	194.9	5.19	0	0
P08758	ANXA5	Annexin A5 OS=Homo sapiens OX=9606 GN=ANXA5 PE=1 SV=2	35.9	5.05	1.76	1
A0A0A0MRZ8	IGKV3D-11	Immunoglobulin kappa variable 3D-11 OS=Homo sapiens OX=9606 GN=IGKV3D-11 PE=3 SV=6	12.6	5.29	0	0
U3KQK0	HIST1H2BN	Histone H2B OS=Homo sapiens OX=9606 GN=HIST1H2BN PE=1 SV=1	18.8	10.54	6.7	3
P05787	KRT8	Keratin, type II cytoskeletal 8 OS=Homo sapiens OX=9606 GN=KRT8 PE=1 SV=7	53.7	5.59	2.41	1
Q7Z406	MYH14	Myosin-14 OS=Homo sapiens OX=9606 GN=MYH14 PE=1 SV=2	227.7	5.6	0	0
P02649	APOE	Apolipoprotein E OS=Homo sapiens OX=9606 GN=APOE PE=1 SV=1	36.1	5.73	19.54	11
A0A286YEY1	IGHA1	Immunoglobulin heavy constant alpha 1 (Fragment) OS=Homo sapiens OX=9606 GN=IGHA1 PE=1 SV=1	42.8	5.64	0	0
P51884	LUM	Lumican OS=Homo sapiens OX=9606 GN=LUM PE=1 SV=2	38.4	6.61	0	0
P01619	IGKV3-20	Immunoglobulin kappa variable 3-20 OS=Homo sapiens OX=9606 GN=IGKV3-20 PE=1 SV=2	12.5	4.96	0	0
Q5T749	KPRP	Keratinocyte proline-rich protein OS=Homo sapiens OX=9606 GN=KPRP PE=1 SV=1	64.1	8.27	0	0
Q9NQ39	RPS10P5	Putative 40S ribosomal protein S10-like OS=Homo sapiens OX=9606 GN=RPS10P5 PE=5 SV=1	20.1	10.13	0	0
P02458	COL2A1	Collagen alpha-1(II) chain OS=Homo sapiens OX=9606 GN=COL2A1 PE=1 SV=3	141.7	6.92	0	0
P67936	TPM4	Tropomyosin alpha-4 chain OS=Homo sapiens OX=9606 GN=TPM4 PE=1 SV=3	28.5	4.69	0	0
Q5T750	XP32	Skin-specific protein 32 OS=Homo sapiens OX=9606 GN=XP32 PE=1 SV=1	26.2	7.97	0	0
P35232	PHB	Prohibitin OS=Homo sapiens OX=9606 GN=PHB PE=1 SV=1	29.8	5.76	0	0
E7ETH0	CFI	Complement factor I OS=Homo sapiens OX=9606 GN=CFI PE=1 SV=1	66.6	7.59	0	0
P18428	LBP	Lipopolysaccharide-binding protein OS=Homo sapiens OX=9606 GN=LBP PE=1 SV=3	53.4	6.7	0	0
P01024	C3	Complement C3 OS=Homo sapiens OX=9606 GN=C3 PE=1 SV=2	187	6.4	2.24	2
P10768	ESD	S-formylglutathione hydrolase OS=Homo sapiens OX=9606 GN=ESD PE=1 SV=2	31.4	7.02	0	0
Q9Y240	CLEC11A	C-type lectin domain family 11 member A OS=Homo sapiens OX=9606 GN=CLEC11A PE=1 SV=1	35.7	5.16	0	0
Q8N1N4	KRT78	Keratin, type II cytoskeletal 78 OS=Homo sapiens OX=9606 GN=KRT78 PE=1 SV=2	56.8	6.02	0	0
P24821	TNC	Tenascin OS=Homo sapiens OX=9606 GN=TNC PE=1 SV=3	240.7	4.89	0	0
Q8TF66	LRRC15	Leucine-rich repeat-containing protein 15 OS=Homo sapiens OX=9606 GN=LRRC15 PE=2 SV=2	64.3	6.71	0	0
Q16543	CDC37	Hsp90 co-chaperone Cdc37 OS=Homo sapiens OX=9606 GN=CDC37 PE=1 SV=1	44.4	5.25	0	0
P63316	TNNC1	Troponin C, slow skeletal and cardiac muscles OS=Homo sapiens OX=9606 GN=TNNC1 PE=1 SV=1	18.4	4.18	0	0
P35443	THBS4	Thrombospondin-4 OS=Homo sapiens OX=9606 GN=THBS4 PE=1 SV=2	105.8	4.68	0	0
P00747	PLG	Plasminogen OS=Homo sapiens OX=9606 GN=PLG PE=1 SV=2	90.5	7.24	0	0
P13645	KRT10	Keratin, type I cytoskeletal 10 OS=Homo sapiens OX=9606 GN=KRT10 PE=1 SV=6	58.8	5.21	1.65	1
P04406	GAPDH	Glyceraldehyde-3-phosphate dehydrogenase OS=Homo sapiens OX=9606 GN=GAPDH PE=1 SV=3	36	8.46	0	0
P21333	FLNA	Filamin-A OS=Homo sapiens OX=9606 GN=FLNA PE=1 SV=4	280.6	6.06	0	0
Q9NWB7	IFT57	Intraflagellar transport protein 57 homolog OS=Homo sapiens OX=9606 GN=IFT57 PE=1 SV=1	49.1	4.98	0	0
Q8N119	MMP21	Matrix metalloproteinase-21 OS=Homo sapiens OX=9606 GN=MMP21 PE=2 SV=2	65	9.11	0	0
P21781	FGF7	Fibroblast growth factor 7 OS=Homo sapiens OX=9606 GN=FGF7 PE=1 SV=1	22.5	9.14	0	0
P02511	CRYAB	Alpha-crystallin B chain OS=Homo sapiens OX=9606 GN=CRYAB PE=1 SV=2	20.1	7.33	0	0
P39060	COL18A1	Collagen alpha-1(XVIII) chain OS=Homo sapiens OX=9606 GN=COL18A1 PE=1 SV=5	178.1	6.01	0	0
Q9Y490	TLN1	Talin-1 OS=Homo sapiens OX=9606 GN=TLN1 PE=1 SV=3	269.6	6.07	0	0
P14923	JUP	Junction plakoglobin OS=Homo sapiens OX=9606 GN=JUP PE=1 SV=3	81.7	6.14	0	0
P06733	ENO1	Alpha-enolase OS=Homo sapiens OX=9606 GN=ENO1 PE=1 SV=2	47.1	7.39	0	0
P41159	LEP	Leptin OS=Homo sapiens OX=9606 GN=LEP PE=1 SV=1	18.6	6.37	0	0
Q03591	CFHR1	Complement factor H-related protein 1 OS=Homo sapiens OX=9606 GN=CFHR1 PE=1 SV=2	37.6	7.39	1.72	1
P35580	MYH10	Myosin-10 OS=Homo sapiens OX=9606 GN=MYH10 PE=1 SV=3	228.9	5.54	0	0
A0A1B0GU03	CTSD	Uncharacterized protein OS=Homo sapiens OX=9606 PE=1 SV=1	62.7	7.77	0	0
P63244	RACK1	Receptor of activated protein C kinase 1 OS=Homo sapiens OX=9606 GN=RACK1 PE=1 SV=3	35.1	7.69	0	0
P01593	IGKV1D-33	Immunoglobulin kappa variable 1D-33 OS=Homo sapiens OX=9606 GN=IGKV1D-33 PE=1 SV=2	12.8	4.78	0	0
P02743	APCS	Serum amyloid P-component OS=Homo sapiens OX=9606 GN=APCS PE=1 SV=2	25.4	6.54	9.84	4
A0A0C4DH55	IGKV3D-7	Immunoglobulin kappa variable 3D-7 OS=Homo sapiens OX=9606 GN=IGKV3D-7 PE=3 SV=5	13.1	5.94	0	0
P38646	HSPA9	Stress-70 protein, mitochondrial OS=Homo sapiens OX=9606 GN=HSPA9 PE=1 SV=2	73.6	6.16	0	0
P49368	CCT3	T-complex protein 1 subunit gamma OS=Homo sapiens OX=9606 GN=CCT3 PE=1 SV=4	60.5	6.49	0	0
P62913	RPL11	60S ribosomal protein L11 OS=Homo sapiens OX=9606 GN=RPL11 PE=1 SV=2	20.2	9.6	0	0
P01833	PIGR	Polymeric immunoglobulin receptor OS=Homo sapiens OX=9606 GN=PIGR PE=1 SV=4	83.2	5.74	0	0
P03950	ANG	Angiogenin OS=Homo sapiens OX=9606 GN=ANG PE=1 SV=1	16.5	9.64	0	0
Q32MH5	FAM214A	Protein FAM214A OS=Homo sapiens OX=9606 GN=FAM214A PE=1 SV=2	121.6	7.9	0	0
P10909	CLU	Clusterin OS=Homo sapiens OX=9606 GN=CLU PE=1 SV=1	52.5	6.27	2.26	1
J3QQX2	ARHGDIA	Rho GDP-dissociation inhibitor 1 OS=Homo sapiens OX=9606 GN=ARHGDIA PE=1 SV=1	25.8	7.44	0	0
P22626	HNRNPA2B1	Heterogeneous nuclear ribonucleoproteins A2/B1 OS=Homo sapiens OX=9606 GN=HNRNPA2B1 PE=1 SV=2	37.4	8.95	0	0
P10319	HLA-B	HLA class I histocompatibility antigen, B-58 alpha chain OS=Homo sapiens OX=9606 GN=HLA-B PE=1 SV=1	40.3	6.3	0	0
Q9HCY8	S100A14	Protein S100-A14 OS=Homo sapiens OX=9606 GN=S100A14 PE=1 SV=1	11.7	5.24	0	0
P02671	FGA	Fibrinogen alpha chain OS=Homo sapiens OX=9606 GN=FGA PE=1 SV=2	94.9	6.01	0	0
Q8IUX7	AEBP1	Adipocyte enhancer-binding protein 1 OS=Homo sapiens OX=9606 GN=AEBP1 PE=1 SV=1	130.8	5.11	0	0
K7ERG9	CFD	Complement factor D OS=Homo sapiens OX=9606 GN=CFD PE=1 SV=1	27.8	7.25	0	0
B7ZKJ8	ITIH4	ITIH4 protein OS=Homo sapiens OX=9606 GN=ITIH4 PE=1 SV=1	103.8	6.89	0	0
P01700	IGLV1-47	Immunoglobulin lambda variable 1-47 OS=Homo sapiens OX=9606 GN=IGLV1-47 PE=1 SV=2	12.3	5.91	0	0
P06732	CKM	Creatine kinase M-type OS=Homo sapiens OX=9606 GN=CKM PE=1 SV=2	43.1	7.25	0	0
P15090	FABP4	Fatty acid-binding protein, adipocyte OS=Homo sapiens OX=9606 GN=FABP4 PE=1 SV=3	14.7	7.14	0	0
P07093	SERPINE2	Glia-derived nexin OS=Homo sapiens OX=9606 GN=SERPINE2 PE=1 SV=1	44	9.29	0	0
P35442	THBS2	Thrombospondin-2 OS=Homo sapiens OX=9606 GN=THBS2 PE=1 SV=2	129.9	4.83	0	0
P12111	COL6A3	Collagen alpha-3(VI) chain OS=Homo sapiens OX=9606 GN=COL6A3 PE=1 SV=5	343.5	6.68	1.86	1
A0A1W2PQ51	DDX17	Probable ATP-dependent RNA helicase DDX17 OS=Homo sapiens OX=9606 GN=DDX17 PE=1 SV=1	80.4	8.37	0	0
Q9BYX2	TBC1D2	TBC1 domain family member 2A OS=Homo sapiens OX=9606 GN=TBC1D2 PE=1 SV=3	105.3	6.58	0	0
A0A0A0MQU5	MYBPC3	Myosin-binding protein C, cardiac-type OS=Homo sapiens OX=9606 GN=MYBPC3 PE=1 SV=1	140.6	6.65	0	0
O14773	TPP1	Tripeptidyl-peptidase 1 OS=Homo sapiens OX=9606 GN=TPP1 PE=1 SV=2	61.2	6.48	0	0
E9PGN7	SERPING1	Plasma protease C1 inhibitor OS=Homo sapiens OX=9606 GN=SERPING1 PE=1 SV=1	59.5	6.76	0	0
O43405	COCH	Cochlin OS=Homo sapiens OX=9606 GN=COCH PE=1 SV=1	59.4	7.96	0	0
Q04695	KRT17	Keratin, type I cytoskeletal 17 OS=Homo sapiens OX=9606 GN=KRT17 PE=1 SV=2	48.1	5.02	0	0
Q00839	HNRNPU	Heterogeneous nuclear ribonucleoprotein U OS=Homo sapiens OX=9606 GN=HNRNPU PE=1 SV=6	90.5	6	0	0
O75339	CILP	Cartilage intermediate layer protein 1 OS=Homo sapiens OX=9606 GN=CILP PE=1 SV=4	132.5	8.41	0	0
Q14956	GPNMB	Transmembrane glycoprotein NMB OS=Homo sapiens OX=9606 GN=GPNMB PE=1 SV=2	63.9	6.64	0	0
P11021	HSPA5	Endoplasmic reticulum chaperone BiP OS=Homo sapiens OX=9606 GN=HSPA5 PE=1 SV=2	72.3	5.16	0	0
Q9BX70	BTBD2	BTB/POZ domain-containing protein 2 OS=Homo sapiens OX=9606 GN=BTBD2 PE=1 SV=1	55.9	5.9	0	0
P05546	SERPIND1	Heparin cofactor 2 OS=Homo sapiens OX=9606 GN=SERPIND1 PE=1 SV=3	57	6.9	0	0
Q7L591	DOK3	Docking protein 3 OS=Homo sapiens OX=9606 GN=DOK3 PE=1 SV=2	53.3	7.77	0	0
P60709	ACTB	Actin, cytoplasmic 1 OS=Homo sapiens OX=9606 GN=ACTB PE=1 SV=1	41.7	5.48	11.77	5
Q8N474	SFRP1	Secreted frizzled-related protein 1 OS=Homo sapiens OX=9606 GN=SFRP1 PE=1 SV=1	35.4	8.85	0	0
P07910	HNRNPC	Heterogeneous nuclear ribonucleoproteins C1/C2 OS=Homo sapiens OX=9606 GN=HNRNPC PE=1 SV=4	33.7	5.08	0	0
Q9NRN5	OLFML3	Olfactomedin-like protein 3 OS=Homo sapiens OX=9606 GN=OLFML3 PE=2 SV=1	46	6.57	0	0
Q96P63	SERPINB12	Serpin B12 OS=Homo sapiens OX=9606 GN=SERPINB12 PE=1 SV=1	46.2	5.53	0	0
P01911	HLA-DRB1	HLA class II histocompatibility antigen, DRB1-15 beta chain OS=Homo sapiens OX=9606 GN=HLA-DRB1 PE=1 SV=2	29.9	7.74	0	0
C9J2H1	ITIH5	Inter-alpha-trypsin inhibitor heavy chain H5 OS=Homo sapiens OX=9606 GN=ITIH5 PE=1 SV=2	104.5	8.38	0	0
P20039	HLA-DRB1	HLA class II histocompatibility antigen, DRB1-11 beta chain OS=Homo sapiens OX=9606 GN=HLA-DRB1 PE=1 SV=1	30.1	7.18	0	0
P01023	A2M	Alpha-2-macroglobulin OS=Homo sapiens OX=9606 GN=A2M PE=1 SV=3	163.2	6.46	0	0
P35268	RPL22	60S ribosomal protein L22 OS=Homo sapiens OX=9606 GN=RPL22 PE=1 SV=2	14.8	9.19	0	0
Q92820	GGH	Gamma-glutamyl hydrolase OS=Homo sapiens OX=9606 GN=GGH PE=1 SV=2	35.9	7.11	0	0
P13611	VCAN	Versican core protein OS=Homo sapiens OX=9606 GN=VCAN PE=1 SV=3	372.6	4.51	0	0
Q05707	COL14A1	Collagen alpha-1(XIV) chain OS=Homo sapiens OX=9606 GN=COL14A1 PE=1 SV=3	193.4	5.3	0	0
A0A087WVQ6	CLTC	Clathrin heavy chain OS=Homo sapiens OX=9606 GN=CLTC PE=1 SV=1	191.9	5.69	0	0
P14625	HSP90B1	Endoplasmin OS=Homo sapiens OX=9606 GN=HSP90B1 PE=1 SV=1	92.4	4.84	0	0
P06703	S100A6	Protein S100-A6 OS=Homo sapiens OX=9606 GN=S100A6 PE=1 SV=1	10.2	5.48	0	0
P48735	IDH2	Isocitrate dehydrogenase [NADP], mitochondrial OS=Homo sapiens OX=9606 GN=IDH2 PE=1 SV=2	50.9	8.69	0	0
P01031	C5	Complement C5 OS=Homo sapiens OX=9606 GN=C5 PE=1 SV=4	188.2	6.52	0	0
Q99969	RARRES2	Retinoic acid receptor responder protein 2 OS=Homo sapiens OX=9606 GN=RARRES2 PE=1 SV=1	18.6	9.09	0	0
P02751	FN1	Fibronectin OS=Homo sapiens OX=9606 GN=FN1 PE=1 SV=4	262.5	5.71	0	0
P02760	AMBP	Protein AMBP OS=Homo sapiens OX=9606 GN=AMBP PE=1 SV=1	39	6.25	0	0
J3QQ67	RPL18	60S ribosomal protein L18 (Fragment) OS=Homo sapiens OX=9606 GN=RPL18 PE=1 SV=1	21.8	11.72	0	0
Q9GZM7	TINAGL1	Tubulointerstitial nephritis antigen-like OS=Homo sapiens OX=9606 GN=TINAGL1 PE=1 SV=1	52.4	6.99	0	0
P00558	PGK1	Phosphoglycerate kinase 1 OS=Homo sapiens OX=9606 GN=PGK1 PE=1 SV=3	44.6	8.1	0	0
Q5HYB6	TPM3	Epididymis luminal protein 189 OS=Homo sapiens OX=9606 GN=DKFZp686J1372 PE=1 SV=1	27.2	4.74	0	0
B4E1Z4	CFB	cDNA FLJ55673, highly similar to Complement factor B (EC 3.4.21.47) OS=Homo sapiens OX=9606 PE=1 SV=1	140.9	7.18	0	0
O43707	ACTN4	Alpha-actinin-4 OS=Homo sapiens OX=9606 GN=ACTN4 PE=1 SV=2	104.8	5.44	0	0
P60174	TPI1	Triosephosphate isomerase OS=Homo sapiens OX=9606 GN=TPI1 PE=1 SV=3	30.8	5.92	0	0
P02747	C1QC	Complement C1q subcomponent subunit C OS=Homo sapiens OX=9606 GN=C1QC PE=1 SV=3	25.8	8.41	0	0
P02462	COL4A1	Collagen alpha-1(IV) chain OS=Homo sapiens OX=9606 GN=COL4A1 PE=1 SV=3	160.5	8.28	0	0
Q8IW75	SERPINA12	Serpin A12 OS=Homo sapiens OX=9606 GN=SERPINA12 PE=1 SV=1	47.1	9.29	0	0
P50461	CSRP3	Cysteine and glycine-rich protein 3 OS=Homo sapiens OX=9606 GN=CSRP3 PE=1 SV=1	21	8.54	0	0
P26038	MSN	Moesin OS=Homo sapiens OX=9606 GN=MSN PE=1 SV=3	67.8	6.4	0	0
H0YI09	METTL7A	Methyltransferase-like protein 7A (Fragment) OS=Homo sapiens OX=9606 GN=METTL7A PE=1 SV=1	28.3	8.38	0	0
A0A075B7B8	IGHV3OR16-12	Immunoglobulin heavy variable 3/OR16-12 (non-functional) (Fragment) OS=Homo sapiens OX=9606 GN=IGHV3OR16-12 PE=1 SV=1	12.9	6.51	0	0
A0A087WVS3	TGM5	Protein-glutamine gamma-glutamyltransferase 5 OS=Homo sapiens OX=9606 GN=TGM5 PE=1 SV=1	80.7	6.44	0	0
F5H423	ARF3	Uncharacterized protein OS=Homo sapiens OX=9606 PE=3 SV=1	23.3	8.6	0	0
Q13103	SPP2	Secreted phosphoprotein 24 OS=Homo sapiens OX=9606 GN=SPP2 PE=1 SV=1	24.3	8.32	0	0
Q9Y6C2	EMILIN1	EMILIN-1 OS=Homo sapiens OX=9606 GN=EMILIN1 PE=1 SV=3	106.6	5.17	0	0
P21980	TGM2	Protein-glutamine gamma-glutamyltransferase 2 OS=Homo sapiens OX=9606 GN=TGM2 PE=1 SV=2	77.3	5.22	0	0
P13671	C6	Complement component C6 OS=Homo sapiens OX=9606 GN=C6 PE=1 SV=3	104.7	6.76	0	0
O15335	CHAD	Chondroadherin OS=Homo sapiens OX=9606 GN=CHAD PE=1 SV=2	40.5	9.39	0	0
Q96HF1	SFRP2	Secreted frizzled-related protein 2 OS=Homo sapiens OX=9606 GN=SFRP2 PE=1 SV=2	33.5	7.42	0	0
A0A0D9SFJ1	COQ6	Coenzyme Q6 homolog, monooxygenase (Yeast), isoform CRA_a OS=Homo sapiens OX=9606 GN=COQ6 PE=1 SV=1	43.1	7.39	0	0
P27169	PON1	Serum paraoxonase/arylesterase 1 OS=Homo sapiens OX=9606 GN=PON1 PE=1 SV=3	39.7	5.22	0	0
A0A087WXW9	COL5A1	Collagen alpha-1(V) chain OS=Homo sapiens OX=9606 GN=COL5A1 PE=1 SV=1	183.5	5.07	0	0
H0YAC1	KLKB1	Plasma kallikrein (Fragment) OS=Homo sapiens OX=9606 GN=KLKB1 PE=1 SV=1	76.8	8.06	0	0
Q07954	LRP1	Prolow-density lipoprotein receptor-related protein 1 OS=Homo sapiens OX=9606 GN=LRP1 PE=1 SV=2	504.3	5.39	0	0
P01009	SERPINA1	Alpha-1-antitrypsin OS=Homo sapiens OX=9606 GN=SERPINA1 PE=1 SV=3	46.7	5.59	0	1
H7C0C1	ATP5PO	Uncharacterized protein (Fragment) OS=Homo sapiens OX=9606 PE=4 SV=2	26.8	9.45	0	0
P30048	PRDX3	Thioredoxin-dependent peroxide reductase, mitochondrial OS=Homo sapiens OX=9606 GN=PRDX3 PE=1 SV=3	27.7	7.78	0	0
F6SYF8	DKK3	Dickkopf-related protein 3 OS=Homo sapiens OX=9606 GN=DKK3 PE=1 SV=1	39.9	4.7	0	0
Q5D862	FLG2	Filaggrin-2 OS=Homo sapiens OX=9606 GN=FLG2 PE=1 SV=1	247.9	8.31	0	0
P01042	KNG1	Kininogen-1 OS=Homo sapiens OX=9606 GN=KNG1 PE=1 SV=2	71.9	6.81	0	0
P35609	ACTN2	Alpha-actinin-2 OS=Homo sapiens OX=9606 GN=ACTN2 PE=1 SV=1	103.8	5.45	0	0
P35858	IGFALS	Insulin-like growth factor-binding protein complex acid labile subunit OS=Homo sapiens OX=9606 GN=IGFALS PE=1 SV=1	66	6.79	0	0
P00740	F9	Coagulation factor IX OS=Homo sapiens OX=9606 GN=F9 PE=1 SV=2	51.7	5.47	0	0
P51991	HNRNPA3	Heterogeneous nuclear ribonucleoprotein A3 OS=Homo sapiens OX=9606 GN=HNRNPA3 PE=1 SV=2	39.6	9.01	0	0
P02042	HBD	Hemoglobin subunit delta OS=Homo sapiens OX=9606 GN=HBD PE=1 SV=2	16	8.05	12.43	8
P02787	TF	Serotransferrin OS=Homo sapiens OX=9606 GN=TF PE=1 SV=3	77	7.12	0	0
O00391	QSOX1	Sulfhydryl oxidase 1 OS=Homo sapiens OX=9606 GN=QSOX1 PE=1 SV=3	82.5	8.92	0	0
Q08188	TGM3	Protein-glutamine gamma-glutamyltransferase E OS=Homo sapiens OX=9606 GN=TGM3 PE=1 SV=4	76.6	5.86	0	0
Q6UWP8	SBSN	Suprabasin OS=Homo sapiens OX=9606 GN=SBSN PE=1 SV=2	60.5	7.01	0	0
P20930	FLG	Filaggrin OS=Homo sapiens OX=9606 GN=FLG PE=1 SV=3	434.9	9.25	0	0
P48668	KRT6C	Keratin, type II cytoskeletal 6C OS=Homo sapiens OX=9606 GN=KRT6C PE=1 SV=3	60	8	0	0
P08571	CD14	Monocyte differentiation antigen CD14 OS=Homo sapiens OX=9606 GN=CD14 PE=1 SV=2	40.1	6.23	0	0
P13647	KRT5	Keratin, type II cytoskeletal 5 OS=Homo sapiens OX=9606 GN=KRT5 PE=1 SV=3	62.3	7.74	0	0
P62851	RPS25	40S ribosomal protein S25 OS=Homo sapiens OX=9606 GN=RPS25 PE=1 SV=1	13.7	10.11	0	0
Q9H4F8	SMOC1	SPARC-related modular calcium-binding protein 1 OS=Homo sapiens OX=9606 GN=SMOC1 PE=1 SV=1	48.1	8.22	0	0
P08603	CFH	Complement factor H OS=Homo sapiens OX=9606 GN=CFH PE=1 SV=4	139	6.61	1.72	1
Q8WU39	MZB1	Marginal zone B- and B1-cell-specific protein OS=Homo sapiens OX=9606 GN=MZB1 PE=1 SV=1	20.7	5.57	0	0
P84243	H3F3A	Histone H3.3 OS=Homo sapiens OX=9606 GN=H3F3A PE=1 SV=2	15.3	11.27	0	0
P08729	KRT7	Keratin, type II cytoskeletal 7 OS=Homo sapiens OX=9606 GN=KRT7 PE=1 SV=5	51.4	5.48	2.41	1
Q14574	DSC3	Desmocollin-3 OS=Homo sapiens OX=9606 GN=DSC3 PE=1 SV=3	99.9	6.1	0	0
Q6FI13	HIST2H2AA3	Histone H2A type 2-A OS=Homo sapiens OX=9606 GN=HIST2H2AA3 PE=1 SV=3	14.1	10.9	1.96	1
P47929	LGALS7	Galectin-7 OS=Homo sapiens OX=9606 GN=LGALS7 PE=1 SV=2	15.1	7.62	0	0
P14555	PLA2G2A	Phospholipase A2, membrane associated OS=Homo sapiens OX=9606 GN=PLA2G2A PE=1 SV=2	16.1	9.23	0	0
P05783	KRT18	Keratin, type I cytoskeletal 18 OS=Homo sapiens OX=9606 GN=KRT18 PE=1 SV=2	48	5.45	0	0
P15924	DSP	Desmoplakin OS=Homo sapiens OX=9606 GN=DSP PE=1 SV=3	331.6	6.81	0	0
P0DJI8	SAA1	Serum amyloid A-1 protein OS=Homo sapiens OX=9606 GN=SAA1 PE=1 SV=1	13.5	6.79	0	0
Q96P44	COL21A1	Collagen alpha-1(XXI) chain OS=Homo sapiens OX=9606 GN=COL21A1 PE=2 SV=1	99.3	8.32	0	0
P98095	FBLN2	Fibulin-2 OS=Homo sapiens OX=9606 GN=FBLN2 PE=1 SV=2	126.5	4.82	0	0
P01008	SERPINC1	Antithrombin-III OS=Homo sapiens OX=9606 GN=SERPINC1 PE=1 SV=1	52.6	6.71	0	0
A0A0A0MRV0	RRBP1	Ribosome-binding protein 1 OS=Homo sapiens OX=9606 GN=RRBP1 PE=1 SV=1	152.4	8.6	0	0
Q8WUA8	TSKU	Tsukushin OS=Homo sapiens OX=9606 GN=TSKU PE=2 SV=3	37.8	6.87	0	0
A0A286YEY4	IGHG2	Immunoglobulin heavy constant gamma 2 (Fragment) OS=Homo sapiens OX=9606 GN=IGHG2 PE=1 SV=1	43.8	6.52	0	0
P31944	CASP14	Caspase-14 OS=Homo sapiens OX=9606 GN=CASP14 PE=1 SV=2	27.7	5.58	0	0
Q13228	SELENBP1	Selenium-binding protein 1 OS=Homo sapiens OX=9606 GN=SELENBP1 PE=1 SV=2	52.4	6.37	0	0
P16104	H2AFX	Histone H2AX OS=Homo sapiens OX=9606 GN=H2AFX PE=1 SV=2	15.1	10.74	1.96	1
P26641	EEF1G	Elongation factor 1-gamma OS=Homo sapiens OX=9606 GN=EEF1G PE=1 SV=3	50.1	6.67	0	0
P07437	TUBB	Tubulin beta chain OS=Homo sapiens OX=9606 GN=TUBB PE=1 SV=2	49.6	4.89	0	0
P12814	ACTN1	Alpha-actinin-1 OS=Homo sapiens OX=9606 GN=ACTN1 PE=1 SV=2	103	5.41	0	0
E7EMB3	CALM2	Calmodulin-2 OS=Homo sapiens OX=9606 GN=CALM2 PE=1 SV=1	21.7	4.56	0	0
A0A286YFJ8	IGHG4	Immunoglobulin heavy constant gamma 4 (Fragment) OS=Homo sapiens OX=9606 GN=IGHG4 PE=1 SV=1	43.8	6.24	0	0
A0A087WUZ3	SPTBN1	Spectrin beta chain OS=Homo sapiens OX=9606 GN=SPTBN1 PE=1 SV=1	274.7	5.57	0	0
Q562R1	ACTBL2	Beta-actin-like protein 2 OS=Homo sapiens OX=9606 GN=ACTBL2 PE=1 SV=2	42	5.59	5.88	3
Q14103	HNRNPD	Heterogeneous nuclear ribonucleoprotein D0 OS=Homo sapiens OX=9606 GN=HNRNPD PE=1 SV=1	38.4	7.81	0	0
Q06830	PRDX1	Peroxiredoxin-1 OS=Homo sapiens OX=9606 GN=PRDX1 PE=1 SV=1	22.1	8.13	0	0
P23142	FBLN1	Fibulin-1 OS=Homo sapiens OX=9606 GN=FBLN1 PE=1 SV=4	77.2	5.22	0	0
A0A087WW87	IGKV2-40	Immunoglobulin kappa variable 2-40 OS=Homo sapiens OX=9606 GN=IGKV2-40 PE=3 SV=2	13.3	4.61	0	0
Q03001	DST	Dystonin OS=Homo sapiens OX=9606 GN=DST PE=1 SV=4	860.1	5.25	0	0
P54296	MYOM2	Myomesin-2 OS=Homo sapiens OX=9606 GN=MYOM2 PE=1 SV=2	164.8	6.19	0	0
P61604	HSPE1	10 kDa heat shock protein, mitochondrial OS=Homo sapiens OX=9606 GN=HSPE1 PE=1 SV=2	10.9	8.92	0	0
Q14112	NID2	Nidogen-2 OS=Homo sapiens OX=9606 GN=NID2 PE=1 SV=3	151.2	5.29	0	0
P02675	FGB	Fibrinogen beta chain OS=Homo sapiens OX=9606 GN=FGB PE=1 SV=2	55.9	8.27	0	0
Q02413	DSG1	Desmoglein-1 OS=Homo sapiens OX=9606 GN=DSG1 PE=1 SV=2	113.7	5.03	0	0
P11047	LAMC1	Laminin subunit gamma-1 OS=Homo sapiens OX=9606 GN=LAMC1 PE=1 SV=3	177.5	5.12	0	0
P05452	CLEC3B	Tetranectin OS=Homo sapiens OX=9606 GN=CLEC3B PE=1 SV=3	22.5	5.67	0	0
P08133	ANXA6	Annexin A6 OS=Homo sapiens OX=9606 GN=ANXA6 PE=1 SV=3	75.8	5.6	0	0
Q8IY42	C4orf19	Uncharacterized protein C4orf19 OS=Homo sapiens OX=9606 GN=C4orf19 PE=1 SV=1	33.7	4.51	0	0
Q15063	POSTN	Periostin OS=Homo sapiens OX=9606 GN=POSTN PE=1 SV=2	93.3	7.53	0	0
G8JLG2	CDSN	CDSN OS=Homo sapiens OX=9606 GN=CDSN PE=1 SV=1	51.6	8.44	0	0
P01266	TG	Thyroglobulin OS=Homo sapiens OX=9606 GN=TG PE=1 SV=5	304.6	5.58	0	0
Q96PD5	PGLYRP2	N-acetylmuramoyl-L-alanine amidase OS=Homo sapiens OX=9606 GN=PGLYRP2 PE=1 SV=1	62.2	7.55	0	0
P08572	COL4A2	Collagen alpha-2(IV) chain OS=Homo sapiens OX=9606 GN=COL4A2 PE=1 SV=4	167.4	8.66	0	0
Q9H2X0	CHRD	Chordin OS=Homo sapiens OX=9606 GN=CHRD PE=1 SV=2	102	7.75	0	0
P19823	ITIH2	Inter-alpha-trypsin inhibitor heavy chain H2 OS=Homo sapiens OX=9606 GN=ITIH2 PE=1 SV=2	106.4	6.86	0	0
P00325	ADH1B	Alcohol dehydrogenase 1B OS=Homo sapiens OX=9606 GN=ADH1B PE=1 SV=2	39.8	8.29	0	0
V9GYM3	APOA2	Apolipoprotein A-II OS=Homo sapiens OX=9606 GN=APOA2 PE=1 SV=1	14.9	8.27	0	0
H0YMB8	CCDC33	Coiled-coil domain-containing protein 33 (Fragment) OS=Homo sapiens OX=9606 GN=CCDC33 PE=4 SV=1	78.8	7.65	0	0
O75223	GGCT	Gamma-glutamylcyclotransferase OS=Homo sapiens OX=9606 GN=GGCT PE=1 SV=1	21	5.14	0	0
P14618	PKM	Pyruvate kinase PKM OS=Homo sapiens OX=9606 GN=PKM PE=1 SV=4	57.9	7.84	0	0
O75635	SERPINB7	Serpin B7 OS=Homo sapiens OX=9606 GN=SERPINB7 PE=1 SV=1	42.9	6.8	0	0
O14960	LECT2	Leukocyte cell-derived chemotaxin-2 OS=Homo sapiens OX=9606 GN=LECT2 PE=1 SV=2	16.4	9.39	0	0
P69905	HBA1	Hemoglobin subunit alpha OS=Homo sapiens OX=9606 GN=HBA1 PE=1 SV=2	15.2	8.68	16.73	9
O75112	LDB3	LIM domain-binding protein 3 OS=Homo sapiens OX=9606 GN=LDB3 PE=1 SV=2	77.1	8.13	0	0
Q05209	PTPN12	Tyrosine-protein phosphatase non-receptor type 12 OS=Homo sapiens OX=9606 GN=PTPN12 PE=1 SV=3	88.1	5.62	0	0
D6RF35	GC	Vitamin D-binding protein OS=Homo sapiens OX=9606 GN=GC PE=1 SV=1	53	5.52	0	0
Q86UD1	OAF	Out at first protein homolog OS=Homo sapiens OX=9606 GN=OAF PE=2 SV=1	30.7	6.84	0	0
P04083	ANXA1	Annexin A1 OS=Homo sapiens OX=9606 GN=ANXA1 PE=1 SV=2	38.7	7.02	0	0
A0A0C4DH31	IGHV1-18	Immunoglobulin heavy variable 1-18 OS=Homo sapiens OX=9606 GN=IGHV1-18 PE=3 SV=1	12.8	8.84	0	0
P99999	CYCS	Cytochrome c OS=Homo sapiens OX=9606 GN=CYCS PE=1 SV=2	11.7	9.57	0	0
Q08431	MFGE8	Lactadherin OS=Homo sapiens OX=9606 GN=MFGE8 PE=1 SV=2	43.1	8.15	0	0
E7EX88	ACAN	Aggrecan core protein OS=Homo sapiens OX=9606 GN=ACAN PE=1 SV=2	261.2	4.13	0	0
P12109	COL6A1	Collagen alpha-1(VI) chain OS=Homo sapiens OX=9606 GN=COL6A1 PE=1 SV=3	108.5	5.43	1.87	1
A0A0A0MS09	IGHD	Immunoglobulin heavy constant delta (Fragment) OS=Homo sapiens OX=9606 GN=IGHD PE=1 SV=1	47.5	7.44	0	0
P10643	C7	Complement component C7 OS=Homo sapiens OX=9606 GN=C7 PE=1 SV=2	93.5	6.48	0	0
P11142	HSPA8	Heat shock cognate 71 kDa protein OS=Homo sapiens OX=9606 GN=HSPA8 PE=1 SV=1	70.9	5.52	0	0
P02768	ALB	Serum albumin OS=Homo sapiens OX=9606 GN=ALB PE=1 SV=2	69.3	6.28	5.76	4
P07900	HSP90AA1	Heat shock protein HSP 90-alpha OS=Homo sapiens OX=9606 GN=HSP90AA1 PE=1 SV=5	84.6	5.02	0	0
P27824	CANX	Calnexin OS=Homo sapiens OX=9606 GN=CANX PE=1 SV=2	67.5	4.6	0	0
P02749	APOH	Beta-2-glycoprotein 1 OS=Homo sapiens OX=9606 GN=APOH PE=1 SV=3	38.3	7.97	0	0
Q8N241	HSPB7	Heat shock 27kDa protein family, member 7 (Cardiovascular), isoform CRA_c OS=Homo sapiens OX=9606 GN=HSPB7 PE=1 SV=1	27.4	8.22	0	0
P08670	VIM	Vimentin OS=Homo sapiens OX=9606 GN=VIM PE=1 SV=4	53.6	5.12	0	0
Q9H2A7	CXCL16	C-X-C motif chemokine 16 OS=Homo sapiens OX=9606 GN=CXCL16 PE=2 SV=4	27.6	8.78	0	0
P09382	LGALS1	Galectin-1 OS=Homo sapiens OX=9606 GN=LGALS1 PE=1 SV=2	14.7	5.5	0	0
J3KPS3	ALDOA	Fructose-bisphosphate aldolase OS=Homo sapiens OX=9606 GN=ALDOA PE=1 SV=1	39.8	8.09	0	0
P02144	MB	Myoglobin OS=Homo sapiens OX=9606 GN=MB PE=1 SV=2	17.2	7.68	0	0
P09651	HNRNPA1	Heterogeneous nuclear ribonucleoprotein A1 OS=Homo sapiens OX=9606 GN=HNRNPA1 PE=1 SV=5	38.7	9.13	0	0
P55058	PLTP	Phospholipid transfer protein OS=Homo sapiens OX=9606 GN=PLTP PE=1 SV=1	54.7	7.01	0	0
Q96RR4	CAMKK2	Calcium/calmodulin-dependent protein kinase kinase 2 OS=Homo sapiens OX=9606 GN=CAMKK2 PE=1 SV=2	64.7	6.68	0	0
P12883	MYH7	Myosin-7 OS=Homo sapiens OX=9606 GN=MYH7 PE=1 SV=5	223	5.8	0	0
Q9H1P3	OSBPL2	Oxysterol-binding protein-related protein 2 OS=Homo sapiens OX=9606 GN=OSBPL2 PE=1 SV=1	55.2	6.35	0	1
P08493	MGP	Matrix Gla protein OS=Homo sapiens OX=9606 GN=MGP PE=1 SV=2	12.3	9.67	0	0
P31146	CORO1A	Coronin-1A OS=Homo sapiens OX=9606 GN=CORO1A PE=1 SV=4	51	6.68	0	0
P12110	COL6A2	Collagen alpha-2(VI) chain OS=Homo sapiens OX=9606 GN=COL6A2 PE=1 SV=4	108.5	6.21	0	0
P23284	PPIB	Peptidyl-prolyl cis-trans isomerase B OS=Homo sapiens OX=9606 GN=PPIB PE=1 SV=2	23.7	9.41	0	0
Q6KB66	KRT80	Keratin, type II cytoskeletal 80 OS=Homo sapiens OX=9606 GN=KRT80 PE=1 SV=2	50.5	5.67	2.41	1
P30044	PRDX5	Peroxiredoxin-5, mitochondrial OS=Homo sapiens OX=9606 GN=PRDX5 PE=1 SV=4	22.1	8.7	0	0
O00270	GPR31	12-(S)-hydroxy-5,8,10,14-eicosatetraenoic acid receptor OS=Homo sapiens OX=9606 GN=GPR31 PE=2 SV=2	35.1	9.1	0	0
P38117	ETFB	Electron transfer flavoprotein subunit beta OS=Homo sapiens OX=9606 GN=ETFB PE=1 SV=3	27.8	8.1	0	0
P02792	FTL	Ferritin light chain OS=Homo sapiens OX=9606 GN=FTL PE=1 SV=2	20	5.78	0	0
P81605	DCD	Dermcidin OS=Homo sapiens OX=9606 GN=DCD PE=1 SV=2	11.3	6.54	0	0
Q99715	COL12A1	Collagen alpha-1(XII) chain OS=Homo sapiens OX=9606 GN=COL12A1 PE=1 SV=2	332.9	5.53	0	0
P36980	CFHR2	Complement factor H-related protein 2 OS=Homo sapiens OX=9606 GN=CFHR2 PE=1 SV=1	30.6	6.38	0	0
P18206	VCL	Vinculin OS=Homo sapiens OX=9606 GN=VCL PE=1 SV=4	123.7	5.66	0	0
P55290	CDH13	Cadherin-13 OS=Homo sapiens OX=9606 GN=CDH13 PE=1 SV=1	78.2	4.98	0	0
P55268	LAMB2	Laminin subunit beta-2 OS=Homo sapiens OX=9606 GN=LAMB2 PE=1 SV=2	195.9	6.52	0	0
Q9Y287	ITM2B	Integral membrane protein 2B OS=Homo sapiens OX=9606 GN=ITM2B PE=1 SV=1	30.3	5.14	0	0
O76076	WISP2	WNT1-inducible-signaling pathway protein 2 OS=Homo sapiens OX=9606 GN=WISP2 PE=1 SV=1	26.8	7.88	0	0
P36269	GGT5	Glutathione hydrolase 5 proenzyme OS=Homo sapiens OX=9606 GN=GGT5 PE=1 SV=2	62.2	7.55	0	0
Q9UEW3	MARCO	Macrophage receptor MARCO OS=Homo sapiens OX=9606 GN=MARCO PE=1 SV=1	52.6	8.78	0	0
A8MUS3	RPL23A	60S ribosomal protein L23a OS=Homo sapiens OX=9606 GN=RPL23A PE=1 SV=1	21.9	10.48	0	0
P01824	IGHV4-39	Immunoglobulin heavy variable 4-39 OS=Homo sapiens OX=9606 GN=IGHV4-39 PE=1 SV=2	13.9	9.26	0	0
P35625	TIMP3	Metalloproteinase inhibitor 3 OS=Homo sapiens OX=9606 GN=TIMP3 PE=1 SV=2	24.1	8.72	0	0
P25705	ATP5F1A	ATP synthase subunit alpha, mitochondrial OS=Homo sapiens OX=9606 GN=ATP5A1 PE=1 SV=1	59.7	9.13	0	0
P06727	APOA4	Apolipoprotein A-IV OS=Homo sapiens OX=9606 GN=APOA4 PE=1 SV=3	45.4	5.38	0	3
Q9UBR2	CTSZ	Cathepsin Z OS=Homo sapiens OX=9606 GN=CTSZ PE=1 SV=1	33.8	7.11	0	0
P07585	DCN	Decorin OS=Homo sapiens OX=9606 GN=DCN PE=1 SV=1	39.7	8.54	0	0
P06576	ATP5F1B	ATP synthase subunit beta, mitochondrial OS=Homo sapiens OX=9606 GN=ATP5B PE=1 SV=3	56.5	5.4	3.82	2
P21246	PTN	Pleiotrophin OS=Homo sapiens OX=9606 GN=PTN PE=1 SV=1	18.9	9.6	0	0
P11678	EPX	Eosinophil peroxidase OS=Homo sapiens OX=9606 GN=EPX PE=1 SV=2	81	10.29	0	0
Q13867	BLMH	Bleomycin hydrolase OS=Homo sapiens OX=9606 GN=BLMH PE=1 SV=1	52.5	6.27	0	0
A0A1B0GUU9	IGHM	Immunoglobulin heavy constant mu (Fragment) OS=Homo sapiens OX=9606 GN=IGHM PE=1 SV=1	51.9	6.15	0	0
P55072	VCP	Transitional endoplasmic reticulum ATPase OS=Homo sapiens OX=9606 GN=VCP PE=1 SV=4	89.3	5.26	0	0
P04040	CAT	Catalase OS=Homo sapiens OX=9606 GN=CAT PE=1 SV=3	59.7	7.39	0	0
P04004	VTN	Vitronectin OS=Homo sapiens OX=9606 GN=VTN PE=1 SV=1	54.3	5.8	16.75	7
P00505	GOT2	Aspartate aminotransferase, mitochondrial OS=Homo sapiens OX=9606 GN=GOT2 PE=1 SV=3	47.5	9.01	0	0
O60687	SRPX2	Sushi repeat-containing protein SRPX2 OS=Homo sapiens OX=9606 GN=SRPX2 PE=1 SV=1	52.9	7.25	0	0
P34096	RNASE4	Ribonuclease 4 OS=Homo sapiens OX=9606 GN=RNASE4 PE=1 SV=3	16.8	9.03	0	0
P06396	GSN	Gelsolin OS=Homo sapiens OX=9606 GN=GSN PE=1 SV=1	85.6	6.28	0	0
P16402	HIST1H1D	Histone H1.3 OS=Homo sapiens OX=9606 GN=HIST1H1D PE=1 SV=2	22.3	11.02	0	0
Q01995	TAGLN	Transgelin OS=Homo sapiens OX=9606 GN=TAGLN PE=1 SV=4	22.6	8.84	0	0
A2A274	ACO2	Aconitate hydratase, mitochondrial OS=Homo sapiens OX=9606 GN=ACO2 PE=1 SV=1	87.8	7.37	0	0
P40926	MDH2	Malate dehydrogenase, mitochondrial OS=Homo sapiens OX=9606 GN=MDH2 PE=1 SV=3	35.5	8.68	0	0
O95084	PRSS23	Serine protease 23 OS=Homo sapiens OX=9606 GN=PRSS23 PE=1 SV=1	43	9.42	0	0
Q9BYD5	CNFN	Cornifelin OS=Homo sapiens OX=9606 GN=CNFN PE=1 SV=2	12.4	6.1	0	0
P29401	TKT	Transketolase OS=Homo sapiens OX=9606 GN=TKT PE=1 SV=3	67.8	7.66	0	0
P26447	S100A4	Protein S100-A4 OS=Homo sapiens OX=9606 GN=S100A4 PE=1 SV=1	11.7	6.11	0	0
P19429	TNNI3	Troponin I, cardiac muscle OS=Homo sapiens OX=9606 GN=TNNI3 PE=1 SV=3	24	9.86	0	0
Q05682	CALD1	Caldesmon OS=Homo sapiens OX=9606 GN=CALD1 PE=1 SV=3	93.2	5.66	0	0
P48061	CXCL12	Stromal cell-derived factor 1 OS=Homo sapiens OX=9606 GN=CXCL12 PE=1 SV=1	10.7	9.88	0	0
P04908	HIST1H2AB	Histone H2A type 1-B/E OS=Homo sapiens OX=9606 GN=HIST1H2AB PE=1 SV=2	14.1	11.05	1.96	1
F5H5D3	TUBA1C	Tubulin alpha chain OS=Homo sapiens OX=9606 GN=TUBA1C PE=1 SV=1	57.7	5.07	0	0
P22735	TGM1	Protein-glutamine gamma-glutamyltransferase K OS=Homo sapiens OX=9606 GN=TGM1 PE=1 SV=4	89.7	6.04	0	0
P00748	F12	Coagulation factor XII OS=Homo sapiens OX=9606 GN=F12 PE=1 SV=3	67.7	7.74	0	0
P26572	MGAT1	Alpha-1,3-mannosyl-glycoprotein 2-beta-N-acetylglucosaminyltransferase OS=Homo sapiens OX=9606 GN=MGAT1 PE=1 SV=2	50.8	9.16	0	0
Q6UXH0	ANGPTL8	Angiopoietin-like protein 8 OS=Homo sapiens OX=9606 GN=ANGPTL8 PE=1 SV=1	22.1	7.65	0	0
M0QYS1	RPL13A	60S ribosomal protein L13a (Fragment) OS=Homo sapiens OX=9606 GN=RPL13A PE=1 SV=2	24.2	10.86	0	0
B0YIW2	APOC3	Apolipoprotein C-III OS=Homo sapiens OX=9606 GN=APOC3 PE=1 SV=1	12.8	8.18	0	0
P17661	DES	Desmin OS=Homo sapiens OX=9606 GN=DES PE=1 SV=3	53.5	5.27	0	0
Q9H336	CRISPLD1	Cysteine-rich secretory protein LCCL domain-containing 1 OS=Homo sapiens OX=9606 GN=CRISPLD1 PE=2 SV=1	56.9	8.12	0	0
Q9HCB6	SPON1	Spondin-1 OS=Homo sapiens OX=9606 GN=SPON1 PE=1 SV=2	90.9	6.11	0	0
P21810	BGN	Biglycan OS=Homo sapiens OX=9606 GN=BGN PE=1 SV=2	41.6	7.52	0	0
C9JF17	APOD	Apolipoprotein D (Fragment) OS=Homo sapiens OX=9606 GN=APOD PE=1 SV=1	24.1	5.6	0	0
J3QRS3	MYL12A	Myosin regulatory light chain 12A OS=Homo sapiens OX=9606 GN=MYL12A PE=1 SV=1	20.4	4.75	0	0
P02746	C1QB	Complement C1q subcomponent subunit B OS=Homo sapiens OX=9606 GN=C1QB PE=1 SV=3	26.7	8.63	0	0
P07996	THBS1	Thrombospondin-1 OS=Homo sapiens OX=9606 GN=THBS1 PE=1 SV=2	129.3	4.94	0	0
P02748	C9	Complement component C9 OS=Homo sapiens OX=9606 GN=C9 PE=1 SV=2	63.1	5.59	7.94	5
P78539	SRPX	Sushi repeat-containing protein SRPX OS=Homo sapiens OX=9606 GN=SRPX PE=1 SV=1	51.5	8.66	0	0
B7Z6Z4	MYL6	Myosin light polypeptide 6 OS=Homo sapiens OX=9606 GN=MYL6 PE=1 SV=1	26.7	5.08	0	0
Q96KP4	CNDP2	Cytosolic non-specific dipeptidase OS=Homo sapiens OX=9606 GN=CNDP2 PE=1 SV=2	52.8	5.97	0	0
P20774	OGN	Mimecan OS=Homo sapiens OX=9606 GN=OGN PE=1 SV=1	33.9	5.63	0	0
Q13642	FHL1	Four and a half LIM domains protein 1 OS=Homo sapiens OX=9606 GN=FHL1 PE=1 SV=4	36.2	8.97	0	0
P37802	TAGLN2	Transgelin-2 OS=Homo sapiens OX=9606 GN=TAGLN2 PE=1 SV=3	22.4	8.25	0	0
P00338	LDHA	L-lactate dehydrogenase A chain OS=Homo sapiens OX=9606 GN=LDHA PE=1 SV=2	36.7	8.27	0	0
P08123	COL1A2	Collagen alpha-2(I) chain OS=Homo sapiens OX=9606 GN=COL1A2 PE=1 SV=7	129.2	8.95	0	0
Q9H3U7	SMOC2	SPARC-related modular calcium-binding protein 2 OS=Homo sapiens OX=9606 GN=SMOC2 PE=2 SV=2	49.6	8.46	0	0
A0A087WXI5	CDH1	Cadherin-1 OS=Homo sapiens OX=9606 GN=CDH1 PE=1 SV=1	100	4.79	0	0
Q14315	FLNC	Filamin-C OS=Homo sapiens OX=9606 GN=FLNC PE=1 SV=3	290.8	5.97	0	0
P25311	AZGP1	Zinc-alpha-2-glycoprotein OS=Homo sapiens OX=9606 GN=AZGP1 PE=1 SV=2	34.2	6.05	0	0
P14174	MIF	Macrophage migration inhibitory factor OS=Homo sapiens OX=9606 GN=MIF PE=1 SV=4	12.5	7.88	0	0
P0DJI9	SAA2	Serum amyloid A-2 protein OS=Homo sapiens OX=9606 GN=SAA2 PE=1 SV=1	13.5	9.14	0	0
Q96IY4	CPB2	Carboxypeptidase B2 OS=Homo sapiens OX=9606 GN=CPB2 PE=1 SV=2	48.4	7.71	0	0
P02647	APOA1	Apolipoprotein A-I OS=Homo sapiens OX=9606 GN=APOA1 PE=1 SV=1	30.8	5.76	0	0
Q53RT3	ASPRV1	Retroviral-like aspartic protease 1 OS=Homo sapiens OX=9606 GN=ASPRV1 PE=1 SV=1	37	5.44	0	0
Q09666	AHNAK	Neuroblast differentiation-associated protein AHNAK OS=Homo sapiens OX=9606 GN=AHNAK PE=1 SV=2	628.7	6.15	0	0
P35579	MYH9	Myosin-9 OS=Homo sapiens OX=9606 GN=MYH9 PE=1 SV=4	226.4	5.6	0	0

## Sheet: P-3
Accession	Gene	Description	MW [kDa]	calc. pI	Score	PSMs
P01023	A2M	Alpha-2-macroglobulin OS=Homo sapiens OX=9606 GN=A2M PE=1 SV=3	163.2	6.46	0	0
H3BNQ7	ABAT	4-aminobutyrate aminotransferase, mitochondrial OS=Homo sapiens OX=9606 GN=ABAT PE=1 SV=1	57.9	7.87	0	0
A0A1B0GW23	ABHD14A-ACY1	ABHD14A-ACY1 readthrough (Fragment) OS=Homo sapiens OX=9606 GN=ABHD14A-ACY1 PE=4 SV=1	65.4	6.67	1.8	1
Q96IU4	ABHD14B	Protein ABHD14B OS=Homo sapiens OX=9606 GN=ABHD14B PE=1 SV=1	22.3	6.4	0	0
D3YTG3	ABI3BP	Target of Nesh-SH3 OS=Homo sapiens OX=9606 GN=ABI3BP PE=1 SV=1	195.2	9.73	0	0
P09110	ACAA1	3-ketoacyl-CoA thiolase, peroxisomal OS=Homo sapiens OX=9606 GN=ACAA1 PE=1 SV=2	44.3	8.44	0	0
P42765	ACAA2	3-ketoacyl-CoA thiolase, mitochondrial OS=Homo sapiens OX=9606 GN=ACAA2 PE=1 SV=2	41.9	8.09	2.28	1
Q5T4U5	ACADM	Acyl-Coenzyme A dehydrogenase, C-4 to C-12 straight chain, isoform CRA_a OS=Homo sapiens OX=9606 GN=ACADM PE=1 SV=1	50.2	7.8	1.65	1
P16219	ACADS	Short-chain specific acyl-CoA dehydrogenase, mitochondrial OS=Homo sapiens OX=9606 GN=ACADS PE=1 SV=1	44.3	7.99	0	0
E7EX88	ACAN	Aggrecan core protein OS=Homo sapiens OX=9606 GN=ACAN PE=1 SV=2	261.2	4.13	0	0
P24752	ACAT1	Acetyl-CoA acetyltransferase, mitochondrial OS=Homo sapiens OX=9606 GN=ACAT1 PE=1 SV=1	45.2	8.85	4.57	2
A2A274	ACO2	Aconitate hydratase, mitochondrial OS=Homo sapiens OX=9606 GN=ACO2 PE=1 SV=1	87.8	7.37	5.6	5
Q99424	ACOX2	Peroxisomal acyl-coenzyme A oxidase 2 OS=Homo sapiens OX=9606 GN=ACOX2 PE=1 SV=1	76.8	7.56	0	0
P62736	ACTA2	Actin, aortic smooth muscle OS=Homo sapiens OX=9606 GN=ACTA2 PE=1 SV=1	42	5.39	21.01	13
P60709	ACTB	Actin, cytoplasmic 1 OS=Homo sapiens OX=9606 GN=ACTB PE=1 SV=1	41.7	5.48	38.07	19
Q562R1	ACTBL2	Beta-actin-like protein 2 OS=Homo sapiens OX=9606 GN=ACTBL2 PE=1 SV=2	42	5.59	10.26	5
P12814	ACTN1	Alpha-actinin-1 OS=Homo sapiens OX=9606 GN=ACTN1 PE=1 SV=2	103	5.41	6.04	4
O43707	ACTN4	Alpha-actinin-4 OS=Homo sapiens OX=9606 GN=ACTN4 PE=1 SV=2	104.8	5.44	12.94	7
P61158	ACTR3	Actin-related protein 3 OS=Homo sapiens OX=9606 GN=ACTR3 PE=1 SV=3	47.3	5.88	0	1
P07327	ADH1A	Alcohol dehydrogenase 1A OS=Homo sapiens OX=9606 GN=ADH1A PE=1 SV=2	39.8	7.94	0	0
P00325	ADH1B	Alcohol dehydrogenase 1B OS=Homo sapiens OX=9606 GN=ADH1B PE=1 SV=2	39.8	8.29	0	0
P00326	ADH1C	Alcohol dehydrogenase 1C OS=Homo sapiens OX=9606 GN=ADH1C PE=1 SV=2	39.8	8.29	0	0
A0A0D9SFB5	ADH4	Alcohol dehydrogenase 4 OS=Homo sapiens OX=9606 GN=ADH4 PE=1 SV=1	41.6	7.91	0	0
Q8IUX7	AEBP1	Adipocyte enhancer-binding protein 1 OS=Homo sapiens OX=9606 GN=AEBP1 PE=1 SV=1	130.8	5.11	0	0
P35573	AGL	Glycogen debranching enzyme OS=Homo sapiens OX=9606 GN=AGL PE=1 SV=3	174.7	6.76	0	0
O00468	AGRN	Agrin OS=Homo sapiens OX=9606 GN=AGRN PE=1 SV=5	217.1	6.39	0	0
P21549	AGXT	Serine--pyruvate aminotransferase OS=Homo sapiens OX=9606 GN=AGXT PE=1 SV=1	43	8.4	0	0
P23526	AHCY	Adenosylhomocysteinase OS=Homo sapiens OX=9606 GN=AHCY PE=1 SV=4	47.7	6.34	0	0
H0Y8B3	AHCYL2	Adenosylhomocysteinase (Fragment) OS=Homo sapiens OX=9606 GN=AHCYL2 PE=1 SV=1	58.1	8.05	0	0
Q09666	AHNAK	Neuroblast differentiation-associated protein AHNAK OS=Homo sapiens OX=9606 GN=AHNAK PE=1 SV=2	628.7	6.15	0	0
O95831	AIFM1	Apoptosis-inducing factor 1, mitochondrial OS=Homo sapiens OX=9606 GN=AIFM1 PE=1 SV=1	66.9	8.95	2.32	1
P14550	AKR1A1	Alcohol dehydrogenase [NADP(+)] OS=Homo sapiens OX=9606 GN=AKR1A1 PE=1 SV=3	36.6	6.79	2.1	1
A0A0A0MSS8	AKR1C3	Aldo-keto reductase family 1 member C3 OS=Homo sapiens OX=9606 GN=AKR1C3 PE=1 SV=1	36.8	7.94	1.75	1
P02768	ALB	Serum albumin OS=Homo sapiens OX=9606 GN=ALB PE=1 SV=2	69.3	6.28	10.11	7
P00352	ALDH1A1	Retinal dehydrogenase 1 OS=Homo sapiens OX=9606 GN=ALDH1A1 PE=1 SV=2	54.8	6.73	0	0
O75891	ALDH1L1	Cytosolic 10-formyltetrahydrofolate dehydrogenase OS=Homo sapiens OX=9606 GN=ALDH1L1 PE=1 SV=2	98.8	5.94	1.89	1
P05091	ALDH2	Aldehyde dehydrogenase, mitochondrial OS=Homo sapiens OX=9606 GN=ALDH2 PE=1 SV=2	56.3	7.05	7.69	4
P30038	ALDH4A1	Delta-1-pyrroline-5-carboxylate dehydrogenase, mitochondrial OS=Homo sapiens OX=9606 GN=ALDH4A1 PE=1 SV=3	61.7	8.07	2.48	3
Q02252	ALDH6A1	Methylmalonate-semialdehyde dehydrogenase [acylating], mitochondrial OS=Homo sapiens OX=9606 GN=ALDH6A1 PE=1 SV=2	57.8	8.5	3.94	2
A0A1B0GW77	ALDH7A1	Alpha-aminoadipic semialdehyde dehydrogenase OS=Homo sapiens OX=9606 GN=ALDH7A1 PE=1 SV=1	60	8.18	3.62	2
P49189	ALDH9A1	4-trimethylaminobutyraldehyde dehydrogenase OS=Homo sapiens OX=9606 GN=ALDH9A1 PE=1 SV=3	53.8	5.87	2.18	1
J3KPS3	ALDOA	Fructose-bisphosphate aldolase OS=Homo sapiens OX=9606 GN=ALDOA PE=1 SV=1	39.8	8.09	0	0
P05062	ALDOB	Fructose-bisphosphate aldolase B OS=Homo sapiens OX=9606 GN=ALDOB PE=1 SV=2	39.4	7.87	12.73	5
P02760	AMBP	Protein AMBP OS=Homo sapiens OX=9606 GN=AMBP PE=1 SV=1	39	6.25	1.79	1
P03950	ANG	Angiogenin OS=Homo sapiens OX=9606 GN=ANG PE=1 SV=1	16.5	9.64	0	0
P15144	ANPEP	Aminopeptidase N OS=Homo sapiens OX=9606 GN=ANPEP PE=1 SV=4	109.5	5.48	1.82	1
P04083	ANXA1	Annexin A1 OS=Homo sapiens OX=9606 GN=ANXA1 PE=1 SV=2	38.7	7.02	0	0
P50995	ANXA11	Annexin A11 OS=Homo sapiens OX=9606 GN=ANXA11 PE=1 SV=1	54.4	7.65	0	0
P07355	ANXA2	Annexin A2 OS=Homo sapiens OX=9606 GN=ANXA2 PE=1 SV=2	38.6	7.75	0	1
P08758	ANXA5	Annexin A5 OS=Homo sapiens OX=9606 GN=ANXA5 PE=1 SV=2	35.9	5.05	5.6	3
P08133	ANXA6	Annexin A6 OS=Homo sapiens OX=9606 GN=ANXA6 PE=1 SV=3	75.8	5.6	1.99	1
Q06278	AOX1	Aldehyde oxidase OS=Homo sapiens OX=9606 GN=AOX1 PE=1 SV=2	147.8	7.17	0	0
P02743	APCS	Serum amyloid P-component OS=Homo sapiens OX=9606 GN=APCS PE=1 SV=2	25.4	6.54	15.65	7
P02647	APOA1	Apolipoprotein A-I OS=Homo sapiens OX=9606 GN=APOA1 PE=1 SV=1	30.8	5.76	3.82	3
P06727	APOA4	Apolipoprotein A-IV OS=Homo sapiens OX=9606 GN=APOA4 PE=1 SV=3	45.4	5.38	5.71	3
B0YIW2	APOC3	Apolipoprotein C-III OS=Homo sapiens OX=9606 GN=APOC3 PE=1 SV=1	12.8	8.18	0	0
P02649	APOE	Apolipoprotein E OS=Homo sapiens OX=9606 GN=APOE PE=1 SV=1	36.1	5.73	4.06	5
K7N7A8	AQP1	Aquaporin-1	48.8	5.22	2.33	1
K7ERQ8	Aquaporin-1	Ras-related protein Rab-5C	31.4	7.42	0	0
F5H423	ARF3	ADP-ribosylation factor 3	23.3	8.6	0	0
P05089	ARG1	Arginase-1 OS=Homo sapiens OX=9606 GN=ARG1 PE=1 SV=2	34.7	7.21	0	0
A0A0A6YYG9	ARPC4-TTLL3	Protein ARPC4-TTLL3 OS=Homo sapiens OX=9606 GN=ARPC4-TTLL3 PE=4 SV=1	71.7	5.88	0	0
P00966	ASS1	Argininosuccinate synthase OS=Homo sapiens OX=9606 GN=ASS1 PE=1 SV=2	46.5	8.02	2.4	2
P05023	ATP1A1	Sodium/potassium-transporting ATPase subunit alpha-1 OS=Homo sapiens OX=9606 GN=ATP1A1 PE=1 SV=1	112.8	5.49	2.36	1
P25705	ATP5F1A	ATP synthase subunit alpha, mitochondrial OS=Homo sapiens OX=9606 GN=ATP5A1 PE=1 SV=1	59.7	9.13	9.88	6
P06576	ATP5F1B	ATP synthase subunit beta, mitochondrial OS=Homo sapiens OX=9606 GN=ATP5B PE=1 SV=3	56.5	5.4	6.24	8
H7C0C1	ATP5PO	ATP synthase subunit O, mitochondrial	26.8	9.45	0	1
P25311	AZGP1	Zinc-alpha-2-glycoprotein OS=Homo sapiens OX=9606 GN=AZGP1 PE=1 SV=2	34.2	6.05	0	0
P61769	B2M	Beta-2-microglobulin OS=Homo sapiens OX=9606 GN=B2M PE=1 SV=1	13.7	6.52	0	0
Q02338	BDH1	D-beta-hydroxybutyrate dehydrogenase, mitochondrial OS=Homo sapiens OX=9606 GN=BDH1 PE=1 SV=3	38.1	8.95	0	0
Q9BUT1	BDH2	3-hydroxybutyrate dehydrogenase type 2 OS=Homo sapiens OX=9606 GN=BDH2 PE=1 SV=2	26.7	7.65	0	1
P21810	BGN	Biglycan OS=Homo sapiens OX=9606 GN=BGN PE=1 SV=2	41.6	7.52	0	0
Q93088	BHMT	Betaine--homocysteine S-methyltransferase 1 OS=Homo sapiens OX=9606 GN=BHMT PE=1 SV=2	45	7.03	2.33	1
P30043	BLVRB	Flavin reductase (NADPH) OS=Homo sapiens OX=9606 GN=BLVRB PE=1 SV=3	22.1	7.65	0	0
Q9NP55	BPIFA1	BPI fold-containing family A member 1 OS=Homo sapiens OX=9606 GN=BPIFA1 PE=1 SV=1	26.7	5.76	1.85	2
P02746	C1QB	Complement C1q subcomponent subunit B OS=Homo sapiens OX=9606 GN=C1QB PE=1 SV=3	26.7	8.63	0	0
P02747	C1QC	Complement C1q subcomponent subunit C OS=Homo sapiens OX=9606 GN=C1QC PE=1 SV=3	25.8	8.41	0	0
P01024	C3	Complement C3 OS=Homo sapiens OX=9606 GN=C3 PE=1 SV=2	187	6.4	0	0
A0A0G2JPR0	C4A	Complement C4-A OS=Homo sapiens OX=9606 GN=C4A PE=1 SV=1	192.8	7.03	0	0
P10643	C7	Complement component C7 OS=Homo sapiens OX=9606 GN=C7 PE=1 SV=2	93.5	6.48	0	0
P07358	C8B	Complement component C8 beta chain OS=Homo sapiens OX=9606 GN=C8B PE=1 SV=3	67	8.13	0	0
P07360	C8G	Complement component C8 gamma chain OS=Homo sapiens OX=9606 GN=C8G PE=1 SV=3	22.3	8.31	0	0
P02748	C9	Complement component C9 OS=Homo sapiens OX=9606 GN=C9 PE=1 SV=2	63.1	5.59	5.28	2
P00918	CA2	Carbonic anhydrase 2 OS=Homo sapiens OX=9606 GN=CA2 PE=1 SV=2	29.2	7.4	1.91	1
Q05682	CALD1	Caldesmon OS=Homo sapiens OX=9606 GN=CALD1 PE=1 SV=3	93.2	5.66	1.93	1
E7EMB3	CALM2	Calmodulin-2 OS=Homo sapiens OX=9606 GN=CALM2 PE=1 SV=1	21.7	4.56	0	1
Q9NZT1	CALML5	Calmodulin-like protein 5 OS=Homo sapiens OX=9606 GN=CALML5 PE=1 SV=2	15.9	4.44	7.76	4
P27797	CALR	Calreticulin OS=Homo sapiens OX=9606 GN=CALR PE=1 SV=1	48.1	4.44	0	0
P47755	CAPZA2	F-actin-capping protein subunit alpha-2 OS=Homo sapiens OX=9606 GN=CAPZA2 PE=1 SV=3	32.9	5.85	0	0
P04040	CAT	Catalase OS=Homo sapiens OX=9606 GN=CAT PE=1 SV=3	59.7	7.39	0	0
Q6NZI2	CAVIN1	Caveolae-associated protein 1 OS=Homo sapiens OX=9606 GN=CAVIN1 PE=1 SV=1	43.5	5.6	2.74	1
P16152	CBR1	Carbonyl reductase [NADPH] 1 OS=Homo sapiens OX=9606 GN=CBR1 PE=1 SV=3	30.4	8.32	2.16	1
Q8IW40	CCDC103	Coiled-coil domain-containing protein 103 OS=Homo sapiens OX=9606 GN=CCDC103 PE=1 SV=1	27.1	5.97	0	0
A0A087WXI5	CDH1	Cadherin-1 OS=Homo sapiens OX=9606 GN=CDH1 PE=1 SV=1	100	4.79	0	0
P23141	CES1	Liver carboxylesterase 1 OS=Homo sapiens OX=9606 GN=CES1 PE=1 SV=2	62.5	6.6	0	0
Q9UKY3	CES1P1	Putative inactive carboxylesterase 4 OS=Homo sapiens OX=9606 GN=CES1P1 PE=5 SV=2	30.7	8.03	0	0
Q03591	CFHR1	Complement factor H-related protein 1 OS=Homo sapiens OX=9606 GN=CFHR1 PE=1 SV=2	37.6	7.39	0	0
E9PK25	CFL1	Cofilin-1 OS=Homo sapiens OX=9606 GN=CFL1 PE=1 SV=1	22.7	8.34	2.23	1
O15335	CHAD	Chondroadherin OS=Homo sapiens OX=9606 GN=CHAD PE=1 SV=2	40.5	9.39	0	0
O75339	CILP	Cartilage intermediate layer protein 1 OS=Homo sapiens OX=9606 GN=CILP PE=1 SV=4	132.5	8.41	0	0
K7EPJ4	CILP2	Cartilage intermediate layer protein 2 OS=Homo sapiens OX=9606 GN=CILP2 PE=1 SV=1	126.8	8.27	0	0
P12277	CKB	Creatine kinase B-type OS=Homo sapiens OX=9606 GN=CKB PE=1 SV=1	42.6	5.59	0	0
A0A087WVQ6	CLTC	Clathrin heavy chain OS=Homo sapiens OX=9606 GN=CLTC PE=1 SV=1	191.9	5.69	0	1
P10909	CLU	Clusterin OS=Homo sapiens OX=9606 GN=CLU PE=1 SV=1	52.5	6.27	6.53	4
Q96DG6	CMBL	Carboxymethylenebutenolidase homolog OS=Homo sapiens OX=9606 GN=CMBL PE=1 SV=1	28	7.18	1.62	1
Q96KP4	CNDP2	Cytosolic non-specific dipeptidase OS=Homo sapiens OX=9606 GN=CNDP2 PE=1 SV=2	52.8	5.97	4.34	2
Q99715	COL12A1	Collagen alpha-1(XII) chain OS=Homo sapiens OX=9606 GN=COL12A1 PE=1 SV=2	332.9	5.53	0	0
Q05707	COL14A1	Collagen alpha-1(XIV) chain OS=Homo sapiens OX=9606 GN=COL14A1 PE=1 SV=3	193.4	5.3	0	1
P39059	COL15A1	Collagen alpha-1(XV) chain OS=Homo sapiens OX=9606 GN=COL15A1 PE=1 SV=2	141.6	5	0	0
P39060	COL18A1	Collagen alpha-1(XVIII) chain OS=Homo sapiens OX=9606 GN=COL18A1 PE=1 SV=5	178.1	6.01	1.82	1
P08123	COL1A2	Collagen alpha-2(I) chain OS=Homo sapiens OX=9606 GN=COL1A2 PE=1 SV=7	129.2	8.95	0	0
Q96P44	COL21A1	Collagen alpha-1(XXI) chain OS=Homo sapiens OX=9606 GN=COL21A1 PE=2 SV=1	99.3	8.32	0	0
P02462	COL4A1	Collagen alpha-1(IV) chain OS=Homo sapiens OX=9606 GN=COL4A1 PE=1 SV=3	160.5	8.28	4.76	4
P08572	COL4A2	Collagen alpha-2(IV) chain OS=Homo sapiens OX=9606 GN=COL4A2 PE=1 SV=4	167.4	8.66	0	2
P53420	COL4A4	Collagen alpha-4(IV) chain OS=Homo sapiens OX=9606 GN=COL4A4 PE=1 SV=3	163.9	8.62	0	0
P12109	COL6A1	Collagen alpha-1(VI) chain OS=Homo sapiens OX=9606 GN=COL6A1 PE=1 SV=3	108.5	5.43	0	0
P12110	COL6A2	Collagen alpha-2(VI) chain OS=Homo sapiens OX=9606 GN=COL6A2 PE=1 SV=4	108.5	6.21	0	0
P12111	COL6A3	Collagen alpha-3(VI) chain OS=Homo sapiens OX=9606 GN=COL6A3 PE=1 SV=5	343.5	6.68	14.88	9
P49747	COMP	Cartilage oligomeric matrix protein OS=Homo sapiens OX=9606 GN=COMP PE=1 SV=2	82.8	4.6	0	0
P00450	CP	Ceruloplasmin OS=Homo sapiens OX=9606 GN=CP PE=1 SV=1	122.1	5.72	0	0
Q96IY4	CPB2	Carboxypeptidase B2 OS=Homo sapiens OX=9606 GN=CPB2 PE=1 SV=2	48.4	7.71	0	0
P31327	CPS1	Carbamoyl-phosphate synthase [ammonia], mitochondrial OS=Homo sapiens OX=9606 GN=CPS1 PE=1 SV=2	164.8	6.74	0	0
O75462	CRLF1	Cytokine receptor-like factor 1 OS=Homo sapiens OX=9606 GN=CRLF1 PE=1 SV=1	46.3	9.11	0	0
P02511	CRYAB	Alpha-crystallin B chain OS=Homo sapiens OX=9606 GN=CRYAB PE=1 SV=2	20.1	7.33	5.39	3
Q9Y2S2	CRYL1	Lambda-crystallin homolog OS=Homo sapiens OX=9606 GN=CRYL1 PE=1 SV=3	35.4	6.18	1.9	2
Q08257	CRYZ	Quinone oxidoreductase OS=Homo sapiens OX=9606 GN=CRYZ PE=1 SV=1	35.2	8.44	0	0
P21291	CSRP1	Cysteine and glycine-rich protein 1 OS=Homo sapiens OX=9606 GN=CSRP1 PE=1 SV=3	20.6	8.57	1.87	1
P01034	CST3	Cystatin-C OS=Homo sapiens OX=9606 GN=CST3 PE=1 SV=1	15.8	8.75	2.11	1
P01040	CSTA	Cystatin-A OS=Homo sapiens OX=9606 GN=CSTA PE=1 SV=1	11	5.5	0	0
P35222	CTNNB1	Catenin beta-1 OS=Homo sapiens OX=9606 GN=CTNNB1 PE=1 SV=1	85.4	5.86	0	0
A0A1B0GU03	CTSD	Cathepsin D	62.7	7.77	0	0
O60494	CUBN	Cubilin OS=Homo sapiens OX=9606 GN=CUBN PE=1 SV=5	398.5	5.35	3.69	3
Q9NR63	CYP26B1	Cytochrome P450 26B1 OS=Homo sapiens OX=9606 GN=CYP26B1 PE=1 SV=1	57.5	8.46	0	0
O15528	CYP27B1	25-hydroxyvitamin D-1 alpha hydroxylase, mitochondrial OS=Homo sapiens OX=9606 GN=CYP27B1 PE=1 SV=1	56.5	9.16	0	0
P81605	DCD	Dermcidin OS=Homo sapiens OX=9606 GN=DCD PE=1 SV=2	11.3	6.54	1.84	1
P07585	DCN	Decorin OS=Homo sapiens OX=9606 GN=DCN PE=1 SV=1	39.7	8.54	0	0
Q7Z4W1	DCXR	L-xylulose reductase OS=Homo sapiens OX=9606 GN=DCXR PE=1 SV=2	25.9	8.1	1.76	1
Q16698	DECR1	2,4-dienoyl-CoA reductase, mitochondrial OS=Homo sapiens OX=9606 GN=DECR1 PE=1 SV=1	36	9.28	0	1
P17661	DES	Desmin OS=Homo sapiens OX=9606 GN=DES PE=1 SV=3	53.5	5.27	0	0
Q9BTZ2	DHRS4	Dehydrogenase/reductase SDR family member 4 OS=Homo sapiens OX=9606 GN=DHRS4 PE=1 SV=3	29.5	8.56	1.6	1
P36957	DLST	Dihydrolipoyllysine-residue succinyltransferase component of 2-oxoglutarate dehydrogenase complex, mitochondrial OS=Homo sapiens OX=9606 GN=DLST PE=1 SV=4	48.7	8.95	2.46	1
Q9UGM3	DMBT1	Deleted in malignant brain tumors 1 protein OS=Homo sapiens OX=9606 GN=DMBT1 PE=1 SV=2	260.6	5.44	0	1
Q9UBS3	DNAJB9	DnaJ homolog subfamily B member 9 OS=Homo sapiens OX=9606 GN=DNAJB9 PE=1 SV=1	25.5	8.27	0	0
P27487	DPP4	Dipeptidyl peptidase 4 OS=Homo sapiens OX=9606 GN=DPP4 PE=1 SV=2	88.2	6.04	2.18	1
Q14117	DPYS	Dihydropyrimidinase OS=Homo sapiens OX=9606 GN=DPYS PE=1 SV=1	56.6	7.27	0	1
Q02413	DSG1	Desmoglein-1 OS=Homo sapiens OX=9606 GN=DSG1 PE=1 SV=2	113.7	5.03	0	0
Q86SJ6	DSG4	Desmoglein-4 OS=Homo sapiens OX=9606 GN=DSG4 PE=1 SV=1	113.8	4.56	0	0
P15924	DSP	Desmoplakin OS=Homo sapiens OX=9606 GN=DSP PE=1 SV=3	331.6	6.81	3.61	2
Q13011	ECH1	Delta(3,5)-Delta(2,4)-dienoyl-CoA isomerase, mitochondrial OS=Homo sapiens OX=9606 GN=ECH1 PE=1 SV=2	35.8	8	0	0
P30084	ECHS1	Enoyl-CoA hydratase, mitochondrial OS=Homo sapiens OX=9606 GN=ECHS1 PE=1 SV=4	31.4	8.07	5.07	2
P42126	ECI1	Enoyl-CoA delta isomerase 1, mitochondrial OS=Homo sapiens OX=9606 GN=ECI1 PE=1 SV=1	32.8	8.54	0	0
P68104	EEF1A1	Elongation factor 1-alpha 1 OS=Homo sapiens OX=9606 GN=EEF1A1 PE=1 SV=1	50.1	9.01	0	2
E9PRY8	EEF1D	Elongation factor 1-delta OS=Homo sapiens OX=9606 GN=EEF1D PE=1 SV=1	76.5	7.05	0	0
P26641	EEF1G	Elongation factor 1-gamma OS=Homo sapiens OX=9606 GN=EEF1G PE=1 SV=3	50.1	6.67	0	0
P13639	EEF2	Elongation factor 2 OS=Homo sapiens OX=9606 GN=EEF2 PE=1 SV=4	95.3	6.83	0	0
Q12805	EFEMP1	EGF-containing fibulin-like extracellular matrix protein 1 OS=Homo sapiens OX=9606 GN=EFEMP1 PE=1 SV=2	54.6	5.07	0	0
Q08426	EHHADH	Peroxisomal bifunctional enzyme OS=Homo sapiens OX=9606 GN=EHHADH PE=1 SV=3	79.4	9.14	0	0
Q14240	EIF4A2	Eukaryotic initiation factor 4A-II OS=Homo sapiens OX=9606 GN=EIF4A2 PE=1 SV=2	46.4	5.48	0	0
Q9Y6C2	EMILIN1	EMILIN-1 OS=Homo sapiens OX=9606 GN=EMILIN1 PE=1 SV=3	106.6	5.17	1.79	1
P06733	ENO1	Alpha-enolase OS=Homo sapiens OX=9606 GN=ENO1 PE=1 SV=2	47.1	7.39	10.42	7
P07099	EPHX1	Epoxide hydrolase 1 OS=Homo sapiens OX=9606 GN=EPHX1 PE=1 SV=1	52.9	7.25	0	0
P38117	ETFB	Electron transfer flavoprotein subunit beta OS=Homo sapiens OX=9606 GN=ETFB PE=1 SV=3	27.8	8.1	0	0
E7EQR4	EZR	Ezrin OS=Homo sapiens OX=9606 GN=EZR PE=1 SV=3	69.3	6.16	4.58	2
P00742	F10	Coagulation factor X OS=Homo sapiens OX=9606 GN=F10 PE=1 SV=2	54.7	5.94	0	0
P00740	F9	Coagulation factor IX OS=Homo sapiens OX=9606 GN=F9 PE=1 SV=2	51.7	5.47	0	0
P07148	FABP1	Fatty acid-binding protein, liver OS=Homo sapiens OX=9606 GN=FABP1 PE=1 SV=1	14.2	7.18	0	0
P05413	FABP3	Fatty acid-binding protein, heart OS=Homo sapiens OX=9606 GN=FABP3 PE=1 SV=4	14.8	6.8	1.75	1
Q01469	FABP5	Fatty acid-binding protein, epidermal OS=Homo sapiens OX=9606 GN=FABP5 PE=1 SV=3	15.2	7.01	1.74	1
P49327	FASN	Fatty acid synthase OS=Homo sapiens OX=9606 GN=FASN PE=1 SV=3	273.3	6.44	0	0
B1AHL2	FBLN1	Fibulin-1 OS=Homo sapiens OX=9606 GN=FBLN1 PE=1 SV=1	78.3	5.39	0	0
G3XA98	FBLN5	Fibulin 5, isoform CRA_a OS=Homo sapiens OX=9606 GN=FBLN5 PE=1 SV=1	54.1	4.73	0	0
P35555	FBN1	Fibrillin-1 OS=Homo sapiens OX=9606 GN=FBN1 PE=1 SV=3	312	4.93	1.93	2
P09467	FBP1	Fructose-1,6-bisphosphatase 1 OS=Homo sapiens OX=9606 GN=FBP1 PE=1 SV=5	36.8	6.99	1.83	1
P02671	FGA	Fibrinogen alpha chain OS=Homo sapiens OX=9606 GN=FGA PE=1 SV=2	94.9	6.01	0	0
C9JC84	FGG	Fibrinogen gamma chain OS=Homo sapiens OX=9606 GN=FGG PE=1 SV=1	52.3	5.63	0	0
P07954	FH	Fumarate hydratase, mitochondrial OS=Homo sapiens OX=9606 GN=FH PE=1 SV=3	54.6	8.76	0	0
Q5D862	FLG2	Filaggrin-2 OS=Homo sapiens OX=9606 GN=FLG2 PE=1 SV=1	247.9	8.31	0	0
P21333	FLNA	Filamin-A OS=Homo sapiens OX=9606 GN=FLNA PE=1 SV=4	280.6	6.06	11.48	5
Q01740	FMO1	Dimethylaniline monooxygenase [N-oxide-forming] 1 OS=Homo sapiens OX=9606 GN=FMO1 PE=1 SV=3	60.3	7.2	1.83	1
Q06828	FMOD	Fibromodulin OS=Homo sapiens OX=9606 GN=FMOD PE=1 SV=2	43.2	6.04	0	0
P02751	FN1	Fibronectin OS=Homo sapiens OX=9606 GN=FN1 PE=1 SV=4	262.5	5.71	4.82	2
O95954	FTCD	Formimidoyltransferase-cyclodeaminase OS=Homo sapiens OX=9606 GN=FTCD PE=1 SV=2	58.9	5.74	0	0
P02792	FTL	Ferritin light chain OS=Homo sapiens OX=9606 GN=FTL PE=1 SV=2	20	5.78	3.23	2
P51570	GALK1	Galactokinase OS=Homo sapiens OX=9606 GN=GALK1 PE=1 SV=1	42.2	6.46	0	0
P04406	GAPDH	Glyceraldehyde-3-phosphate dehydrogenase OS=Homo sapiens OX=9606 GN=GAPDH PE=1 SV=3	36	8.46	9.06	5
P50440	GATM	Glycine amidinotransferase, mitochondrial OS=Homo sapiens OX=9606 GN=GATM PE=1 SV=1	48.4	8.05	8.14	3
P01275	GCG	Glucagon OS=Homo sapiens OX=9606 GN=GCG PE=1 SV=3	20.9	6.23	0	0
Q9Y2T3	GDA	Guanine deaminase OS=Homo sapiens OX=9606 GN=GDA PE=1 SV=1	51	5.68	3.58	2
P50395	GDI2	Rab GDP dissociation inhibitor beta OS=Homo sapiens OX=9606 GN=GDI2 PE=1 SV=2	50.6	6.47	2.15	1
K7EPI4	GFAP	Glial fibrillary acidic protein (Fragment) OS=Homo sapiens OX=9606 GN=GFAP PE=1 SV=2	14	8.16	9.55	4
K7EPT8	GFAP	Glial fibrillary acidic protein (Fragment) OS=Homo sapiens OX=9606 GN=GFAP PE=1 SV=2	8.4	9.86	6.01	3
O75223	GGCT	Gamma-glutamylcyclotransferase OS=Homo sapiens OX=9606 GN=GGCT PE=1 SV=1	21	5.14	0	0
P00367	GLUD1	Glutamate dehydrogenase 1, mitochondrial OS=Homo sapiens OX=9606 GN=GLUD1 PE=1 SV=2	61.4	7.8	3.54	2
Q5JWF2	GNAS	Guanine nucleotide-binding protein G(s) subunit alpha isoforms XLas OS=Homo sapiens OX=9606 GN=GNAS PE=1 SV=2	111	5.03	0	0
Q14749	GNMT	Glycine N-methyltransferase OS=Homo sapiens OX=9606 GN=GNMT PE=1 SV=3	32.7	7.02	0	0
P17174	GOT1	Aspartate aminotransferase, cytoplasmic OS=Homo sapiens OX=9606 GN=GOT1 PE=1 SV=3	46.2	7.01	0	0
P00505	GOT2	Aspartate aminotransferase, mitochondrial OS=Homo sapiens OX=9606 GN=GOT2 PE=1 SV=3	47.5	9.01	4.93	2
P21695	GPD1	Glycerol-3-phosphate dehydrogenase [NAD(+)], cytoplasmic OS=Homo sapiens OX=9606 GN=GPD1 PE=1 SV=4	37.5	6.18	3.9	2
P42261	GRIA1	Glutamate receptor 1 OS=Homo sapiens OX=9606 GN=GRIA1 PE=1 SV=2	101.4	7.71	0	0
P06396	GSN	Gelsolin OS=Homo sapiens OX=9606 GN=GSN PE=1 SV=1	85.6	6.28	0	0
P08263	GSTA1	Glutathione S-transferase A1 OS=Homo sapiens OX=9606 GN=GSTA1 PE=1 SV=3	25.6	8.88	3.79	2
Q9Y2Q3	GSTK1	Glutathione S-transferase kappa 1 OS=Homo sapiens OX=9606 GN=GSTK1 PE=1 SV=3	25.5	8.41	2.3	1
P09211	GSTP1	Glutathione S-transferase P OS=Homo sapiens OX=9606 GN=GSTP1 PE=1 SV=2	23.3	5.64	1.74	2
K7ES00	H3F3B	Histone H3.3 (Fragment) OS=Homo sapiens OX=9606 GN=H3F3B PE=1 SV=1	16.6	11.84	0	0
P55084	HADHB	Trifunctional enzyme subunit beta, mitochondrial OS=Homo sapiens OX=9606 GN=HADHB PE=1 SV=3	51.3	9.41	0	2
Q9UJM8	HAO1	Hydroxyacid oxidase 1 OS=Homo sapiens OX=9606 GN=HAO1 PE=1 SV=1	40.9	8.09	0	0
P69905	HBA1	Hemoglobin subunit alpha OS=Homo sapiens OX=9606 GN=HBA1 PE=1 SV=2	15.2	8.68	5.17	3
P68871	HBB	Hemoglobin subunit beta OS=Homo sapiens OX=9606 GN=HBB PE=1 SV=2	16	7.28	8.54	6
P02042	HBD	Hemoglobin subunit delta OS=Homo sapiens OX=9606 GN=HBD PE=1 SV=2	16	8.05	2	1
P69892	HBG2	Hemoglobin subunit gamma-2 OS=Homo sapiens OX=9606 GN=HBG2 PE=1 SV=2	16.1	7.2	6.08	3
Q93099	HGD	Homogentisate 1,2-dioxygenase OS=Homo sapiens OX=9606 GN=HGD PE=1 SV=2	49.9	6.96	0	0
P16402	HIST1H1D	Histone H1.3 OS=Homo sapiens OX=9606 GN=HIST1H1D PE=1 SV=2	22.3	11.02	0	0
P04908	HIST1H2AB	Histone H2A type 1-B/E OS=Homo sapiens OX=9606 GN=HIST1H2AB PE=1 SV=2	14.1	11.05	8.92	4
U3KQK0	HIST1H2BN	Histone H2B OS=Homo sapiens OX=9606 GN=HIST1H2BN PE=1 SV=1	18.8	10.54	0	0
P62805	HIST1H4A	Histone H4 OS=Homo sapiens OX=9606 GN=HIST1H4A PE=1 SV=2	11.4	11.36	5.97	3
Q6FI13	HIST2H2AA3	Histone H2A type 2-A OS=Homo sapiens OX=9606 GN=HIST2H2AA3 PE=1 SV=3	14.1	10.9	8.92	4
A0A140T930	HLA-C	HLA class I histocompatibility antigen, Cw-6 alpha chain OS=Homo sapiens OX=9606 GN=HLA-C PE=1 SV=1	44.4	7.46	0	0
P54868	HMGCS2	Hydroxymethylglutaryl-CoA synthase, mitochondrial OS=Homo sapiens OX=9606 GN=HMGCS2 PE=1 SV=1	56.6	8.16	0	0
P51991	HNRNPA3	Heterogeneous nuclear ribonucleoprotein A3 OS=Homo sapiens OX=9606 GN=HNRNPA3 PE=1 SV=2	39.6	9.01	0	0
Q00839	HNRNPU	Heterogeneous nuclear ribonucleoprotein U OS=Homo sapiens OX=9606 GN=HNRNPU PE=1 SV=6	90.5	6	0	0
H0Y300	HP	Haptoglobin OS=Homo sapiens OX=9606 GN=HP PE=1 SV=4	49.1	6.64	0	0
A0A0B4J1R4	HPD	4-hydroxyphenylpyruvate dioxygenase OS=Homo sapiens OX=9606 GN=HPD PE=1 SV=1	44.9	7.01	0	0
Q99714	HSD17B10	3-hydroxyacyl-CoA dehydrogenase type-2 OS=Homo sapiens OX=9606 GN=HSD17B10 PE=1 SV=3	26.9	7.78	0	1
P51659	HSD17B4	Peroxisomal multifunctional enzyme type 2 OS=Homo sapiens OX=9606 GN=HSD17B4 PE=1 SV=3	79.6	8.84	0	0
P07900	HSP90AA1	Heat shock protein HSP 90-alpha OS=Homo sapiens OX=9606 GN=HSP90AA1 PE=1 SV=5	84.6	5.02	3.85	2
P08238	HSP90AB1	Heat shock protein HSP 90-beta OS=Homo sapiens OX=9606 GN=HSP90AB1 PE=1 SV=4	83.2	5.03	2.05	1
P14625	HSP90B1	Endoplasmin OS=Homo sapiens OX=9606 GN=HSP90B1 PE=1 SV=1	92.4	4.84	1.82	1
P11021	HSPA5	Endoplasmic reticulum chaperone BiP OS=Homo sapiens OX=9606 GN=HSPA5 PE=1 SV=2	72.3	5.16	1.88	1
P17066	HSPA6	Heat shock 70 kDa protein 6 OS=Homo sapiens OX=9606 GN=HSPA6 PE=1 SV=2	71	6.14	7.31	4
P11142	HSPA8	Heat shock cognate 71 kDa protein OS=Homo sapiens OX=9606 GN=HSPA8 PE=1 SV=1	70.9	5.52	4.31	2
P38646	HSPA9	Stress-70 protein, mitochondrial OS=Homo sapiens OX=9606 GN=HSPA9 PE=1 SV=2	73.6	6.16	1.93	1
P04792	HSPB1	Heat shock protein beta-1 OS=Homo sapiens OX=9606 GN=HSPB1 PE=1 SV=2	22.8	6.4	10.5	5
P10809	HSPD1	60 kDa heat shock protein, mitochondrial OS=Homo sapiens OX=9606 GN=HSPD1 PE=1 SV=2	61	5.87	5.63	2
S4R3N1	HSPE1-MOB4	HSPE1-MOB4 readthrough OS=Homo sapiens OX=9606 GN=HSPE1-MOB4 PE=3 SV=1	29.7	6.16	0	0
P98160	HSPG2	Basement membrane-specific heparan sulfate proteoglycan core protein OS=Homo sapiens OX=9606 GN=HSPG2 PE=1 SV=4	468.5	6.51	7.81	8
Q92743	HTRA1	Serine protease HTRA1 OS=Homo sapiens OX=9606 GN=HTRA1 PE=1 SV=1	51.3	7.83	0	0
O75874	IDH1	Isocitrate dehydrogenase [NADP] cytoplasmic OS=Homo sapiens OX=9606 GN=IDH1 PE=1 SV=2	46.6	7.01	0	0
P35858	IGFALS	Insulin-like growth factor-binding protein complex acid labile subunit OS=Homo sapiens OX=9606 GN=IGFALS PE=1 SV=1	66	6.79	0	0
A0A286YEY1	IGHA1	Immunoglobulin heavy constant alpha 1 (Fragment) OS=Homo sapiens OX=9606 GN=IGHA1 PE=1 SV=1	42.8	5.64	2.21	2
A0A0A0MS08	IGHG1	Immunoglobulin heavy constant gamma 1 (Fragment) OS=Homo sapiens OX=9606 GN=IGHG1 PE=1 SV=1	43.9	6.96	10.38	7
A0A286YEY4	IGHG2	Immunoglobulin heavy constant gamma 2 (Fragment) OS=Homo sapiens OX=9606 GN=IGHG2 PE=1 SV=1	43.8	6.52	0	0
A0A286YES1	IGHG3	Immunoglobulin heavy constant gamma 3 (Fragment) OS=Homo sapiens OX=9606 GN=IGHG3 PE=1 SV=1	49.1	6.87	2.15	1
A0A1B0GUU9	IGHM	Immunoglobulin heavy constant mu (Fragment) OS=Homo sapiens OX=9606 GN=IGHM PE=1 SV=1	51.9	6.15	0	0
P01834	IGKC	Immunoglobulin kappa constant OS=Homo sapiens OX=9606 GN=IGKC PE=1 SV=2	11.8	6.52	0	0
A0A087WW87	IGKV2-40	Immunoglobulin kappa variable 2-40 OS=Homo sapiens OX=9606 GN=IGKV2-40 PE=3 SV=2	13.3	4.61	0	0
A0A0C4DH25	IGKV3D-20	Immunoglobulin kappa variable 3D-20 OS=Homo sapiens OX=9606 GN=IGKV3D-20 PE=3 SV=1	12.5	4.59	0	0
A0A0C4DH55	IGKV3D-7	Immunoglobulin kappa variable 3D-7 OS=Homo sapiens OX=9606 GN=IGKV3D-7 PE=3 SV=5	13.1	5.94	0	0
P06312	IGKV4-1	Immunoglobulin kappa variable 4-1 OS=Homo sapiens OX=9606 GN=IGKV4-1 PE=1 SV=1	13.4	5.25	0	0
P0DOY2	IGLC2	Immunoglobulin lambda constant 2 OS=Homo sapiens OX=9606 GN=IGLC2 PE=1 SV=1	11.3	7.24	9.27	4
A0A0B4J231	IGLL5	Immunoglobulin lambda-like polypeptide 5 OS=Homo sapiens OX=9606 GN=IGLL5 PE=1 SV=1	23.1	8.84	2	1
P01721	IGLV6-57	Immunoglobulin lambda variable 6-57 OS=Homo sapiens OX=9606 GN=IGLV6-57 PE=1 SV=2	12.6	4.78	0	0
P46940	IQGAP1	Ras GTPase-activating-like protein IQGAP1 OS=Homo sapiens OX=9606 GN=IQGAP1 PE=1 SV=1	189.1	6.48	0	0
P19823	ITIH2	Inter-alpha-trypsin inhibitor heavy chain H2 OS=Homo sapiens OX=9606 GN=ITIH2 PE=1 SV=2	106.4	6.86	0	0
Q06033	ITIH3	Inter-alpha-trypsin inhibitor heavy chain H3 OS=Homo sapiens OX=9606 GN=ITIH3 PE=1 SV=2	99.8	5.74	0	0
B7ZKJ8	ITIH4	ITIH4 protein OS=Homo sapiens OX=9606 GN=ITIH4 PE=1 SV=1	103.8	6.89	0	0
A0A0A0MT83	IVD	Isovaleryl-CoA dehydrogenase, mitochondrial OS=Homo sapiens OX=9606 GN=IVD PE=1 SV=1	46.6	8.05	0	0
P14923	JUP	Junction plakoglobin OS=Homo sapiens OX=9606 GN=JUP PE=1 SV=3	81.7	6.14	0	0
P50053	KHK	Ketohexokinase OS=Homo sapiens OX=9606 GN=KHK PE=1 SV=2	32.5	6.32	1.66	1
Q5T749	KPRP	Keratinocyte proline-rich protein OS=Homo sapiens OX=9606 GN=KPRP PE=1 SV=1	64.1	8.27	0	0
P04264	KRT1	Keratin, type II cytoskeletal 1 OS=Homo sapiens OX=9606 GN=KRT1 PE=1 SV=6	66	8.12	54.41	28
P13645	KRT10	Keratin, type I cytoskeletal 10 OS=Homo sapiens OX=9606 GN=KRT10 PE=1 SV=6	58.8	5.21	30.62	19
P13646	KRT13	Keratin, type I cytoskeletal 13 OS=Homo sapiens OX=9606 GN=KRT13 PE=1 SV=4	49.6	4.96	2.48	2
P02533	KRT14	Keratin, type I cytoskeletal 14 OS=Homo sapiens OX=9606 GN=KRT14 PE=1 SV=4	51.5	5.16	5.48	4
P08779	KRT16	Keratin, type I cytoskeletal 16 OS=Homo sapiens OX=9606 GN=KRT16 PE=1 SV=4	51.2	5.05	1.64	3
Q04695	KRT17	Keratin, type I cytoskeletal 17 OS=Homo sapiens OX=9606 GN=KRT17 PE=1 SV=2	48.1	5.02	1.64	3
P05783	KRT18	Keratin, type I cytoskeletal 18 OS=Homo sapiens OX=9606 GN=KRT18 PE=1 SV=2	48	5.45	1.8	1
P08727	KRT19	Keratin, type I cytoskeletal 19 OS=Homo sapiens OX=9606 GN=KRT19 PE=1 SV=4	44.1	5.14	4.4	2
P35908	KRT2	Keratin, type II cytoskeletal 2 epidermal OS=Homo sapiens OX=9606 GN=KRT2 PE=1 SV=2	65.4	8	27.82	16
Q15323	KRT31	Keratin, type I cuticular Ha1 OS=Homo sapiens OX=9606 GN=KRT31 PE=1 SV=3	47.2	4.88	0	0
Q14532	KRT32	Keratin, type I cuticular Ha2 OS=Homo sapiens OX=9606 GN=KRT32 PE=2 SV=3	50.3	4.84	0	0
Q14525	KRT33B	Keratin, type I cuticular Ha3-II OS=Homo sapiens OX=9606 GN=KRT33B PE=1 SV=3	46.2	4.84	0	0
Q92764	KRT35	Keratin, type I cuticular Ha5 OS=Homo sapiens OX=9606 GN=KRT35 PE=1 SV=5	50.3	4.91	0	0
O76015	KRT38	Keratin, type I cuticular Ha8 OS=Homo sapiens OX=9606 GN=KRT38 PE=1 SV=3	50.4	4.84	0	0
P13647	KRT5	Keratin, type II cytoskeletal 5 OS=Homo sapiens OX=9606 GN=KRT5 PE=1 SV=3	62.3	7.74	17.54	9
P04259	KRT6B	Keratin, type II cytoskeletal 6B OS=Homo sapiens OX=9606 GN=KRT6B PE=1 SV=5	60	8	13.16	7
P08729	KRT7	Keratin, type II cytoskeletal 7 OS=Homo sapiens OX=9606 GN=KRT7 PE=1 SV=5	51.4	5.48	9.55	4
F8W1S1	KRT74	Keratin, type II cytoskeletal 74 OS=Homo sapiens OX=9606 GN=KRT74 PE=1 SV=1	59.4	7.44	0	0
Q01546	KRT76	Keratin, type II cytoskeletal 2 oral OS=Homo sapiens OX=9606 GN=KRT76 PE=1 SV=2	65.8	8.12	6.58	3
Q8N1N4	KRT78	Keratin, type II cytoskeletal 78 OS=Homo sapiens OX=9606 GN=KRT78 PE=1 SV=2	56.8	6.02	0	0
H0YI54	KRT78	Keratin, type II cytoskeletal 78 (Fragment) OS=Homo sapiens OX=9606 GN=KRT78 PE=4 SV=2	5	8.05	0	0
P05787	KRT8	Keratin, type II cytoskeletal 8 OS=Homo sapiens OX=9606 GN=KRT8 PE=1 SV=7	53.7	5.59	13.53	6
Q9NSB4	KRT82	Keratin, type II cuticular Hb2 OS=Homo sapiens OX=9606 GN=KRT82 PE=1 SV=3	56.6	6.74	0	0
P78385	KRT83	Keratin, type II cuticular Hb3 OS=Homo sapiens OX=9606 GN=KRT83 PE=1 SV=2	54.2	5.64	0	0
P78386	KRT85	Keratin, type II cuticular Hb5 OS=Homo sapiens OX=9606 GN=KRT85 PE=1 SV=1	55.8	6.55	0	0
A6NCN2	KRT87P	Putative keratin-87 protein OS=Homo sapiens OX=9606 GN=KRT87P PE=5 SV=4	29.1	5.8	0	0
P35527	KRT9	Keratin, type I cytoskeletal 9 OS=Homo sapiens OX=9606 GN=KRT9 PE=1 SV=3	62	5.24	59.59	27
Q16787	LAMA3	Laminin subunit alpha-3 OS=Homo sapiens OX=9606 GN=LAMA3 PE=1 SV=2	366.4	7.24	0	0
O15230	LAMA5	Laminin subunit alpha-5 OS=Homo sapiens OX=9606 GN=LAMA5 PE=1 SV=8	399.5	7.02	0	2
P55268	LAMB2	Laminin subunit beta-2 OS=Homo sapiens OX=9606 GN=LAMB2 PE=1 SV=2	195.9	6.52	4.02	2
P11047	LAMC1	Laminin subunit gamma-1 OS=Homo sapiens OX=9606 GN=LAMC1 PE=1 SV=3	177.5	5.12	4.25	2
P28838	LAP3	Cytosol aminopeptidase OS=Homo sapiens OX=9606 GN=LAP3 PE=1 SV=3	56.1	7.93	0	0
P18428	LBP	Lipopolysaccharide-binding protein OS=Homo sapiens OX=9606 GN=LBP PE=1 SV=3	53.4	6.7	0	0
P07195	LDHB	L-lactate dehydrogenase B chain OS=Homo sapiens OX=9606 GN=LDHB PE=1 SV=2	36.6	6.05	4.17	2
O14960	LECT2	Leukocyte cell-derived chemotaxin-2 OS=Homo sapiens OX=9606 GN=LECT2 PE=1 SV=2	16.4	9.39	0	0
Q08380	LGALS3BP	Galectin-3-binding protein OS=Homo sapiens OX=9606 GN=LGALS3BP PE=1 SV=1	65.3	5.27	3.85	2
P02545	LMNA	Prelamin-A/C OS=Homo sapiens OX=9606 GN=LMNA PE=1 SV=1	74.1	7.02	3.96	2
P20700	LMNB1	Lamin-B1 OS=Homo sapiens OX=9606 GN=LMNB1 PE=1 SV=2	66.4	5.16	0	0
A0A140TA62	LOC100653049	Uncharacterized protein OS=Homo sapiens OX=9606 GN=LOC100653049 PE=3 SV=2	49.4	5.06	0	0
P02788	LTF	Lactotransferrin OS=Homo sapiens OX=9606 GN=LTF PE=1 SV=6	78.1	8.12	1.84	1
P51884	LUM	Lumican OS=Homo sapiens OX=9606 GN=LUM PE=1 SV=2	38.4	6.61	1.62	1
P61626	LYZ	Lysozyme C OS=Homo sapiens OX=9606 GN=LYZ PE=1 SV=1	16.5	9.16	12.23	6
P27338	MAOB	Amine oxidase [flavin-containing] B OS=Homo sapiens OX=9606 GN=MAOB PE=1 SV=3	58.7	7.5	0	0
Q00266	MAT1A	S-adenosylmethionine synthase isoform type-1 OS=Homo sapiens OX=9606 GN=MAT1A PE=1 SV=2	43.6	6.29	0	0
P40925	MDH1	Malate dehydrogenase, cytoplasmic OS=Homo sapiens OX=9606 GN=MDH1 PE=1 SV=4	36.4	7.36	0	1
P40926	MDH2	Malate dehydrogenase, mitochondrial OS=Homo sapiens OX=9606 GN=MDH2 PE=1 SV=3	35.5	8.68	3.64	2
A0A1W2PRB8	MED17	Mediator of RNA polymerase II transcription subunit 17 OS=Homo sapiens OX=9606 GN=MED17 PE=3 SV=1	93.4	7.77	1.79	2
H0YI09	METTL7A	Methyltransferase-like protein 7A (Fragment) OS=Homo sapiens OX=9606 GN=METTL7A PE=1 SV=1	28.3	8.38	1.67	1
Q08431	MFGE8	Lactadherin OS=Homo sapiens OX=9606 GN=MFGE8 PE=1 SV=2	43.1	8.15	0	0
P08493	MGP	Matrix Gla protein OS=Homo sapiens OX=9606 GN=MGP PE=1 SV=2	12.3	9.67	0	0
P08473	MME	Neprilysin OS=Homo sapiens OX=9606 GN=MME PE=1 SV=2	85.5	5.73	3.35	2
P05164	MPO	Myeloperoxidase OS=Homo sapiens OX=9606 GN=MPO PE=1 SV=1	83.8	8.97	0	0
P25325	MPST	3-mercaptopyruvate sulfurtransferase OS=Homo sapiens OX=9606 GN=MPST PE=1 SV=3	33.2	6.6	0	0
Q9NQ50	MRPL40	39S ribosomal protein L40, mitochondrial OS=Homo sapiens OX=9606 GN=MRPL40 PE=1 SV=1	24.5	9.63	0	0
P26038	MSN	Moesin OS=Homo sapiens OX=9606 GN=MSN PE=1 SV=3	67.8	6.4	2.61	1
P00403	MT-CO2	Cytochrome c oxidase subunit 2 OS=Homo sapiens OX=9606 GN=MT-CO2 PE=1 SV=1	25.5	4.82	1.6	2
F5H2F4	MTHFD1	C-1-tetrahydrofolate synthase, cytoplasmic OS=Homo sapiens OX=9606 GN=MTHFD1 PE=1 SV=1	110.5	8.43	0	0
Q9H2K0	MTIF3	Translation initiation factor IF-3, mitochondrial OS=Homo sapiens OX=9606 GN=MTIF3 PE=1 SV=4	31.7	9.69	0	0
P35580	MYH10	Myosin-10 OS=Homo sapiens OX=9606 GN=MYH10 PE=1 SV=3	228.9	5.54	4.14	3
P35749	MYH11	Myosin-11 OS=Homo sapiens OX=9606 GN=MYH11 PE=1 SV=3	227.2	5.5	4.38	3
P12883	MYH7	Myosin-7 OS=Homo sapiens OX=9606 GN=MYH7 PE=1 SV=5	223	5.8	0	0
P35579	MYH9	Myosin-9 OS=Homo sapiens OX=9606 GN=MYH9 PE=1 SV=4	226.4	5.6	3.7	3
J3QRS3	MYL12A	Myosin regulatory light chain 12A OS=Homo sapiens OX=9606 GN=MYL12A PE=1 SV=1	20.4	4.75	4.09	2
P08590	MYL3	Myosin light chain 3 OS=Homo sapiens OX=9606 GN=MYL3 PE=1 SV=3	21.9	5.1	0	0
B7Z6Z4	MYL6	Myosin light polypeptide 6 OS=Homo sapiens OX=9606 GN=MYL6 PE=1 SV=1	26.7	5.08	0	0
P24844	MYL9	Myosin regulatory light polypeptide 9 OS=Homo sapiens OX=9606 GN=MYL9 PE=1 SV=4	19.8	4.92	0	0
Q4G0N4	NADK2	NAD kinase 2, mitochondrial OS=Homo sapiens OX=9606 GN=NADK2 PE=1 SV=2	49.4	8.18	0	0
P43490	NAMPT	Nicotinamide phosphoribosyltransferase OS=Homo sapiens OX=9606 GN=NAMPT PE=1 SV=1	55.5	7.15	0	0
A0A088AWN8	NARF	Nuclear prelamin A recognition factor OS=Homo sapiens OX=9606 GN=NARF PE=1 SV=1	56.2	7.2	0	0
Q9UHE5	NAT8	N-acetyltransferase 8 OS=Homo sapiens OX=9606 GN=NAT8 PE=1 SV=2	25.6	8.91	1.92	1
A6NI72	NCF1B	Putative neutrophil cytosol factor 1B OS=Homo sapiens OX=9606 GN=NCF1B PE=5 SV=2	44.8	9.13	0	0
P48681	NES	Nestin OS=Homo sapiens OX=9606 GN=NES PE=1 SV=2	177.3	4.36	0	0
P14543	NID1	Nidogen-1 OS=Homo sapiens OX=9606 GN=NID1 PE=1 SV=3	136.3	5.29	0	0
Q9BPW8	NIPSNAP1	Protein NipSnap homolog 1 OS=Homo sapiens OX=9606 GN=NIPSNAP1 PE=1 SV=1	33.3	9.31	0	0
P40261	NNMT	Nicotinamide N-methyltransferase OS=Homo sapiens OX=9606 GN=NNMT PE=1 SV=1	29.6	5.74	0	0
Q9Y639	NPTN	Neuroplastin OS=Homo sapiens OX=9606 GN=NPTN PE=1 SV=2	44.4	7.99	0	0
Q86UD1	OAF	Out at first protein homolog OS=Homo sapiens OX=9606 GN=OAF PE=2 SV=1	30.7	6.84	0	0
Q9H1P3	OSBPL2	Oxysterol-binding protein-related protein 2 OS=Homo sapiens OX=9606 GN=OSBPL2 PE=1 SV=1	55.2	6.35	0	0
P00480	OTC	Ornithine carbamoyltransferase, mitochondrial OS=Homo sapiens OX=9606 GN=OTC PE=1 SV=3	39.9	8.63	0	0
P07237	P4HB	Protein disulfide-isomerase OS=Homo sapiens OX=9606 GN=P4HB PE=1 SV=3	57.1	4.87	2.3	1
P30039	PBLD	Phenazine biosynthesis-like domain-containing protein OS=Homo sapiens OX=9606 GN=PBLD PE=1 SV=2	31.8	6.52	1.96	2
P11498	PC	Pyruvate carboxylase, mitochondrial OS=Homo sapiens OX=9606 GN=PC PE=1 SV=2	129.6	6.84	0	0
Q9H158	PCDHAC1	Protocadherin alpha-C1 OS=Homo sapiens OX=9606 GN=PCDHAC1 PE=2 SV=2	103.9	5.21	0	0
P35558	PCK1	Phosphoenolpyruvate carboxykinase, cytosolic [GTP] OS=Homo sapiens OX=9606 GN=PCK1 PE=1 SV=3	69.2	6.14	0	1
Q16822	PCK2	Phosphoenolpyruvate carboxykinase [GTP], mitochondrial OS=Homo sapiens OX=9606 GN=PCK2 PE=1 SV=3	70.7	7.62	10.01	5
Q15113	PCOLCE	Procollagen C-endopeptidase enhancer 1 OS=Homo sapiens OX=9606 GN=PCOLCE PE=1 SV=2	47.9	7.43	0	0
Q9UKZ9	PCOLCE2	Procollagen C-endopeptidase enhancer 2 OS=Homo sapiens OX=9606 GN=PCOLCE2 PE=1 SV=1	45.7	8.47	0	0
Q13946	PDE7A	High affinity cAMP-specific 3',5'-cyclic phosphodiesterase 7A OS=Homo sapiens OX=9606 GN=PDE7A PE=1 SV=2	55.5	7.5	0	0
P08559	PDHA1	Pyruvate dehydrogenase E1 component subunit alpha, somatic form, mitochondrial OS=Homo sapiens OX=9606 GN=PDHA1 PE=1 SV=3	43.3	8.06	1.8	1
P30101	PDIA3	Protein disulfide-isomerase A3 OS=Homo sapiens OX=9606 GN=PDIA3 PE=1 SV=4	56.7	6.35	0	0
H7BZJ3	PDIA3	Protein disulfide-isomerase A3 (Fragment) OS=Homo sapiens OX=9606 GN=PDIA3 PE=1 SV=1	13.5	7.3	2.3	1
P13667	PDIA4	Protein disulfide-isomerase A4 OS=Homo sapiens OX=9606 GN=PDIA4 PE=1 SV=2	72.9	5.07	0	0
Q15084	PDIA6	Protein disulfide-isomerase A6 OS=Homo sapiens OX=9606 GN=PDIA6 PE=1 SV=1	48.1	5.08	1.65	1
Q96JY6	PDLIM2	PDZ and LIM domain protein 2 OS=Homo sapiens OX=9606 GN=PDLIM2 PE=1 SV=1	37.4	8.72	0	0
Q53GG5	PDLIM3	PDZ and LIM domain protein 3 OS=Homo sapiens OX=9606 GN=PDLIM3 PE=1 SV=1	39.2	6.89	0	0
P30086	PEBP1	Phosphatidylethanolamine-binding protein 1 OS=Homo sapiens OX=9606 GN=PEBP1 PE=1 SV=3	21	7.53	7.55	3
P07737	PFN1	Profilin-1 OS=Homo sapiens OX=9606 GN=PFN1 PE=1 SV=2	15	8.27	0	0
P00558	PGK1	Phosphoglycerate kinase 1 OS=Homo sapiens OX=9606 GN=PGK1 PE=1 SV=3	44.6	8.1	0	1
P12273	PIP	Prolactin-inducible protein OS=Homo sapiens OX=9606 GN=PIP PE=1 SV=1	16.6	8.05	2.1	1
Q86WI1	PKHD1L1	Fibrocystin-L OS=Homo sapiens OX=9606 GN=PKHD1L1 PE=2 SV=2	465.4	6.11	0	0
P30613	PKLR	Pyruvate kinase PKLR OS=Homo sapiens OX=9606 GN=PKLR PE=1 SV=2	61.8	7.74	0	1
P14618	PKM	Pyruvate kinase PKM OS=Homo sapiens OX=9606 GN=PKM PE=1 SV=4	57.9	7.84	1.91	1
Q9Y446	PKP3	Plakophilin-3 OS=Homo sapiens OX=9606 GN=PKP3 PE=1 SV=1	87	9.32	0	0
Q15149	PLEC	Plectin OS=Homo sapiens OX=9606 GN=PLEC PE=1 SV=3	531.5	5.96	0	0
P00747	PLG	Plasminogen OS=Homo sapiens OX=9606 GN=PLG PE=1 SV=2	90.5	7.24	0	0
Q15063	POSTN	Periostin OS=Homo sapiens OX=9606 GN=POSTN PE=1 SV=2	93.3	7.53	1.86	1
P62937	PPIA	Peptidyl-prolyl cis-trans isomerase A OS=Homo sapiens OX=9606 GN=PPIA PE=1 SV=2	18	7.81	0	0
P23284	PPIB	Peptidyl-prolyl cis-trans isomerase B OS=Homo sapiens OX=9606 GN=PPIB PE=1 SV=2	23.7	9.41	0	0
Q06830	PRDX1	Peroxiredoxin-1 OS=Homo sapiens OX=9606 GN=PRDX1 PE=1 SV=1	22.1	8.13	2.33	3
P32119	PRDX2	Peroxiredoxin-2 OS=Homo sapiens OX=9606 GN=PRDX2 PE=1 SV=5	21.9	5.97	2.33	1
P30048	PRDX3	Thioredoxin-dependent peroxide reductase, mitochondrial OS=Homo sapiens OX=9606 GN=PRDX3 PE=1 SV=3	27.7	7.78	4.81	2
Q13162	PRDX4	Peroxiredoxin-4 OS=Homo sapiens OX=9606 GN=PRDX4 PE=1 SV=1	30.5	6.29	0	1
P30044	PRDX5	Peroxiredoxin-5, mitochondrial OS=Homo sapiens OX=9606 GN=PRDX5 PE=1 SV=4	22.1	8.7	0	2
P30041	PRDX6	Peroxiredoxin-6 OS=Homo sapiens OX=9606 GN=PRDX6 PE=1 SV=3	25	6.38	0	0
P51888	PRELP	Prolargin OS=Homo sapiens OX=9606 GN=PRELP PE=1 SV=1	43.8	9.38	0	1
P48147	PREP	Prolyl endopeptidase OS=Homo sapiens OX=9606 GN=PREP PE=1 SV=2	80.6	5.86	0	0
Q92954	PRG4	Proteoglycan 4 OS=Homo sapiens OX=9606 GN=PRG4 PE=1 SV=2	151	9.5	0	0
A0A0U1RRM4	PTBP1	Polypyrimidine tract-binding protein 1 OS=Homo sapiens OX=9606 GN=PTBP1 PE=1 SV=1	62.4	9.1	0	0
Q14914	PTGR1	Prostaglandin reductase 1 OS=Homo sapiens OX=9606 GN=PTGR1 PE=1 SV=2	35.8	8.29	0	0
P59190	RAB15	Ras-related protein Rab-15 OS=Homo sapiens OX=9606 GN=RAB15 PE=1 SV=1	24.4	5.71	1.82	1
P15153	RAC2	Ras-related C3 botulinum toxin substrate 2 OS=Homo sapiens OX=9606 GN=RAC2 PE=1 SV=1	21.4	7.61	0	0
P63244	RACK1	Receptor of activated protein C kinase 1 OS=Homo sapiens OX=9606 GN=RACK1 PE=1 SV=3	35.1	7.69	0	0
P49788	RARRES1	Retinoic acid receptor responder protein 1 OS=Homo sapiens OX=9606 GN=RARRES1 PE=1 SV=2	33.3	8.51	0	0
P02753	RBP4	Retinol-binding protein 4 OS=Homo sapiens OX=9606 GN=RBP4 PE=1 SV=3	23	6.07	5.61	2
P52758	RIDA	2-iminobutanoate/2-iminopropanoate deaminase OS=Homo sapiens OX=9606 GN=RIDA PE=1 SV=1	14.5	8.68	0	0
Q8NCN4	RNF169	E3 ubiquitin-protein ligase RNF169 OS=Homo sapiens OX=9606 GN=RNF169 PE=1 SV=2	77.1	9.1	0	0
M0QYS1	RPL13A	60S ribosomal protein L13a (Fragment) OS=Homo sapiens OX=9606 GN=RPL13A PE=1 SV=2	24.2	10.86	2.12	1
J3QQ67	RPL18	60S ribosomal protein L18 (Fragment) OS=Homo sapiens OX=9606 GN=RPL18 PE=1 SV=1	21.8	11.72	0	0
Q02543	RPL18A	60S ribosomal protein L18a OS=Homo sapiens OX=9606 GN=RPL18A PE=1 SV=2	20.7	10.71	0	0
A8MUS3	RPL23A	60S ribosomal protein L23a OS=Homo sapiens OX=9606 GN=RPL23A PE=1 SV=1	21.9	10.48	1.63	1
P36578	RPL4	60S ribosomal protein L4 OS=Homo sapiens OX=9606 GN=RPL4 PE=1 SV=5	47.7	11.06	0	0
P18124	RPL7	60S ribosomal protein L7 OS=Homo sapiens OX=9606 GN=RPL7 PE=1 SV=1	29.2	10.65	0	0
P05388	RPLP0	60S acidic ribosomal protein P0 OS=Homo sapiens OX=9606 GN=RPLP0 PE=1 SV=1	34.3	5.97	0	0
P04843	RPN1	Dolichyl-diphosphooligosaccharide--protein glycosyltransferase subunit 1 OS=Homo sapiens OX=9606 GN=RPN1 PE=1 SV=1	68.5	6.38	0	0
P39019	RPS19	40S ribosomal protein S19 OS=Homo sapiens OX=9606 GN=RPS19 PE=1 SV=2	16.1	10.32	0	0
P62851	RPS25	40S ribosomal protein S25 OS=Homo sapiens OX=9606 GN=RPS25 PE=1 SV=1	13.7	10.11	0	0
P62979	RPS27A	Ubiquitin-40S ribosomal protein S27a OS=Homo sapiens OX=9606 GN=RPS27A PE=1 SV=2	18	9.64	3.41	2
P62857	RPS28	40S ribosomal protein S28 OS=Homo sapiens OX=9606 GN=RPS28 PE=1 SV=1	7.8	10.7	0	0
P23396	RPS3	40S ribosomal protein S3 OS=Homo sapiens OX=9606 GN=RPS3 PE=1 SV=2	26.7	9.66	4.06	2
P61247	RPS3A	40S ribosomal protein S3a OS=Homo sapiens OX=9606 GN=RPS3A PE=1 SV=2	29.9	9.73	0	0
P62753	RPS6	40S ribosomal protein S6 OS=Homo sapiens OX=9606 GN=RPS6 PE=1 SV=1	28.7	10.84	1.6	1
P62241	RPS8	40S ribosomal protein S8 OS=Homo sapiens OX=9606 GN=RPS8 PE=1 SV=2	24.2	10.32	0	0
A0A0C4DG17	RPSA	40S ribosomal protein SA OS=Homo sapiens OX=9606 GN=RPSA PE=1 SV=1	33.3	4.87	0	0
A0A0A0MRV0	RRBP1	Ribosome-binding protein 1 OS=Homo sapiens OX=9606 GN=RRBP1 PE=1 SV=1	152.4	8.6	0	0
P31151	S100A7	Protein S100-A7 OS=Homo sapiens OX=9606 GN=S100A7 PE=1 SV=4	11.5	6.77	3.71	2
P05109	S100A8	Protein S100-A8 OS=Homo sapiens OX=9606 GN=S100A8 PE=1 SV=1	10.8	7.03	1.62	1
P06702	S100A9	Protein S100-A9 OS=Homo sapiens OX=9606 GN=S100A9 PE=1 SV=1	13.2	6.13	0	0
P0DJI8	SAA1	Serum amyloid A-1 protein OS=Homo sapiens OX=9606 GN=SAA1 PE=1 SV=1	13.5	6.79	0	0
P18827	SDC1	Syndecan-1 OS=Homo sapiens OX=9606 GN=SDC1 PE=1 SV=3	32.4	4.63	0	0
P21912	SDHB	Succinate dehydrogenase [ubiquinone] iron-sulfur subunit, mitochondrial OS=Homo sapiens OX=9606 GN=SDHB PE=1 SV=3	31.6	8.76	0	0
Q13228	SELENBP1	Selenium-binding protein 1 OS=Homo sapiens OX=9606 GN=SELENBP1 PE=1 SV=2	52.4	6.37	0	1
P04279	SEMG1	Semenogelin-1 OS=Homo sapiens OX=9606 GN=SEMG1 PE=1 SV=2	52.1	9.29	0	0
Q02383	SEMG2	Semenogelin-2 OS=Homo sapiens OX=9606 GN=SEMG2 PE=1 SV=1	65.4	9.07	0	0
P01009	SERPINA1	Alpha-1-antitrypsin OS=Homo sapiens OX=9606 GN=SERPINA1 PE=1 SV=3	46.7	5.59	2.17	1
P01011	SERPINA3	Alpha-1-antichymotrypsin OS=Homo sapiens OX=9606 GN=SERPINA3 PE=1 SV=2	47.6	5.52	0	0
P05154	SERPINA5	Plasma serine protease inhibitor OS=Homo sapiens OX=9606 GN=SERPINA5 PE=1 SV=3	45.6	9.26	1.86	1
P01008	SERPINC1	Antithrombin-III OS=Homo sapiens OX=9606 GN=SERPINC1 PE=1 SV=1	52.6	6.71	0	0
P07093	SERPINE2	Glia-derived nexin OS=Homo sapiens OX=9606 GN=SERPINE2 PE=1 SV=1	44	9.29	0	0
P36955	SERPINF1	Pigment epithelium-derived factor OS=Homo sapiens OX=9606 GN=SERPINF1 PE=1 SV=4	46.3	6.38	0	0
Q8N474	SFRP1	Secreted frizzled-related protein 1 OS=Homo sapiens OX=9606 GN=SFRP1 PE=1 SV=1	35.4	8.85	0	0
Q9H9B4	SFXN1	Sideroflexin-1 OS=Homo sapiens OX=9606 GN=SFXN1 PE=1 SV=4	35.6	9.07	1.87	1
P34896	SHMT1	Serine hydroxymethyltransferase, cytosolic OS=Homo sapiens OX=9606 GN=SHMT1 PE=1 SV=1	53	7.71	3.72	2
Q15758	SLC1A5	Neutral amino acid transporter B(0) OS=Homo sapiens OX=9606 GN=SLC1A5 PE=1 SV=2	56.6	5.48	0	0
Q9H4F8	SMOC1	SPARC-related modular calcium-binding protein 1 OS=Homo sapiens OX=9606 GN=SMOC1 PE=1 SV=1	48.1	8.22	0	0
Q5SQN1	SNAP47	Synaptosomal-associated protein 47 OS=Homo sapiens OX=9606 GN=SNAP47 PE=1 SV=3	52.5	8.69	0	0
P04179	SOD2	Superoxide dismutase [Mn], mitochondrial OS=Homo sapiens OX=9606 GN=SOD2 PE=1 SV=3	24.7	8.25	0	0
Q00796	SORD	Sorbitol dehydrogenase OS=Homo sapiens OX=9606 GN=SORD PE=1 SV=4	38.3	7.97	1.76	1
Q13103	SPP2	Secreted phosphoprotein 24 OS=Homo sapiens OX=9606 GN=SPP2 PE=1 SV=1	24.3	8.32	0	0
A0A087WUZ3	SPTBN1	Spectrin beta chain OS=Homo sapiens OX=9606 GN=SPTBN1 PE=1 SV=1	274.7	5.57	2.13	2
P78539	SRPX	Sushi repeat-containing protein SRPX OS=Homo sapiens OX=9606 GN=SRPX PE=1 SV=1	51.5	8.66	0	0
Q96I99	SUCLG2	Succinate--CoA ligase [GDP-forming] subunit beta, mitochondrial OS=Homo sapiens OX=9606 GN=SUCLG2 PE=1 SV=2	46.5	6.39	1.94	1
Q06520	SULT2A1	Bile salt sulfotransferase OS=Homo sapiens OX=9606 GN=SULT2A1 PE=1 SV=3	33.8	5.95	0	0
Q01995	TAGLN	Transgelin OS=Homo sapiens OX=9606 GN=TAGLN PE=1 SV=4	22.6	8.84	1.63	1
P37802	TAGLN2	Transgelin-2 OS=Homo sapiens OX=9606 GN=TAGLN2 PE=1 SV=3	22.4	8.25	0	0
A2RU30	TESPA1	Protein TESPA1 OS=Homo sapiens OX=9606 GN=TESPA1 PE=1 SV=2	59.2	5.71	0	0
P02787	TF	Serotransferrin OS=Homo sapiens OX=9606 GN=TF PE=1 SV=3	77	7.12	0	0
Q15582	TGFBI	Transforming growth factor-beta-induced protein ig-h3 OS=Homo sapiens OX=9606 GN=TGFBI PE=1 SV=1	74.6	7.71	0	0
P21980	TGM2	Protein-glutamine gamma-glutamyltransferase 2 OS=Homo sapiens OX=9606 GN=TGM2 PE=1 SV=2	77.3	5.22	0	0
Q9C0I4	THSD7B	Thrombospondin type-1 domain-containing protein 7B OS=Homo sapiens OX=9606 GN=THSD7B PE=2 SV=2	179.3	7.59	0	0
P01033	TIMP1	Metalloproteinase inhibitor 1 OS=Homo sapiens OX=9606 GN=TIMP1 PE=1 SV=1	23.2	8.1	0	0
P35625	TIMP3	Metalloproteinase inhibitor 3 OS=Homo sapiens OX=9606 GN=TIMP3 PE=1 SV=2	24.1	8.72	1.83	1
Q9GZM7	TINAGL1	Tubulointerstitial nephritis antigen-like OS=Homo sapiens OX=9606 GN=TINAGL1 PE=1 SV=1	52.4	6.99	1.96	1
Q3LXA3	TKFC	Triokinase/FMN cyclase OS=Homo sapiens OX=9606 GN=TKFC PE=1 SV=2	58.9	7.49	1.83	1
P29401	TKT	Transketolase OS=Homo sapiens OX=9606 GN=TKT PE=1 SV=3	67.8	7.66	4.4	2
Q9Y490	TLN1	Talin-1 OS=Homo sapiens OX=9606 GN=TLN1 PE=1 SV=3	269.6	6.07	0	0
Q9BVK6	TMED9	Transmembrane emp24 domain-containing protein 9 OS=Homo sapiens OX=9606 GN=TMED9 PE=1 SV=2	27.3	8.02	0	0
P24821	TNC	Tenascin OS=Homo sapiens OX=9606 GN=TNC PE=1 SV=3	240.7	4.89	0	0
A0A140TA33	TNXB	Tenascin-X OS=Homo sapiens OX=9606 GN=TNXB PE=1 SV=1	458	5.17	0	0
P60174	TPI1	Triosephosphate isomerase OS=Homo sapiens OX=9606 GN=TPI1 PE=1 SV=3	30.8	5.92	0	0
Q6ZN40	TPM1	Tropomyosin 1 (Alpha), isoform CRA_f OS=Homo sapiens OX=9606 GN=TPM1 PE=1 SV=1	37.4	4.72	0	0
Q5TCU8	TPM2	Tropomyosin beta chain OS=Homo sapiens OX=9606 GN=TPM2 PE=1 SV=1	36.7	4.78	0	0
Q16762	TST	Thiosulfate sulfurtransferase OS=Homo sapiens OX=9606 GN=TST PE=1 SV=4	33.4	7.25	2.14	2
P02766	TTR	Transthyretin OS=Homo sapiens OX=9606 GN=TTR PE=1 SV=1	15.9	5.76	2.27	2
P68363	TUBA1B	Tubulin alpha-1B chain OS=Homo sapiens OX=9606 GN=TUBA1B PE=1 SV=1	50.1	5.06	11.06	8
P68366	TUBA4A	Tubulin alpha-4A chain OS=Homo sapiens OX=9606 GN=TUBA4A PE=1 SV=1	49.9	5.06	7.47	5
Q13885	TUBB2A	Tubulin beta-2A chain OS=Homo sapiens OX=9606 GN=TUBB2A PE=1 SV=1	49.9	4.89	1.95	1
P68371	TUBB4B	Tubulin beta-4B chain OS=Homo sapiens OX=9606 GN=TUBB4B PE=1 SV=1	49.8	4.89	5.52	3
P49411	TUFM	Elongation factor Tu, mitochondrial OS=Homo sapiens OX=9606 GN=TUFM PE=1 SV=2	49.5	7.61	2.52	1
P10599	TXN	Thioredoxin OS=Homo sapiens OX=9606 GN=TXN PE=1 SV=3	11.7	4.92	1.72	1
P22314	UBA1	Ubiquitin-like modifier-activating enzyme 1 OS=Homo sapiens OX=9606 GN=UBA1 PE=1 SV=3	117.8	5.76	1.64	1
O60701	UGDH	UDP-glucose 6-dehydrogenase OS=Homo sapiens OX=9606 GN=UGDH PE=1 SV=1	55	7.12	0	0
X6RBG4	UMOD	Uromodulin OS=Homo sapiens OX=9606 GN=UMOD PE=1 SV=1	75.6	5.87	3.77	2
P13611	VCAN	Versican core protein OS=Homo sapiens OX=9606 GN=VCAN PE=1 SV=3	372.6	4.51	0	0
P18206	VCL	Vinculin OS=Homo sapiens OX=9606 GN=VCL PE=1 SV=4	123.7	5.66	1.83	1
P55072	VCP	Transitional endoplasmic reticulum ATPase OS=Homo sapiens OX=9606 GN=VCP PE=1 SV=4	89.3	5.26	1.8	2
P08670	VIM	Vimentin OS=Homo sapiens OX=9606 GN=VIM PE=1 SV=4	53.6	5.12	18.16	9
P0DPA2	VSIG8	V-set and immunoglobulin domain-containing protein 8 OS=Homo sapiens OX=9606 GN=VSIG8 PE=2 SV=1	43.9	7.2	0	0
P04004	VTN	Vitronectin OS=Homo sapiens OX=9606 GN=VTN PE=1 SV=1	54.3	5.8	4.04	3
O14905	WNT9B	Protein Wnt-9b OS=Homo sapiens OX=9606 GN=WNT9B PE=1 SV=3	39	8.85	0	0
P63104	YWHAZ	14-3-3 protein zeta/delta OS=Homo sapiens OX=9606 GN=YWHAZ PE=1 SV=1	27.7	4.79	0	1
Q96DA0	ZG16B	Zymogen granule protein 16 homolog B OS=Homo sapiens OX=9606 GN=ZG16B PE=1 SV=3	22.7	7.39	2.19	1
Q5FWF4	ZRANB3	DNA annealing helicase and endonuclease ZRANB3 OS=Homo sapiens OX=9606 GN=ZRANB3 PE=1 SV=2	123.2	8.44	0	1

## Sheet: P-4
Accession	Gene	Description	MW [kDa]	calc. pI	Score	PSMs
P01023	A2M	Alpha-2-macroglobulin OS=Homo sapiens OX=9606 GN=A2M PE=1 SV=3	163.2	6.46	0	0
H3BNQ7	ABAT	4-aminobutyrate aminotransferase, mitochondrial OS=Homo sapiens OX=9606 GN=ABAT PE=1 SV=1	57.9	7.87	0	0
A0A1B0GW23	ABHD14A-ACY1	ABHD14A-ACY1 readthrough (Fragment) OS=Homo sapiens OX=9606 GN=ABHD14A-ACY1 PE=4 SV=1	65.4	6.67	0	0
Q96IU4	ABHD14B	Protein ABHD14B OS=Homo sapiens OX=9606 GN=ABHD14B PE=1 SV=1	22.3	6.4	0	0
D3YTG3	ABI3BP	Target of Nesh-SH3 OS=Homo sapiens OX=9606 GN=ABI3BP PE=1 SV=1	195.2	9.73	0	0
P09110	ACAA1	3-ketoacyl-CoA thiolase, peroxisomal OS=Homo sapiens OX=9606 GN=ACAA1 PE=1 SV=2	44.3	8.44	0	0
P42765	ACAA2	3-ketoacyl-CoA thiolase, mitochondrial OS=Homo sapiens OX=9606 GN=ACAA2 PE=1 SV=2	41.9	8.09	0	0
Q5T4U5	ACADM	Acyl-Coenzyme A dehydrogenase, C-4 to C-12 straight chain, isoform CRA_a OS=Homo sapiens OX=9606 GN=ACADM PE=1 SV=1	50.2	7.8	0	0
P16219	ACADS	Short-chain specific acyl-CoA dehydrogenase, mitochondrial OS=Homo sapiens OX=9606 GN=ACADS PE=1 SV=1	44.3	7.99	0	0
E7EX88	ACAN	Aggrecan core protein OS=Homo sapiens OX=9606 GN=ACAN PE=1 SV=2	261.2	4.13	0	0
P24752	ACAT1	Acetyl-CoA acetyltransferase, mitochondrial OS=Homo sapiens OX=9606 GN=ACAT1 PE=1 SV=1	45.2	8.85	0	0
A2A274	ACO2	Aconitate hydratase, mitochondrial OS=Homo sapiens OX=9606 GN=ACO2 PE=1 SV=1	87.8	7.37	0	0
Q99424	ACOX2	Peroxisomal acyl-coenzyme A oxidase 2 OS=Homo sapiens OX=9606 GN=ACOX2 PE=1 SV=1	76.8	7.56	0	0
P62736	ACTA2	Actin, aortic smooth muscle OS=Homo sapiens OX=9606 GN=ACTA2 PE=1 SV=1	42	5.39	21.19	12
P60709	ACTB	Actin, cytoplasmic 1 OS=Homo sapiens OX=9606 GN=ACTB PE=1 SV=1	41.7	5.48	36.97	16
Q562R1	ACTBL2	Beta-actin-like protein 2 OS=Homo sapiens OX=9606 GN=ACTBL2 PE=1 SV=2	42	5.59	8.07	5
P12814	ACTN1	Alpha-actinin-1 OS=Homo sapiens OX=9606 GN=ACTN1 PE=1 SV=2	103	5.41	15.7	10
O43707	ACTN4	Alpha-actinin-4 OS=Homo sapiens OX=9606 GN=ACTN4 PE=1 SV=2	104.8	5.44	19.99	11
P61158	ACTR3	Actin-related protein 3 OS=Homo sapiens OX=9606 GN=ACTR3 PE=1 SV=3	47.3	5.88	0	0
P07327	ADH1A	Alcohol dehydrogenase 1A OS=Homo sapiens OX=9606 GN=ADH1A PE=1 SV=2	39.8	7.94	0	0
P00325	ADH1B	Alcohol dehydrogenase 1B OS=Homo sapiens OX=9606 GN=ADH1B PE=1 SV=2	39.8	8.29	0	0
P00326	ADH1C	Alcohol dehydrogenase 1C OS=Homo sapiens OX=9606 GN=ADH1C PE=1 SV=2	39.8	8.29	0	0
A0A0D9SFB5	ADH4	Alcohol dehydrogenase 4 OS=Homo sapiens OX=9606 GN=ADH4 PE=1 SV=1	41.6	7.91	0	0
Q8IUX7	AEBP1	Adipocyte enhancer-binding protein 1 OS=Homo sapiens OX=9606 GN=AEBP1 PE=1 SV=1	130.8	5.11	0	0
P35573	AGL	Glycogen debranching enzyme OS=Homo sapiens OX=9606 GN=AGL PE=1 SV=3	174.7	6.76	0	0
O00468	AGRN	Agrin OS=Homo sapiens OX=9606 GN=AGRN PE=1 SV=5	217.1	6.39	0	0
P21549	AGXT	Serine--pyruvate aminotransferase OS=Homo sapiens OX=9606 GN=AGXT PE=1 SV=1	43	8.4	0	0
P23526	AHCY	Adenosylhomocysteinase OS=Homo sapiens OX=9606 GN=AHCY PE=1 SV=4	47.7	6.34	0	0
H0Y8B3	AHCYL2	Adenosylhomocysteinase (Fragment) OS=Homo sapiens OX=9606 GN=AHCYL2 PE=1 SV=1	58.1	8.05	0	0
Q09666	AHNAK	Neuroblast differentiation-associated protein AHNAK OS=Homo sapiens OX=9606 GN=AHNAK PE=1 SV=2	628.7	6.15	0	0
O95831	AIFM1	Apoptosis-inducing factor 1, mitochondrial OS=Homo sapiens OX=9606 GN=AIFM1 PE=1 SV=1	66.9	8.95	0	0
P14550	AKR1A1	Alcohol dehydrogenase [NADP(+)] OS=Homo sapiens OX=9606 GN=AKR1A1 PE=1 SV=3	36.6	6.79	0	0
A0A0A0MSS8	AKR1C3	Aldo-keto reductase family 1 member C3 OS=Homo sapiens OX=9606 GN=AKR1C3 PE=1 SV=1	36.8	7.94	0	0
P02768	ALB	Serum albumin OS=Homo sapiens OX=9606 GN=ALB PE=1 SV=2	69.3	6.28	26.48	17
P00352	ALDH1A1	Retinal dehydrogenase 1 OS=Homo sapiens OX=9606 GN=ALDH1A1 PE=1 SV=2	54.8	6.73	0	0
O75891	ALDH1L1	Cytosolic 10-formyltetrahydrofolate dehydrogenase OS=Homo sapiens OX=9606 GN=ALDH1L1 PE=1 SV=2	98.8	5.94	0	0
P05091	ALDH2	Aldehyde dehydrogenase, mitochondrial OS=Homo sapiens OX=9606 GN=ALDH2 PE=1 SV=2	56.3	7.05	0	0
P30038	ALDH4A1	Delta-1-pyrroline-5-carboxylate dehydrogenase, mitochondrial OS=Homo sapiens OX=9606 GN=ALDH4A1 PE=1 SV=3	61.7	8.07	0	0
Q02252	ALDH6A1	Methylmalonate-semialdehyde dehydrogenase [acylating], mitochondrial OS=Homo sapiens OX=9606 GN=ALDH6A1 PE=1 SV=2	57.8	8.5	0	0
A0A1B0GW77	ALDH7A1	Alpha-aminoadipic semialdehyde dehydrogenase OS=Homo sapiens OX=9606 GN=ALDH7A1 PE=1 SV=1	60	8.18	0	0
P49189	ALDH9A1	4-trimethylaminobutyraldehyde dehydrogenase OS=Homo sapiens OX=9606 GN=ALDH9A1 PE=1 SV=3	53.8	5.87	0	0
J3KPS3	ALDOA	Fructose-bisphosphate aldolase OS=Homo sapiens OX=9606 GN=ALDOA PE=1 SV=1	39.8	8.09	2.33	1
P05062	ALDOB	Fructose-bisphosphate aldolase B OS=Homo sapiens OX=9606 GN=ALDOB PE=1 SV=2	39.4	7.87	0	0
P02760	AMBP	Protein AMBP OS=Homo sapiens OX=9606 GN=AMBP PE=1 SV=1	39	6.25	1.66	1
P03950	ANG	Angiogenin OS=Homo sapiens OX=9606 GN=ANG PE=1 SV=1	16.5	9.64	0	0
P15144	ANPEP	Aminopeptidase N OS=Homo sapiens OX=9606 GN=ANPEP PE=1 SV=4	109.5	5.48	0	0
P04083	ANXA1	Annexin A1 OS=Homo sapiens OX=9606 GN=ANXA1 PE=1 SV=2	38.7	7.02	0	0
P50995	ANXA11	Annexin A11 OS=Homo sapiens OX=9606 GN=ANXA11 PE=1 SV=1	54.4	7.65	0	0
P07355	ANXA2	Annexin A2 OS=Homo sapiens OX=9606 GN=ANXA2 PE=1 SV=2	38.6	7.75	2.62	2
P08758	ANXA5	Annexin A5 OS=Homo sapiens OX=9606 GN=ANXA5 PE=1 SV=2	35.9	5.05	2.25	1
P08133	ANXA6	Annexin A6 OS=Homo sapiens OX=9606 GN=ANXA6 PE=1 SV=3	75.8	5.6	0	0
Q06278	AOX1	Aldehyde oxidase OS=Homo sapiens OX=9606 GN=AOX1 PE=1 SV=2	147.8	7.17	0	0
P02743	APCS	Serum amyloid P-component OS=Homo sapiens OX=9606 GN=APCS PE=1 SV=2	25.4	6.54	69.84	32
P02647	APOA1	Apolipoprotein A-I OS=Homo sapiens OX=9606 GN=APOA1 PE=1 SV=1	30.8	5.76	12.68	6
P06727	APOA4	Apolipoprotein A-IV OS=Homo sapiens OX=9606 GN=APOA4 PE=1 SV=3	45.4	5.38	44.18	27
B0YIW2	APOC3	Apolipoprotein C-III OS=Homo sapiens OX=9606 GN=APOC3 PE=1 SV=1	12.8	8.18	0	0
P02649	APOE	Apolipoprotein E OS=Homo sapiens OX=9606 GN=APOE PE=1 SV=1	36.1	5.73	33.34	14
K7N7A8	AQP1	Aquaporin-1	48.8	5.22	0	0
K7ERQ8	Aquaporin-1	Ras-related protein Rab-5C	31.4	7.42	0	0
F5H423	ARF3	ADP-ribosylation factor 3	23.3	8.6	0	0
P05089	ARG1	Arginase-1 OS=Homo sapiens OX=9606 GN=ARG1 PE=1 SV=2	34.7	7.21	0	0
A0A0A6YYG9	ARPC4-TTLL3	Protein ARPC4-TTLL3 OS=Homo sapiens OX=9606 GN=ARPC4-TTLL3 PE=4 SV=1	71.7	5.88	1.81	1
P00966	ASS1	Argininosuccinate synthase OS=Homo sapiens OX=9606 GN=ASS1 PE=1 SV=2	46.5	8.02	0	0
P05023	ATP1A1	Sodium/potassium-transporting ATPase subunit alpha-1 OS=Homo sapiens OX=9606 GN=ATP1A1 PE=1 SV=1	112.8	5.49	0	0
P25705	ATP5F1A	ATP synthase subunit alpha, mitochondrial OS=Homo sapiens OX=9606 GN=ATP5A1 PE=1 SV=1	59.7	9.13	2.68	1
P06576	ATP5F1B	ATP synthase subunit beta, mitochondrial OS=Homo sapiens OX=9606 GN=ATP5B PE=1 SV=3	56.5	5.4	5.02	6
H7C0C1	ATP5PO	ATP synthase subunit O, mitochondrial	26.8	9.45	0	0
P25311	AZGP1	Zinc-alpha-2-glycoprotein OS=Homo sapiens OX=9606 GN=AZGP1 PE=1 SV=2	34.2	6.05	0	0
P61769	B2M	Beta-2-microglobulin OS=Homo sapiens OX=9606 GN=B2M PE=1 SV=1	13.7	6.52	0	0
Q02338	BDH1	D-beta-hydroxybutyrate dehydrogenase, mitochondrial OS=Homo sapiens OX=9606 GN=BDH1 PE=1 SV=3	38.1	8.95	0	0
Q9BUT1	BDH2	3-hydroxybutyrate dehydrogenase type 2 OS=Homo sapiens OX=9606 GN=BDH2 PE=1 SV=2	26.7	7.65	0	0
P21810	BGN	Biglycan OS=Homo sapiens OX=9606 GN=BGN PE=1 SV=2	41.6	7.52	0	0
Q93088	BHMT	Betaine--homocysteine S-methyltransferase 1 OS=Homo sapiens OX=9606 GN=BHMT PE=1 SV=2	45	7.03	0	0
P30043	BLVRB	Flavin reductase (NADPH) OS=Homo sapiens OX=9606 GN=BLVRB PE=1 SV=3	22.1	7.65	0	0
Q9NP55	BPIFA1	BPI fold-containing family A member 1 OS=Homo sapiens OX=9606 GN=BPIFA1 PE=1 SV=1	26.7	5.76	0	0
P02746	C1QB	Complement C1q subcomponent subunit B OS=Homo sapiens OX=9606 GN=C1QB PE=1 SV=3	26.7	8.63	0	1
P02747	C1QC	Complement C1q subcomponent subunit C OS=Homo sapiens OX=9606 GN=C1QC PE=1 SV=3	25.8	8.41	0	1
P01024	C3	Complement C3 OS=Homo sapiens OX=9606 GN=C3 PE=1 SV=2	187	6.4	4.04	2
A0A0G2JPR0	C4A	Complement C4-A OS=Homo sapiens OX=9606 GN=C4A PE=1 SV=1	192.8	7.03	4.69	3
P10643	C7	Complement component C7 OS=Homo sapiens OX=9606 GN=C7 PE=1 SV=2	93.5	6.48	0	1
P07358	C8B	Complement component C8 beta chain OS=Homo sapiens OX=9606 GN=C8B PE=1 SV=3	67	8.13	0	0
P07360	C8G	Complement component C8 gamma chain OS=Homo sapiens OX=9606 GN=C8G PE=1 SV=3	22.3	8.31	2.05	1
P02748	C9	Complement component C9 OS=Homo sapiens OX=9606 GN=C9 PE=1 SV=2	63.1	5.59	7.52	3
P00918	CA2	Carbonic anhydrase 2 OS=Homo sapiens OX=9606 GN=CA2 PE=1 SV=2	29.2	7.4	0	0
Q05682	CALD1	Caldesmon OS=Homo sapiens OX=9606 GN=CALD1 PE=1 SV=3	93.2	5.66	0	0
E7EMB3	CALM2	Calmodulin-2 OS=Homo sapiens OX=9606 GN=CALM2 PE=1 SV=1	21.7	4.56	0	0
Q9NZT1	CALML5	Calmodulin-like protein 5 OS=Homo sapiens OX=9606 GN=CALML5 PE=1 SV=2	15.9	4.44	0	1
P27797	CALR	Calreticulin OS=Homo sapiens OX=9606 GN=CALR PE=1 SV=1	48.1	4.44	0	0
P47755	CAPZA2	F-actin-capping protein subunit alpha-2 OS=Homo sapiens OX=9606 GN=CAPZA2 PE=1 SV=3	32.9	5.85	0	1
P04040	CAT	Catalase OS=Homo sapiens OX=9606 GN=CAT PE=1 SV=3	59.7	7.39	0	0
Q6NZI2	CAVIN1	Caveolae-associated protein 1 OS=Homo sapiens OX=9606 GN=CAVIN1 PE=1 SV=1	43.5	5.6	0	1
P16152	CBR1	Carbonyl reductase [NADPH] 1 OS=Homo sapiens OX=9606 GN=CBR1 PE=1 SV=3	30.4	8.32	0	0
Q8IW40	CCDC103	Coiled-coil domain-containing protein 103 OS=Homo sapiens OX=9606 GN=CCDC103 PE=1 SV=1	27.1	5.97	0	0
A0A087WXI5	CDH1	Cadherin-1 OS=Homo sapiens OX=9606 GN=CDH1 PE=1 SV=1	100	4.79	1.83	1
P23141	CES1	Liver carboxylesterase 1 OS=Homo sapiens OX=9606 GN=CES1 PE=1 SV=2	62.5	6.6	0	0
Q9UKY3	CES1P1	Putative inactive carboxylesterase 4 OS=Homo sapiens OX=9606 GN=CES1P1 PE=5 SV=2	30.7	8.03	0	0
Q03591	CFHR1	Complement factor H-related protein 1 OS=Homo sapiens OX=9606 GN=CFHR1 PE=1 SV=2	37.6	7.39	1.64	1
E9PK25	CFL1	Cofilin-1 OS=Homo sapiens OX=9606 GN=CFL1 PE=1 SV=1	22.7	8.34	2.06	1
O15335	CHAD	Chondroadherin OS=Homo sapiens OX=9606 GN=CHAD PE=1 SV=2	40.5	9.39	0	0
O75339	CILP	Cartilage intermediate layer protein 1 OS=Homo sapiens OX=9606 GN=CILP PE=1 SV=4	132.5	8.41	0	0
K7EPJ4	CILP2	Cartilage intermediate layer protein 2 OS=Homo sapiens OX=9606 GN=CILP2 PE=1 SV=1	126.8	8.27	0	0
P12277	CKB	Creatine kinase B-type OS=Homo sapiens OX=9606 GN=CKB PE=1 SV=1	42.6	5.59	0	0
A0A087WVQ6	CLTC	Clathrin heavy chain OS=Homo sapiens OX=9606 GN=CLTC PE=1 SV=1	191.9	5.69	0	0
P10909	CLU	Clusterin OS=Homo sapiens OX=9606 GN=CLU PE=1 SV=1	52.5	6.27	22.11	9
Q96DG6	CMBL	Carboxymethylenebutenolidase homolog OS=Homo sapiens OX=9606 GN=CMBL PE=1 SV=1	28	7.18	0	0
Q96KP4	CNDP2	Cytosolic non-specific dipeptidase OS=Homo sapiens OX=9606 GN=CNDP2 PE=1 SV=2	52.8	5.97	0	0
Q99715	COL12A1	Collagen alpha-1(XII) chain OS=Homo sapiens OX=9606 GN=COL12A1 PE=1 SV=2	332.9	5.53	0	0
Q05707	COL14A1	Collagen alpha-1(XIV) chain OS=Homo sapiens OX=9606 GN=COL14A1 PE=1 SV=3	193.4	5.3	0	0
P39059	COL15A1	Collagen alpha-1(XV) chain OS=Homo sapiens OX=9606 GN=COL15A1 PE=1 SV=2	141.6	5	0	0
P39060	COL18A1	Collagen alpha-1(XVIII) chain OS=Homo sapiens OX=9606 GN=COL18A1 PE=1 SV=5	178.1	6.01	4.78	2
P08123	COL1A2	Collagen alpha-2(I) chain OS=Homo sapiens OX=9606 GN=COL1A2 PE=1 SV=7	129.2	8.95	0	0
Q96P44	COL21A1	Collagen alpha-1(XXI) chain OS=Homo sapiens OX=9606 GN=COL21A1 PE=2 SV=1	99.3	8.32	0	0
P02462	COL4A1	Collagen alpha-1(IV) chain OS=Homo sapiens OX=9606 GN=COL4A1 PE=1 SV=3	160.5	8.28	0	0
P08572	COL4A2	Collagen alpha-2(IV) chain OS=Homo sapiens OX=9606 GN=COL4A2 PE=1 SV=4	167.4	8.66	1.62	1
P53420	COL4A4	Collagen alpha-4(IV) chain OS=Homo sapiens OX=9606 GN=COL4A4 PE=1 SV=3	163.9	8.62	1.62	1
P12109	COL6A1	Collagen alpha-1(VI) chain OS=Homo sapiens OX=9606 GN=COL6A1 PE=1 SV=3	108.5	5.43	5.76	4
P12110	COL6A2	Collagen alpha-2(VI) chain OS=Homo sapiens OX=9606 GN=COL6A2 PE=1 SV=4	108.5	6.21	1.81	3
P12111	COL6A3	Collagen alpha-3(VI) chain OS=Homo sapiens OX=9606 GN=COL6A3 PE=1 SV=5	343.5	6.68	20.56	12
P49747	COMP	Cartilage oligomeric matrix protein OS=Homo sapiens OX=9606 GN=COMP PE=1 SV=2	82.8	4.6	0	0
P00450	CP	Ceruloplasmin OS=Homo sapiens OX=9606 GN=CP PE=1 SV=1	122.1	5.72	0	0
Q96IY4	CPB2	Carboxypeptidase B2 OS=Homo sapiens OX=9606 GN=CPB2 PE=1 SV=2	48.4	7.71	4.11	2
P31327	CPS1	Carbamoyl-phosphate synthase [ammonia], mitochondrial OS=Homo sapiens OX=9606 GN=CPS1 PE=1 SV=2	164.8	6.74	0	0
O75462	CRLF1	Cytokine receptor-like factor 1 OS=Homo sapiens OX=9606 GN=CRLF1 PE=1 SV=1	46.3	9.11	0	0
P02511	CRYAB	Alpha-crystallin B chain OS=Homo sapiens OX=9606 GN=CRYAB PE=1 SV=2	20.1	7.33	0	0
Q9Y2S2	CRYL1	Lambda-crystallin homolog OS=Homo sapiens OX=9606 GN=CRYL1 PE=1 SV=3	35.4	6.18	0	0
Q08257	CRYZ	Quinone oxidoreductase OS=Homo sapiens OX=9606 GN=CRYZ PE=1 SV=1	35.2	8.44	0	0
P21291	CSRP1	Cysteine and glycine-rich protein 1 OS=Homo sapiens OX=9606 GN=CSRP1 PE=1 SV=3	20.6	8.57	0	0
P01034	CST3	Cystatin-C OS=Homo sapiens OX=9606 GN=CST3 PE=1 SV=1	15.8	8.75	0	0
P01040	CSTA	Cystatin-A OS=Homo sapiens OX=9606 GN=CSTA PE=1 SV=1	11	5.5	0	0
P35222	CTNNB1	Catenin beta-1 OS=Homo sapiens OX=9606 GN=CTNNB1 PE=1 SV=1	85.4	5.86	16.46	7
A0A1B0GU03	CTSD	Cathepsin D	62.7	7.77	0	0
O60494	CUBN	Cubilin OS=Homo sapiens OX=9606 GN=CUBN PE=1 SV=5	398.5	5.35	0	0
Q9NR63	CYP26B1	Cytochrome P450 26B1 OS=Homo sapiens OX=9606 GN=CYP26B1 PE=1 SV=1	57.5	8.46	0	0
O15528	CYP27B1	25-hydroxyvitamin D-1 alpha hydroxylase, mitochondrial OS=Homo sapiens OX=9606 GN=CYP27B1 PE=1 SV=1	56.5	9.16	0	1
P81605	DCD	Dermcidin OS=Homo sapiens OX=9606 GN=DCD PE=1 SV=2	11.3	6.54	0	1
P07585	DCN	Decorin OS=Homo sapiens OX=9606 GN=DCN PE=1 SV=1	39.7	8.54	0	0
Q7Z4W1	DCXR	L-xylulose reductase OS=Homo sapiens OX=9606 GN=DCXR PE=1 SV=2	25.9	8.1	0	0
Q16698	DECR1	2,4-dienoyl-CoA reductase, mitochondrial OS=Homo sapiens OX=9606 GN=DECR1 PE=1 SV=1	36	9.28	0	0
P17661	DES	Desmin OS=Homo sapiens OX=9606 GN=DES PE=1 SV=3	53.5	5.27	0	1
Q9BTZ2	DHRS4	Dehydrogenase/reductase SDR family member 4 OS=Homo sapiens OX=9606 GN=DHRS4 PE=1 SV=3	29.5	8.56	0	0
P36957	DLST	Dihydrolipoyllysine-residue succinyltransferase component of 2-oxoglutarate dehydrogenase complex, mitochondrial OS=Homo sapiens OX=9606 GN=DLST PE=1 SV=4	48.7	8.95	0	0
Q9UGM3	DMBT1	Deleted in malignant brain tumors 1 protein OS=Homo sapiens OX=9606 GN=DMBT1 PE=1 SV=2	260.6	5.44	0	0
Q9UBS3	DNAJB9	DnaJ homolog subfamily B member 9 OS=Homo sapiens OX=9606 GN=DNAJB9 PE=1 SV=1	25.5	8.27	0	0
P27487	DPP4	Dipeptidyl peptidase 4 OS=Homo sapiens OX=9606 GN=DPP4 PE=1 SV=2	88.2	6.04	0	0
Q14117	DPYS	Dihydropyrimidinase OS=Homo sapiens OX=9606 GN=DPYS PE=1 SV=1	56.6	7.27	0	0
Q02413	DSG1	Desmoglein-1 OS=Homo sapiens OX=9606 GN=DSG1 PE=1 SV=2	113.7	5.03	0	0
Q86SJ6	DSG4	Desmoglein-4 OS=Homo sapiens OX=9606 GN=DSG4 PE=1 SV=1	113.8	4.56	5.5	5
P15924	DSP	Desmoplakin OS=Homo sapiens OX=9606 GN=DSP PE=1 SV=3	331.6	6.81	15.53	9
Q13011	ECH1	Delta(3,5)-Delta(2,4)-dienoyl-CoA isomerase, mitochondrial OS=Homo sapiens OX=9606 GN=ECH1 PE=1 SV=2	35.8	8	0	0
P30084	ECHS1	Enoyl-CoA hydratase, mitochondrial OS=Homo sapiens OX=9606 GN=ECHS1 PE=1 SV=4	31.4	8.07	0	0
P42126	ECI1	Enoyl-CoA delta isomerase 1, mitochondrial OS=Homo sapiens OX=9606 GN=ECI1 PE=1 SV=1	32.8	8.54	0	0
P68104	EEF1A1	Elongation factor 1-alpha 1 OS=Homo sapiens OX=9606 GN=EEF1A1 PE=1 SV=1	50.1	9.01	3.82	3
E9PRY8	EEF1D	Elongation factor 1-delta OS=Homo sapiens OX=9606 GN=EEF1D PE=1 SV=1	76.5	7.05	1.91	1
P26641	EEF1G	Elongation factor 1-gamma OS=Homo sapiens OX=9606 GN=EEF1G PE=1 SV=3	50.1	6.67	0	0
P13639	EEF2	Elongation factor 2 OS=Homo sapiens OX=9606 GN=EEF2 PE=1 SV=4	95.3	6.83	0	1
Q12805	EFEMP1	EGF-containing fibulin-like extracellular matrix protein 1 OS=Homo sapiens OX=9606 GN=EFEMP1 PE=1 SV=2	54.6	5.07	0	0
Q08426	EHHADH	Peroxisomal bifunctional enzyme OS=Homo sapiens OX=9606 GN=EHHADH PE=1 SV=3	79.4	9.14	0	0
Q14240	EIF4A2	Eukaryotic initiation factor 4A-II OS=Homo sapiens OX=9606 GN=EIF4A2 PE=1 SV=2	46.4	5.48	2.29	2
Q9Y6C2	EMILIN1	EMILIN-1 OS=Homo sapiens OX=9606 GN=EMILIN1 PE=1 SV=3	106.6	5.17	0	0
P06733	ENO1	Alpha-enolase OS=Homo sapiens OX=9606 GN=ENO1 PE=1 SV=2	47.1	7.39	5.66	2
P07099	EPHX1	Epoxide hydrolase 1 OS=Homo sapiens OX=9606 GN=EPHX1 PE=1 SV=1	52.9	7.25	0	0
P38117	ETFB	Electron transfer flavoprotein subunit beta OS=Homo sapiens OX=9606 GN=ETFB PE=1 SV=3	27.8	8.1	0	0
E7EQR4	EZR	Ezrin OS=Homo sapiens OX=9606 GN=EZR PE=1 SV=3	69.3	6.16	0	0
P00742	F10	Coagulation factor X OS=Homo sapiens OX=9606 GN=F10 PE=1 SV=2	54.7	5.94	0	0
P00740	F9	Coagulation factor IX OS=Homo sapiens OX=9606 GN=F9 PE=1 SV=2	51.7	5.47	3.67	2
P07148	FABP1	Fatty acid-binding protein, liver OS=Homo sapiens OX=9606 GN=FABP1 PE=1 SV=1	14.2	7.18	0	0
P05413	FABP3	Fatty acid-binding protein, heart OS=Homo sapiens OX=9606 GN=FABP3 PE=1 SV=4	14.8	6.8	0	0
Q01469	FABP5	Fatty acid-binding protein, epidermal OS=Homo sapiens OX=9606 GN=FABP5 PE=1 SV=3	15.2	7.01	0	0
P49327	FASN	Fatty acid synthase OS=Homo sapiens OX=9606 GN=FASN PE=1 SV=3	273.3	6.44	0	0
B1AHL2	FBLN1	Fibulin-1 OS=Homo sapiens OX=9606 GN=FBLN1 PE=1 SV=1	78.3	5.39	0	0
G3XA98	FBLN5	Fibulin 5, isoform CRA_a OS=Homo sapiens OX=9606 GN=FBLN5 PE=1 SV=1	54.1	4.73	0	0
P35555	FBN1	Fibrillin-1 OS=Homo sapiens OX=9606 GN=FBN1 PE=1 SV=3	312	4.93	0	0
P09467	FBP1	Fructose-1,6-bisphosphatase 1 OS=Homo sapiens OX=9606 GN=FBP1 PE=1 SV=5	36.8	6.99	0	0
P02671	FGA	Fibrinogen alpha chain OS=Homo sapiens OX=9606 GN=FGA PE=1 SV=2	94.9	6.01	0	0
C9JC84	FGG	Fibrinogen gamma chain OS=Homo sapiens OX=9606 GN=FGG PE=1 SV=1	52.3	5.63	0	0
P07954	FH	Fumarate hydratase, mitochondrial OS=Homo sapiens OX=9606 GN=FH PE=1 SV=3	54.6	8.76	0	0
Q5D862	FLG2	Filaggrin-2 OS=Homo sapiens OX=9606 GN=FLG2 PE=1 SV=1	247.9	8.31	1.92	1
P21333	FLNA	Filamin-A OS=Homo sapiens OX=9606 GN=FLNA PE=1 SV=4	280.6	6.06	12.07	6
Q01740	FMO1	Dimethylaniline monooxygenase [N-oxide-forming] 1 OS=Homo sapiens OX=9606 GN=FMO1 PE=1 SV=3	60.3	7.2	0	0
Q06828	FMOD	Fibromodulin OS=Homo sapiens OX=9606 GN=FMOD PE=1 SV=2	43.2	6.04	0	0
P02751	FN1	Fibronectin OS=Homo sapiens OX=9606 GN=FN1 PE=1 SV=4	262.5	5.71	5.01	5
O95954	FTCD	Formimidoyltransferase-cyclodeaminase OS=Homo sapiens OX=9606 GN=FTCD PE=1 SV=2	58.9	5.74	0	0
P02792	FTL	Ferritin light chain OS=Homo sapiens OX=9606 GN=FTL PE=1 SV=2	20	5.78	0	0
P51570	GALK1	Galactokinase OS=Homo sapiens OX=9606 GN=GALK1 PE=1 SV=1	42.2	6.46	0	0
P04406	GAPDH	Glyceraldehyde-3-phosphate dehydrogenase OS=Homo sapiens OX=9606 GN=GAPDH PE=1 SV=3	36	8.46	4.64	3
P50440	GATM	Glycine amidinotransferase, mitochondrial OS=Homo sapiens OX=9606 GN=GATM PE=1 SV=1	48.4	8.05	0	0
P01275	GCG	Glucagon OS=Homo sapiens OX=9606 GN=GCG PE=1 SV=3	20.9	6.23	0	0
Q9Y2T3	GDA	Guanine deaminase OS=Homo sapiens OX=9606 GN=GDA PE=1 SV=1	51	5.68	0	0
P50395	GDI2	Rab GDP dissociation inhibitor beta OS=Homo sapiens OX=9606 GN=GDI2 PE=1 SV=2	50.6	6.47	0	0
K7EPI4	GFAP	Glial fibrillary acidic protein (Fragment) OS=Homo sapiens OX=9606 GN=GFAP PE=1 SV=2	14	8.16	2.75	1
K7EPT8	GFAP	Glial fibrillary acidic protein (Fragment) OS=Homo sapiens OX=9606 GN=GFAP PE=1 SV=2	8.4	9.86	2.48	1
O75223	GGCT	Gamma-glutamylcyclotransferase OS=Homo sapiens OX=9606 GN=GGCT PE=1 SV=1	21	5.14	0	0
P00367	GLUD1	Glutamate dehydrogenase 1, mitochondrial OS=Homo sapiens OX=9606 GN=GLUD1 PE=1 SV=2	61.4	7.8	0	0
Q5JWF2	GNAS	Guanine nucleotide-binding protein G(s) subunit alpha isoforms XLas OS=Homo sapiens OX=9606 GN=GNAS PE=1 SV=2	111	5.03	0	0
Q14749	GNMT	Glycine N-methyltransferase OS=Homo sapiens OX=9606 GN=GNMT PE=1 SV=3	32.7	7.02	0	0
P17174	GOT1	Aspartate aminotransferase, cytoplasmic OS=Homo sapiens OX=9606 GN=GOT1 PE=1 SV=3	46.2	7.01	0	0
P00505	GOT2	Aspartate aminotransferase, mitochondrial OS=Homo sapiens OX=9606 GN=GOT2 PE=1 SV=3	47.5	9.01	0	0
P21695	GPD1	Glycerol-3-phosphate dehydrogenase [NAD(+)], cytoplasmic OS=Homo sapiens OX=9606 GN=GPD1 PE=1 SV=4	37.5	6.18	0	0
P42261	GRIA1	Glutamate receptor 1 OS=Homo sapiens OX=9606 GN=GRIA1 PE=1 SV=2	101.4	7.71	0	0
P06396	GSN	Gelsolin OS=Homo sapiens OX=9606 GN=GSN PE=1 SV=1	85.6	6.28	2.37	1
P08263	GSTA1	Glutathione S-transferase A1 OS=Homo sapiens OX=9606 GN=GSTA1 PE=1 SV=3	25.6	8.88	0	0
Q9Y2Q3	GSTK1	Glutathione S-transferase kappa 1 OS=Homo sapiens OX=9606 GN=GSTK1 PE=1 SV=3	25.5	8.41	0	0
P09211	GSTP1	Glutathione S-transferase P OS=Homo sapiens OX=9606 GN=GSTP1 PE=1 SV=2	23.3	5.64	0	0
K7ES00	H3F3B	Histone H3.3 (Fragment) OS=Homo sapiens OX=9606 GN=H3F3B PE=1 SV=1	16.6	11.84	0	1
P55084	HADHB	Trifunctional enzyme subunit beta, mitochondrial OS=Homo sapiens OX=9606 GN=HADHB PE=1 SV=3	51.3	9.41	0	0
Q9UJM8	HAO1	Hydroxyacid oxidase 1 OS=Homo sapiens OX=9606 GN=HAO1 PE=1 SV=1	40.9	8.09	0	0
P69905	HBA1	Hemoglobin subunit alpha OS=Homo sapiens OX=9606 GN=HBA1 PE=1 SV=2	15.2	8.68	7.44	3
P68871	HBB	Hemoglobin subunit beta OS=Homo sapiens OX=9606 GN=HBB PE=1 SV=2	16	7.28	15.18	9
P02042	HBD	Hemoglobin subunit delta OS=Homo sapiens OX=9606 GN=HBD PE=1 SV=2	16	8.05	10.44	5
P69892	HBG2	Hemoglobin subunit gamma-2 OS=Homo sapiens OX=9606 GN=HBG2 PE=1 SV=2	16.1	7.2	0	0
Q93099	HGD	Homogentisate 1,2-dioxygenase OS=Homo sapiens OX=9606 GN=HGD PE=1 SV=2	49.9	6.96	0	0
P16402	HIST1H1D	Histone H1.3 OS=Homo sapiens OX=9606 GN=HIST1H1D PE=1 SV=2	22.3	11.02	2.3	1
P04908	HIST1H2AB	Histone H2A type 1-B/E OS=Homo sapiens OX=9606 GN=HIST1H2AB PE=1 SV=2	14.1	11.05	24.61	13
U3KQK0	HIST1H2BN	Histone H2B OS=Homo sapiens OX=9606 GN=HIST1H2BN PE=1 SV=1	18.8	10.54	5.88	2
P62805	HIST1H4A	Histone H4 OS=Homo sapiens OX=9606 GN=HIST1H4A PE=1 SV=2	11.4	11.36	11.41	7
Q6FI13	HIST2H2AA3	Histone H2A type 2-A OS=Homo sapiens OX=9606 GN=HIST2H2AA3 PE=1 SV=3	14.1	10.9	23.76	15
A0A140T930	HLA-C	HLA class I histocompatibility antigen, Cw-6 alpha chain OS=Homo sapiens OX=9606 GN=HLA-C PE=1 SV=1	44.4	7.46	0	0
P54868	HMGCS2	Hydroxymethylglutaryl-CoA synthase, mitochondrial OS=Homo sapiens OX=9606 GN=HMGCS2 PE=1 SV=1	56.6	8.16	0	0
P51991	HNRNPA3	Heterogeneous nuclear ribonucleoprotein A3 OS=Homo sapiens OX=9606 GN=HNRNPA3 PE=1 SV=2	39.6	9.01	0	0
Q00839	HNRNPU	Heterogeneous nuclear ribonucleoprotein U OS=Homo sapiens OX=9606 GN=HNRNPU PE=1 SV=6	90.5	6	0	0
H0Y300	HP	Haptoglobin OS=Homo sapiens OX=9606 GN=HP PE=1 SV=4	49.1	6.64	0	0
A0A0B4J1R4	HPD	4-hydroxyphenylpyruvate dioxygenase OS=Homo sapiens OX=9606 GN=HPD PE=1 SV=1	44.9	7.01	0	0
Q99714	HSD17B10	3-hydroxyacyl-CoA dehydrogenase type-2 OS=Homo sapiens OX=9606 GN=HSD17B10 PE=1 SV=3	26.9	7.78	0	0
P51659	HSD17B4	Peroxisomal multifunctional enzyme type 2 OS=Homo sapiens OX=9606 GN=HSD17B4 PE=1 SV=3	79.6	8.84	0	0
P07900	HSP90AA1	Heat shock protein HSP 90-alpha OS=Homo sapiens OX=9606 GN=HSP90AA1 PE=1 SV=5	84.6	5.02	0	0
P08238	HSP90AB1	Heat shock protein HSP 90-beta OS=Homo sapiens OX=9606 GN=HSP90AB1 PE=1 SV=4	83.2	5.03	0	1
P14625	HSP90B1	Endoplasmin OS=Homo sapiens OX=9606 GN=HSP90B1 PE=1 SV=1	92.4	4.84	0	1
P11021	HSPA5	Endoplasmic reticulum chaperone BiP OS=Homo sapiens OX=9606 GN=HSPA5 PE=1 SV=2	72.3	5.16	8.61	4
P17066	HSPA6	Heat shock 70 kDa protein 6 OS=Homo sapiens OX=9606 GN=HSPA6 PE=1 SV=2	71	6.14	4.54	2
P11142	HSPA8	Heat shock cognate 71 kDa protein OS=Homo sapiens OX=9606 GN=HSPA8 PE=1 SV=1	70.9	5.52	10.93	6
P38646	HSPA9	Stress-70 protein, mitochondrial OS=Homo sapiens OX=9606 GN=HSPA9 PE=1 SV=2	73.6	6.16	0	0
P04792	HSPB1	Heat shock protein beta-1 OS=Homo sapiens OX=9606 GN=HSPB1 PE=1 SV=2	22.8	6.4	6.38	4
P10809	HSPD1	60 kDa heat shock protein, mitochondrial OS=Homo sapiens OX=9606 GN=HSPD1 PE=1 SV=2	61	5.87	0	0
S4R3N1	HSPE1-MOB4	HSPE1-MOB4 readthrough OS=Homo sapiens OX=9606 GN=HSPE1-MOB4 PE=3 SV=1	29.7	6.16	0	0
P98160	HSPG2	Basement membrane-specific heparan sulfate proteoglycan core protein OS=Homo sapiens OX=9606 GN=HSPG2 PE=1 SV=4	468.5	6.51	6.57	5
Q92743	HTRA1	Serine protease HTRA1 OS=Homo sapiens OX=9606 GN=HTRA1 PE=1 SV=1	51.3	7.83	0	1
O75874	IDH1	Isocitrate dehydrogenase [NADP] cytoplasmic OS=Homo sapiens OX=9606 GN=IDH1 PE=1 SV=2	46.6	7.01	0	0
P35858	IGFALS	Insulin-like growth factor-binding protein complex acid labile subunit OS=Homo sapiens OX=9606 GN=IGFALS PE=1 SV=1	66	6.79	0	0
A0A286YEY1	IGHA1	Immunoglobulin heavy constant alpha 1 (Fragment) OS=Homo sapiens OX=9606 GN=IGHA1 PE=1 SV=1	42.8	5.64	0	0
A0A0A0MS08	IGHG1	Immunoglobulin heavy constant gamma 1 (Fragment) OS=Homo sapiens OX=9606 GN=IGHG1 PE=1 SV=1	43.9	6.96	7.06	2
A0A286YEY4	IGHG2	Immunoglobulin heavy constant gamma 2 (Fragment) OS=Homo sapiens OX=9606 GN=IGHG2 PE=1 SV=1	43.8	6.52	0	0
A0A286YES1	IGHG3	Immunoglobulin heavy constant gamma 3 (Fragment) OS=Homo sapiens OX=9606 GN=IGHG3 PE=1 SV=1	49.1	6.87	2.94	1
A0A1B0GUU9	IGHM	Immunoglobulin heavy constant mu (Fragment) OS=Homo sapiens OX=9606 GN=IGHM PE=1 SV=1	51.9	6.15	0	0
P01834	IGKC	Immunoglobulin kappa constant OS=Homo sapiens OX=9606 GN=IGKC PE=1 SV=2	11.8	6.52	3.49	2
A0A087WW87	IGKV2-40	Immunoglobulin kappa variable 2-40 OS=Homo sapiens OX=9606 GN=IGKV2-40 PE=3 SV=2	13.3	4.61	0	0
A0A0C4DH25	IGKV3D-20	Immunoglobulin kappa variable 3D-20 OS=Homo sapiens OX=9606 GN=IGKV3D-20 PE=3 SV=1	12.5	4.59	2.79	1
A0A0C4DH55	IGKV3D-7	Immunoglobulin kappa variable 3D-7 OS=Homo sapiens OX=9606 GN=IGKV3D-7 PE=3 SV=5	13.1	5.94	0	0
P06312	IGKV4-1	Immunoglobulin kappa variable 4-1 OS=Homo sapiens OX=9606 GN=IGKV4-1 PE=1 SV=1	13.4	5.25	0	0
P0DOY2	IGLC2	Immunoglobulin lambda constant 2 OS=Homo sapiens OX=9606 GN=IGLC2 PE=1 SV=1	11.3	7.24	43.46	16
A0A0B4J231	IGLL5	Immunoglobulin lambda-like polypeptide 5 OS=Homo sapiens OX=9606 GN=IGLL5 PE=1 SV=1	23.1	8.84	13.09	5
P01721	IGLV6-57	Immunoglobulin lambda variable 6-57 OS=Homo sapiens OX=9606 GN=IGLV6-57 PE=1 SV=2	12.6	4.78	38.9	15
P46940	IQGAP1	Ras GTPase-activating-like protein IQGAP1 OS=Homo sapiens OX=9606 GN=IQGAP1 PE=1 SV=1	189.1	6.48	1.92	1
P19823	ITIH2	Inter-alpha-trypsin inhibitor heavy chain H2 OS=Homo sapiens OX=9606 GN=ITIH2 PE=1 SV=2	106.4	6.86	0	0
Q06033	ITIH3	Inter-alpha-trypsin inhibitor heavy chain H3 OS=Homo sapiens OX=9606 GN=ITIH3 PE=1 SV=2	99.8	5.74	0	1
B7ZKJ8	ITIH4	ITIH4 protein OS=Homo sapiens OX=9606 GN=ITIH4 PE=1 SV=1	103.8	6.89	2.04	1
A0A0A0MT83	IVD	Isovaleryl-CoA dehydrogenase, mitochondrial OS=Homo sapiens OX=9606 GN=IVD PE=1 SV=1	46.6	8.05	0	0
P14923	JUP	Junction plakoglobin OS=Homo sapiens OX=9606 GN=JUP PE=1 SV=3	81.7	6.14	31.85	17
P50053	KHK	Ketohexokinase OS=Homo sapiens OX=9606 GN=KHK PE=1 SV=2	32.5	6.32	0	0
Q5T749	KPRP	Keratinocyte proline-rich protein OS=Homo sapiens OX=9606 GN=KPRP PE=1 SV=1	64.1	8.27	0	0
P04264	KRT1	Keratin, type II cytoskeletal 1 OS=Homo sapiens OX=9606 GN=KRT1 PE=1 SV=6	66	8.12	57.56	25
P13645	KRT10	Keratin, type I cytoskeletal 10 OS=Homo sapiens OX=9606 GN=KRT10 PE=1 SV=6	58.8	5.21	36.39	21
P13646	KRT13	Keratin, type I cytoskeletal 13 OS=Homo sapiens OX=9606 GN=KRT13 PE=1 SV=4	49.6	4.96	2.14	5
P02533	KRT14	Keratin, type I cytoskeletal 14 OS=Homo sapiens OX=9606 GN=KRT14 PE=1 SV=4	51.5	5.16	0	2
P08779	KRT16	Keratin, type I cytoskeletal 16 OS=Homo sapiens OX=9606 GN=KRT16 PE=1 SV=4	51.2	5.05	0	1
Q04695	KRT17	Keratin, type I cytoskeletal 17 OS=Homo sapiens OX=9606 GN=KRT17 PE=1 SV=2	48.1	5.02	0	1
P05783	KRT18	Keratin, type I cytoskeletal 18 OS=Homo sapiens OX=9606 GN=KRT18 PE=1 SV=2	48	5.45	0	0
P08727	KRT19	Keratin, type I cytoskeletal 19 OS=Homo sapiens OX=9606 GN=KRT19 PE=1 SV=4	44.1	5.14	0	1
P35908	KRT2	Keratin, type II cytoskeletal 2 epidermal OS=Homo sapiens OX=9606 GN=KRT2 PE=1 SV=2	65.4	8	34.34	17
Q15323	KRT31	Keratin, type I cuticular Ha1 OS=Homo sapiens OX=9606 GN=KRT31 PE=1 SV=3	47.2	4.88	39.01	18
Q14532	KRT32	Keratin, type I cuticular Ha2 OS=Homo sapiens OX=9606 GN=KRT32 PE=2 SV=3	50.3	4.84	15.56	9
Q14525	KRT33B	Keratin, type I cuticular Ha3-II OS=Homo sapiens OX=9606 GN=KRT33B PE=1 SV=3	46.2	4.84	26.33	14
Q92764	KRT35	Keratin, type I cuticular Ha5 OS=Homo sapiens OX=9606 GN=KRT35 PE=1 SV=5	50.3	4.91	34.06	15
O76015	KRT38	Keratin, type I cuticular Ha8 OS=Homo sapiens OX=9606 GN=KRT38 PE=1 SV=3	50.4	4.84	6.38	3
P13647	KRT5	Keratin, type II cytoskeletal 5 OS=Homo sapiens OX=9606 GN=KRT5 PE=1 SV=3	62.3	7.74	16.9	9
P04259	KRT6B	Keratin, type II cytoskeletal 6B OS=Homo sapiens OX=9606 GN=KRT6B PE=1 SV=5	60	8	16.05	8
P08729	KRT7	Keratin, type II cytoskeletal 7 OS=Homo sapiens OX=9606 GN=KRT7 PE=1 SV=5	51.4	5.48	4.46	2
F8W1S1	KRT74	Keratin, type II cytoskeletal 74 OS=Homo sapiens OX=9606 GN=KRT74 PE=1 SV=1	59.4	7.44	1.71	1
Q01546	KRT76	Keratin, type II cytoskeletal 2 oral OS=Homo sapiens OX=9606 GN=KRT76 PE=1 SV=2	65.8	8.12	6.82	3
Q8N1N4	KRT78	Keratin, type II cytoskeletal 78 OS=Homo sapiens OX=9606 GN=KRT78 PE=1 SV=2	56.8	6.02	0	0
H0YI54	KRT78	Keratin, type II cytoskeletal 78 (Fragment) OS=Homo sapiens OX=9606 GN=KRT78 PE=4 SV=2	5	8.05	0	0
P05787	KRT8	Keratin, type II cytoskeletal 8 OS=Homo sapiens OX=9606 GN=KRT8 PE=1 SV=7	53.7	5.59	4.46	2
Q9NSB4	KRT82	Keratin, type II cuticular Hb2 OS=Homo sapiens OX=9606 GN=KRT82 PE=1 SV=3	56.6	6.74	17.52	7
P78385	KRT83	Keratin, type II cuticular Hb3 OS=Homo sapiens OX=9606 GN=KRT83 PE=1 SV=2	54.2	5.64	16.92	9
P78386	KRT85	Keratin, type II cuticular Hb5 OS=Homo sapiens OX=9606 GN=KRT85 PE=1 SV=1	55.8	6.55	23.46	14
A6NCN2	KRT87P	Putative keratin-87 protein OS=Homo sapiens OX=9606 GN=KRT87P PE=5 SV=4	29.1	5.8	0	2
P35527	KRT9	Keratin, type I cytoskeletal 9 OS=Homo sapiens OX=9606 GN=KRT9 PE=1 SV=3	62	5.24	19.26	9
Q16787	LAMA3	Laminin subunit alpha-3 OS=Homo sapiens OX=9606 GN=LAMA3 PE=1 SV=2	366.4	7.24	0	0
O15230	LAMA5	Laminin subunit alpha-5 OS=Homo sapiens OX=9606 GN=LAMA5 PE=1 SV=8	399.5	7.02	20.8	9
P55268	LAMB2	Laminin subunit beta-2 OS=Homo sapiens OX=9606 GN=LAMB2 PE=1 SV=2	195.9	6.52	14.32	9
P11047	LAMC1	Laminin subunit gamma-1 OS=Homo sapiens OX=9606 GN=LAMC1 PE=1 SV=3	177.5	5.12	1.83	2
P28838	LAP3	Cytosol aminopeptidase OS=Homo sapiens OX=9606 GN=LAP3 PE=1 SV=3	56.1	7.93	1.82	1
P18428	LBP	Lipopolysaccharide-binding protein OS=Homo sapiens OX=9606 GN=LBP PE=1 SV=3	53.4	6.7	0	0
P07195	LDHB	L-lactate dehydrogenase B chain OS=Homo sapiens OX=9606 GN=LDHB PE=1 SV=2	36.6	6.05	0	0
O14960	LECT2	Leukocyte cell-derived chemotaxin-2 OS=Homo sapiens OX=9606 GN=LECT2 PE=1 SV=2	16.4	9.39	0	0
Q08380	LGALS3BP	Galectin-3-binding protein OS=Homo sapiens OX=9606 GN=LGALS3BP PE=1 SV=1	65.3	5.27	0	0
P02545	LMNA	Prelamin-A/C OS=Homo sapiens OX=9606 GN=LMNA PE=1 SV=1	74.1	7.02	16.45	7
P20700	LMNB1	Lamin-B1 OS=Homo sapiens OX=9606 GN=LMNB1 PE=1 SV=2	66.4	5.16	1.76	1
A0A140TA62	LOC100653049	Uncharacterized protein OS=Homo sapiens OX=9606 GN=LOC100653049 PE=3 SV=2	49.4	5.06	16.06	8
P02788	LTF	Lactotransferrin OS=Homo sapiens OX=9606 GN=LTF PE=1 SV=6	78.1	8.12	0	0
P51884	LUM	Lumican OS=Homo sapiens OX=9606 GN=LUM PE=1 SV=2	38.4	6.61	0	0
P61626	LYZ	Lysozyme C OS=Homo sapiens OX=9606 GN=LYZ PE=1 SV=1	16.5	9.16	2.44	1
P27338	MAOB	Amine oxidase [flavin-containing] B OS=Homo sapiens OX=9606 GN=MAOB PE=1 SV=3	58.7	7.5	0	0
Q00266	MAT1A	S-adenosylmethionine synthase isoform type-1 OS=Homo sapiens OX=9606 GN=MAT1A PE=1 SV=2	43.6	6.29	0	0
P40925	MDH1	Malate dehydrogenase, cytoplasmic OS=Homo sapiens OX=9606 GN=MDH1 PE=1 SV=4	36.4	7.36	0	0
P40926	MDH2	Malate dehydrogenase, mitochondrial OS=Homo sapiens OX=9606 GN=MDH2 PE=1 SV=3	35.5	8.68	0	0
A0A1W2PRB8	MED17	Mediator of RNA polymerase II transcription subunit 17 OS=Homo sapiens OX=9606 GN=MED17 PE=3 SV=1	93.4	7.77	0	0
H0YI09	METTL7A	Methyltransferase-like protein 7A (Fragment) OS=Homo sapiens OX=9606 GN=METTL7A PE=1 SV=1	28.3	8.38	0	0
Q08431	MFGE8	Lactadherin OS=Homo sapiens OX=9606 GN=MFGE8 PE=1 SV=2	43.1	8.15	2.62	1
P08493	MGP	Matrix Gla protein OS=Homo sapiens OX=9606 GN=MGP PE=1 SV=2	12.3	9.67	0	0
P08473	MME	Neprilysin OS=Homo sapiens OX=9606 GN=MME PE=1 SV=2	85.5	5.73	0	0
P05164	MPO	Myeloperoxidase OS=Homo sapiens OX=9606 GN=MPO PE=1 SV=1	83.8	8.97	0	0
P25325	MPST	3-mercaptopyruvate sulfurtransferase OS=Homo sapiens OX=9606 GN=MPST PE=1 SV=3	33.2	6.6	0	0
Q9NQ50	MRPL40	39S ribosomal protein L40, mitochondrial OS=Homo sapiens OX=9606 GN=MRPL40 PE=1 SV=1	24.5	9.63	2.02	1
P26038	MSN	Moesin OS=Homo sapiens OX=9606 GN=MSN PE=1 SV=3	67.8	6.4	0	0
P00403	MT-CO2	Cytochrome c oxidase subunit 2 OS=Homo sapiens OX=9606 GN=MT-CO2 PE=1 SV=1	25.5	4.82	0	0
F5H2F4	MTHFD1	C-1-tetrahydrofolate synthase, cytoplasmic OS=Homo sapiens OX=9606 GN=MTHFD1 PE=1 SV=1	110.5	8.43	0	0
Q9H2K0	MTIF3	Translation initiation factor IF-3, mitochondrial OS=Homo sapiens OX=9606 GN=MTIF3 PE=1 SV=4	31.7	9.69	0	0
P35580	MYH10	Myosin-10 OS=Homo sapiens OX=9606 GN=MYH10 PE=1 SV=3	228.9	5.54	1.88	4
P35749	MYH11	Myosin-11 OS=Homo sapiens OX=9606 GN=MYH11 PE=1 SV=3	227.2	5.5	9.11	6
P12883	MYH7	Myosin-7 OS=Homo sapiens OX=9606 GN=MYH7 PE=1 SV=5	223	5.8	0	0
P35579	MYH9	Myosin-9 OS=Homo sapiens OX=9606 GN=MYH9 PE=1 SV=4	226.4	5.6	21.81	12
J3QRS3	MYL12A	Myosin regulatory light chain 12A OS=Homo sapiens OX=9606 GN=MYL12A PE=1 SV=1	20.4	4.75	0	0
P08590	MYL3	Myosin light chain 3 OS=Homo sapiens OX=9606 GN=MYL3 PE=1 SV=3	21.9	5.1	0	0
B7Z6Z4	MYL6	Myosin light polypeptide 6 OS=Homo sapiens OX=9606 GN=MYL6 PE=1 SV=1	26.7	5.08	0	1
P24844	MYL9	Myosin regulatory light polypeptide 9 OS=Homo sapiens OX=9606 GN=MYL9 PE=1 SV=4	19.8	4.92	0	1
Q4G0N4	NADK2	NAD kinase 2, mitochondrial OS=Homo sapiens OX=9606 GN=NADK2 PE=1 SV=2	49.4	8.18	0	0
P43490	NAMPT	Nicotinamide phosphoribosyltransferase OS=Homo sapiens OX=9606 GN=NAMPT PE=1 SV=1	55.5	7.15	0	0
A0A088AWN8	NARF	Nuclear prelamin A recognition factor OS=Homo sapiens OX=9606 GN=NARF PE=1 SV=1	56.2	7.2	0	0
Q9UHE5	NAT8	N-acetyltransferase 8 OS=Homo sapiens OX=9606 GN=NAT8 PE=1 SV=2	25.6	8.91	0	0
A6NI72	NCF1B	Putative neutrophil cytosol factor 1B OS=Homo sapiens OX=9606 GN=NCF1B PE=5 SV=2	44.8	9.13	0	0
P48681	NES	Nestin OS=Homo sapiens OX=9606 GN=NES PE=1 SV=2	177.3	4.36	1.93	1
P14543	NID1	Nidogen-1 OS=Homo sapiens OX=9606 GN=NID1 PE=1 SV=3	136.3	5.29	5.86	2
Q9BPW8	NIPSNAP1	Protein NipSnap homolog 1 OS=Homo sapiens OX=9606 GN=NIPSNAP1 PE=1 SV=1	33.3	9.31	0	0
P40261	NNMT	Nicotinamide N-methyltransferase OS=Homo sapiens OX=9606 GN=NNMT PE=1 SV=1	29.6	5.74	0	0
Q9Y639	NPTN	Neuroplastin OS=Homo sapiens OX=9606 GN=NPTN PE=1 SV=2	44.4	7.99	1.97	1
Q86UD1	OAF	Out at first protein homolog OS=Homo sapiens OX=9606 GN=OAF PE=2 SV=1	30.7	6.84	0	0
Q9H1P3	OSBPL2	Oxysterol-binding protein-related protein 2 OS=Homo sapiens OX=9606 GN=OSBPL2 PE=1 SV=1	55.2	6.35	0	0
P00480	OTC	Ornithine carbamoyltransferase, mitochondrial OS=Homo sapiens OX=9606 GN=OTC PE=1 SV=3	39.9	8.63	0	0
P07237	P4HB	Protein disulfide-isomerase OS=Homo sapiens OX=9606 GN=P4HB PE=1 SV=3	57.1	4.87	0	0
P30039	PBLD	Phenazine biosynthesis-like domain-containing protein OS=Homo sapiens OX=9606 GN=PBLD PE=1 SV=2	31.8	6.52	0	0
P11498	PC	Pyruvate carboxylase, mitochondrial OS=Homo sapiens OX=9606 GN=PC PE=1 SV=2	129.6	6.84	0	0
Q9H158	PCDHAC1	Protocadherin alpha-C1 OS=Homo sapiens OX=9606 GN=PCDHAC1 PE=2 SV=2	103.9	5.21	0	1
P35558	PCK1	Phosphoenolpyruvate carboxykinase, cytosolic [GTP] OS=Homo sapiens OX=9606 GN=PCK1 PE=1 SV=3	69.2	6.14	0	0
Q16822	PCK2	Phosphoenolpyruvate carboxykinase [GTP], mitochondrial OS=Homo sapiens OX=9606 GN=PCK2 PE=1 SV=3	70.7	7.62	0	0
Q15113	PCOLCE	Procollagen C-endopeptidase enhancer 1 OS=Homo sapiens OX=9606 GN=PCOLCE PE=1 SV=2	47.9	7.43	0	0
Q9UKZ9	PCOLCE2	Procollagen C-endopeptidase enhancer 2 OS=Homo sapiens OX=9606 GN=PCOLCE2 PE=1 SV=1	45.7	8.47	0	0
Q13946	PDE7A	High affinity cAMP-specific 3',5'-cyclic phosphodiesterase 7A OS=Homo sapiens OX=9606 GN=PDE7A PE=1 SV=2	55.5	7.5	0	1
P08559	PDHA1	Pyruvate dehydrogenase E1 component subunit alpha, somatic form, mitochondrial OS=Homo sapiens OX=9606 GN=PDHA1 PE=1 SV=3	43.3	8.06	0	0
P30101	PDIA3	Protein disulfide-isomerase A3 OS=Homo sapiens OX=9606 GN=PDIA3 PE=1 SV=4	56.7	6.35	0	0
H7BZJ3	PDIA3	Protein disulfide-isomerase A3 (Fragment) OS=Homo sapiens OX=9606 GN=PDIA3 PE=1 SV=1	13.5	7.3	0	0
P13667	PDIA4	Protein disulfide-isomerase A4 OS=Homo sapiens OX=9606 GN=PDIA4 PE=1 SV=2	72.9	5.07	0	0
Q15084	PDIA6	Protein disulfide-isomerase A6 OS=Homo sapiens OX=9606 GN=PDIA6 PE=1 SV=1	48.1	5.08	1.74	1
Q96JY6	PDLIM2	PDZ and LIM domain protein 2 OS=Homo sapiens OX=9606 GN=PDLIM2 PE=1 SV=1	37.4	8.72	0	0
Q53GG5	PDLIM3	PDZ and LIM domain protein 3 OS=Homo sapiens OX=9606 GN=PDLIM3 PE=1 SV=1	39.2	6.89	0	0
P30086	PEBP1	Phosphatidylethanolamine-binding protein 1 OS=Homo sapiens OX=9606 GN=PEBP1 PE=1 SV=3	21	7.53	0	0
P07737	PFN1	Profilin-1 OS=Homo sapiens OX=9606 GN=PFN1 PE=1 SV=2	15	8.27	0	0
P00558	PGK1	Phosphoglycerate kinase 1 OS=Homo sapiens OX=9606 GN=PGK1 PE=1 SV=3	44.6	8.1	0	0
P12273	PIP	Prolactin-inducible protein OS=Homo sapiens OX=9606 GN=PIP PE=1 SV=1	16.6	8.05	0	0
Q86WI1	PKHD1L1	Fibrocystin-L OS=Homo sapiens OX=9606 GN=PKHD1L1 PE=2 SV=2	465.4	6.11	0	0
P30613	PKLR	Pyruvate kinase PKLR OS=Homo sapiens OX=9606 GN=PKLR PE=1 SV=2	61.8	7.74	0	1
P14618	PKM	Pyruvate kinase PKM OS=Homo sapiens OX=9606 GN=PKM PE=1 SV=4	57.9	7.84	1.61	3
Q9Y446	PKP3	Plakophilin-3 OS=Homo sapiens OX=9606 GN=PKP3 PE=1 SV=1	87	9.32	1.66	1
Q15149	PLEC	Plectin OS=Homo sapiens OX=9606 GN=PLEC PE=1 SV=3	531.5	5.96	5.67	4
P00747	PLG	Plasminogen OS=Homo sapiens OX=9606 GN=PLG PE=1 SV=2	90.5	7.24	0	0
Q15063	POSTN	Periostin OS=Homo sapiens OX=9606 GN=POSTN PE=1 SV=2	93.3	7.53	4.95	2
P62937	PPIA	Peptidyl-prolyl cis-trans isomerase A OS=Homo sapiens OX=9606 GN=PPIA PE=1 SV=2	18	7.81	4.05	2
P23284	PPIB	Peptidyl-prolyl cis-trans isomerase B OS=Homo sapiens OX=9606 GN=PPIB PE=1 SV=2	23.7	9.41	0	0
Q06830	PRDX1	Peroxiredoxin-1 OS=Homo sapiens OX=9606 GN=PRDX1 PE=1 SV=1	22.1	8.13	2.13	1
P32119	PRDX2	Peroxiredoxin-2 OS=Homo sapiens OX=9606 GN=PRDX2 PE=1 SV=5	21.9	5.97	2.13	1
P30048	PRDX3	Thioredoxin-dependent peroxide reductase, mitochondrial OS=Homo sapiens OX=9606 GN=PRDX3 PE=1 SV=3	27.7	7.78	0	0
Q13162	PRDX4	Peroxiredoxin-4 OS=Homo sapiens OX=9606 GN=PRDX4 PE=1 SV=1	30.5	6.29	0	0
P30044	PRDX5	Peroxiredoxin-5, mitochondrial OS=Homo sapiens OX=9606 GN=PRDX5 PE=1 SV=4	22.1	8.7	0	0
P30041	PRDX6	Peroxiredoxin-6 OS=Homo sapiens OX=9606 GN=PRDX6 PE=1 SV=3	25	6.38	1.94	1
P51888	PRELP	Prolargin OS=Homo sapiens OX=9606 GN=PRELP PE=1 SV=1	43.8	9.38	0	0
P48147	PREP	Prolyl endopeptidase OS=Homo sapiens OX=9606 GN=PREP PE=1 SV=2	80.6	5.86	1.61	1
Q92954	PRG4	Proteoglycan 4 OS=Homo sapiens OX=9606 GN=PRG4 PE=1 SV=2	151	9.5	0	0
A0A0U1RRM4	PTBP1	Polypyrimidine tract-binding protein 1 OS=Homo sapiens OX=9606 GN=PTBP1 PE=1 SV=1	62.4	9.1	2.63	1
Q14914	PTGR1	Prostaglandin reductase 1 OS=Homo sapiens OX=9606 GN=PTGR1 PE=1 SV=2	35.8	8.29	0	0
P59190	RAB15	Ras-related protein Rab-15 OS=Homo sapiens OX=9606 GN=RAB15 PE=1 SV=1	24.4	5.71	0	0
P15153	RAC2	Ras-related C3 botulinum toxin substrate 2 OS=Homo sapiens OX=9606 GN=RAC2 PE=1 SV=1	21.4	7.61	0	0
P63244	RACK1	Receptor of activated protein C kinase 1 OS=Homo sapiens OX=9606 GN=RACK1 PE=1 SV=3	35.1	7.69	1.7	1
P49788	RARRES1	Retinoic acid receptor responder protein 1 OS=Homo sapiens OX=9606 GN=RARRES1 PE=1 SV=2	33.3	8.51	0	0
P02753	RBP4	Retinol-binding protein 4 OS=Homo sapiens OX=9606 GN=RBP4 PE=1 SV=3	23	6.07	0	0
P52758	RIDA	2-iminobutanoate/2-iminopropanoate deaminase OS=Homo sapiens OX=9606 GN=RIDA PE=1 SV=1	14.5	8.68	0	0
Q8NCN4	RNF169	E3 ubiquitin-protein ligase RNF169 OS=Homo sapiens OX=9606 GN=RNF169 PE=1 SV=2	77.1	9.1	0	0
M0QYS1	RPL13A	60S ribosomal protein L13a (Fragment) OS=Homo sapiens OX=9606 GN=RPL13A PE=1 SV=2	24.2	10.86	1.69	1
J3QQ67	RPL18	60S ribosomal protein L18 (Fragment) OS=Homo sapiens OX=9606 GN=RPL18 PE=1 SV=1	21.8	11.72	0	0
Q02543	RPL18A	60S ribosomal protein L18a OS=Homo sapiens OX=9606 GN=RPL18A PE=1 SV=2	20.7	10.71	0	0
A8MUS3	RPL23A	60S ribosomal protein L23a OS=Homo sapiens OX=9606 GN=RPL23A PE=1 SV=1	21.9	10.48	0	0
P36578	RPL4	60S ribosomal protein L4 OS=Homo sapiens OX=9606 GN=RPL4 PE=1 SV=5	47.7	11.06	0	1
P18124	RPL7	60S ribosomal protein L7 OS=Homo sapiens OX=9606 GN=RPL7 PE=1 SV=1	29.2	10.65	1.78	1
P05388	RPLP0	60S acidic ribosomal protein P0 OS=Homo sapiens OX=9606 GN=RPLP0 PE=1 SV=1	34.3	5.97	1.96	1
P04843	RPN1	Dolichyl-diphosphooligosaccharide--protein glycosyltransferase subunit 1 OS=Homo sapiens OX=9606 GN=RPN1 PE=1 SV=1	68.5	6.38	0	0
P39019	RPS19	40S ribosomal protein S19 OS=Homo sapiens OX=9606 GN=RPS19 PE=1 SV=2	16.1	10.32	0	1
P62851	RPS25	40S ribosomal protein S25 OS=Homo sapiens OX=9606 GN=RPS25 PE=1 SV=1	13.7	10.11	0	0
P62979	RPS27A	Ubiquitin-40S ribosomal protein S27a OS=Homo sapiens OX=9606 GN=RPS27A PE=1 SV=2	18	9.64	2.22	2
P62857	RPS28	40S ribosomal protein S28 OS=Homo sapiens OX=9606 GN=RPS28 PE=1 SV=1	7.8	10.7	0	0
P23396	RPS3	40S ribosomal protein S3 OS=Homo sapiens OX=9606 GN=RPS3 PE=1 SV=2	26.7	9.66	5.66	3
P61247	RPS3A	40S ribosomal protein S3a OS=Homo sapiens OX=9606 GN=RPS3A PE=1 SV=2	29.9	9.73	2.14	1
P62753	RPS6	40S ribosomal protein S6 OS=Homo sapiens OX=9606 GN=RPS6 PE=1 SV=1	28.7	10.84	0	0
P62241	RPS8	40S ribosomal protein S8 OS=Homo sapiens OX=9606 GN=RPS8 PE=1 SV=2	24.2	10.32	0	1
A0A0C4DG17	RPSA	40S ribosomal protein SA OS=Homo sapiens OX=9606 GN=RPSA PE=1 SV=1	33.3	4.87	3.35	2
A0A0A0MRV0	RRBP1	Ribosome-binding protein 1 OS=Homo sapiens OX=9606 GN=RRBP1 PE=1 SV=1	152.4	8.6	0	0
P31151	S100A7	Protein S100-A7 OS=Homo sapiens OX=9606 GN=S100A7 PE=1 SV=4	11.5	6.77	0	0
P05109	S100A8	Protein S100-A8 OS=Homo sapiens OX=9606 GN=S100A8 PE=1 SV=1	10.8	7.03	0	0
P06702	S100A9	Protein S100-A9 OS=Homo sapiens OX=9606 GN=S100A9 PE=1 SV=1	13.2	6.13	0	0
P0DJI8	SAA1	Serum amyloid A-1 protein OS=Homo sapiens OX=9606 GN=SAA1 PE=1 SV=1	13.5	6.79	0	0
P18827	SDC1	Syndecan-1 OS=Homo sapiens OX=9606 GN=SDC1 PE=1 SV=3	32.4	4.63	0	0
P21912	SDHB	Succinate dehydrogenase [ubiquinone] iron-sulfur subunit, mitochondrial OS=Homo sapiens OX=9606 GN=SDHB PE=1 SV=3	31.6	8.76	0	0
Q13228	SELENBP1	Selenium-binding protein 1 OS=Homo sapiens OX=9606 GN=SELENBP1 PE=1 SV=2	52.4	6.37	5.79	3
P04279	SEMG1	Semenogelin-1 OS=Homo sapiens OX=9606 GN=SEMG1 PE=1 SV=2	52.1	9.29	0	0
Q02383	SEMG2	Semenogelin-2 OS=Homo sapiens OX=9606 GN=SEMG2 PE=1 SV=1	65.4	9.07	0	0
P01009	SERPINA1	Alpha-1-antitrypsin OS=Homo sapiens OX=9606 GN=SERPINA1 PE=1 SV=3	46.7	5.59	2.02	2
P01011	SERPINA3	Alpha-1-antichymotrypsin OS=Homo sapiens OX=9606 GN=SERPINA3 PE=1 SV=2	47.6	5.52	10.18	5
P05154	SERPINA5	Plasma serine protease inhibitor OS=Homo sapiens OX=9606 GN=SERPINA5 PE=1 SV=3	45.6	9.26	0	0
P01008	SERPINC1	Antithrombin-III OS=Homo sapiens OX=9606 GN=SERPINC1 PE=1 SV=1	52.6	6.71	0	0
P07093	SERPINE2	Glia-derived nexin OS=Homo sapiens OX=9606 GN=SERPINE2 PE=1 SV=1	44	9.29	0	0
P36955	SERPINF1	Pigment epithelium-derived factor OS=Homo sapiens OX=9606 GN=SERPINF1 PE=1 SV=4	46.3	6.38	2.43	1
Q8N474	SFRP1	Secreted frizzled-related protein 1 OS=Homo sapiens OX=9606 GN=SFRP1 PE=1 SV=1	35.4	8.85	0	0
Q9H9B4	SFXN1	Sideroflexin-1 OS=Homo sapiens OX=9606 GN=SFXN1 PE=1 SV=4	35.6	9.07	0	0
P34896	SHMT1	Serine hydroxymethyltransferase, cytosolic OS=Homo sapiens OX=9606 GN=SHMT1 PE=1 SV=1	53	7.71	0	0
Q15758	SLC1A5	Neutral amino acid transporter B(0) OS=Homo sapiens OX=9606 GN=SLC1A5 PE=1 SV=2	56.6	5.48	1.98	1
Q9H4F8	SMOC1	SPARC-related modular calcium-binding protein 1 OS=Homo sapiens OX=9606 GN=SMOC1 PE=1 SV=1	48.1	8.22	0	0
Q5SQN1	SNAP47	Synaptosomal-associated protein 47 OS=Homo sapiens OX=9606 GN=SNAP47 PE=1 SV=3	52.5	8.69	0	0
P04179	SOD2	Superoxide dismutase [Mn], mitochondrial OS=Homo sapiens OX=9606 GN=SOD2 PE=1 SV=3	24.7	8.25	0	0
Q00796	SORD	Sorbitol dehydrogenase OS=Homo sapiens OX=9606 GN=SORD PE=1 SV=4	38.3	7.97	0	0
Q13103	SPP2	Secreted phosphoprotein 24 OS=Homo sapiens OX=9606 GN=SPP2 PE=1 SV=1	24.3	8.32	0	0
A0A087WUZ3	SPTBN1	Spectrin beta chain OS=Homo sapiens OX=9606 GN=SPTBN1 PE=1 SV=1	274.7	5.57	0	0
P78539	SRPX	Sushi repeat-containing protein SRPX OS=Homo sapiens OX=9606 GN=SRPX PE=1 SV=1	51.5	8.66	0	0
Q96I99	SUCLG2	Succinate--CoA ligase [GDP-forming] subunit beta, mitochondrial OS=Homo sapiens OX=9606 GN=SUCLG2 PE=1 SV=2	46.5	6.39	0	0
Q06520	SULT2A1	Bile salt sulfotransferase OS=Homo sapiens OX=9606 GN=SULT2A1 PE=1 SV=3	33.8	5.95	0	0
Q01995	TAGLN	Transgelin OS=Homo sapiens OX=9606 GN=TAGLN PE=1 SV=4	22.6	8.84	0	1
P37802	TAGLN2	Transgelin-2 OS=Homo sapiens OX=9606 GN=TAGLN2 PE=1 SV=3	22.4	8.25	2.2	1
A2RU30	TESPA1	Protein TESPA1 OS=Homo sapiens OX=9606 GN=TESPA1 PE=1 SV=2	59.2	5.71	0	1
P02787	TF	Serotransferrin OS=Homo sapiens OX=9606 GN=TF PE=1 SV=3	77	7.12	0	0
Q15582	TGFBI	Transforming growth factor-beta-induced protein ig-h3 OS=Homo sapiens OX=9606 GN=TGFBI PE=1 SV=1	74.6	7.71	0	1
P21980	TGM2	Protein-glutamine gamma-glutamyltransferase 2 OS=Homo sapiens OX=9606 GN=TGM2 PE=1 SV=2	77.3	5.22	0	0
Q9C0I4	THSD7B	Thrombospondin type-1 domain-containing protein 7B OS=Homo sapiens OX=9606 GN=THSD7B PE=2 SV=2	179.3	7.59	0	0
P01033	TIMP1	Metalloproteinase inhibitor 1 OS=Homo sapiens OX=9606 GN=TIMP1 PE=1 SV=1	23.2	8.1	0	0
P35625	TIMP3	Metalloproteinase inhibitor 3 OS=Homo sapiens OX=9606 GN=TIMP3 PE=1 SV=2	24.1	8.72	0	0
Q9GZM7	TINAGL1	Tubulointerstitial nephritis antigen-like OS=Homo sapiens OX=9606 GN=TINAGL1 PE=1 SV=1	52.4	6.99	2.21	2
Q3LXA3	TKFC	Triokinase/FMN cyclase OS=Homo sapiens OX=9606 GN=TKFC PE=1 SV=2	58.9	7.49	0	0
P29401	TKT	Transketolase OS=Homo sapiens OX=9606 GN=TKT PE=1 SV=3	67.8	7.66	0	0
Q9Y490	TLN1	Talin-1 OS=Homo sapiens OX=9606 GN=TLN1 PE=1 SV=3	269.6	6.07	2.03	2
Q9BVK6	TMED9	Transmembrane emp24 domain-containing protein 9 OS=Homo sapiens OX=9606 GN=TMED9 PE=1 SV=2	27.3	8.02	0	0
P24821	TNC	Tenascin OS=Homo sapiens OX=9606 GN=TNC PE=1 SV=3	240.7	4.89	0	0
A0A140TA33	TNXB	Tenascin-X OS=Homo sapiens OX=9606 GN=TNXB PE=1 SV=1	458	5.17	0	0
P60174	TPI1	Triosephosphate isomerase OS=Homo sapiens OX=9606 GN=TPI1 PE=1 SV=3	30.8	5.92	0	0
Q6ZN40	TPM1	Tropomyosin 1 (Alpha), isoform CRA_f OS=Homo sapiens OX=9606 GN=TPM1 PE=1 SV=1	37.4	4.72	4.57	3
Q5TCU8	TPM2	Tropomyosin beta chain OS=Homo sapiens OX=9606 GN=TPM2 PE=1 SV=1	36.7	4.78	6.73	5
Q16762	TST	Thiosulfate sulfurtransferase OS=Homo sapiens OX=9606 GN=TST PE=1 SV=4	33.4	7.25	0	0
P02766	TTR	Transthyretin OS=Homo sapiens OX=9606 GN=TTR PE=1 SV=1	15.9	5.76	0	0
P68363	TUBA1B	Tubulin alpha-1B chain OS=Homo sapiens OX=9606 GN=TUBA1B PE=1 SV=1	50.1	5.06	21.66	11
P68366	TUBA4A	Tubulin alpha-4A chain OS=Homo sapiens OX=9606 GN=TUBA4A PE=1 SV=1	49.9	5.06	12.05	9
Q13885	TUBB2A	Tubulin beta-2A chain OS=Homo sapiens OX=9606 GN=TUBB2A PE=1 SV=1	49.9	4.89	17.98	9
P68371	TUBB4B	Tubulin beta-4B chain OS=Homo sapiens OX=9606 GN=TUBB4B PE=1 SV=1	49.8	4.89	13.74	8
P49411	TUFM	Elongation factor Tu, mitochondrial OS=Homo sapiens OX=9606 GN=TUFM PE=1 SV=2	49.5	7.61	0	0
P10599	TXN	Thioredoxin OS=Homo sapiens OX=9606 GN=TXN PE=1 SV=3	11.7	4.92	0	0
P22314	UBA1	Ubiquitin-like modifier-activating enzyme 1 OS=Homo sapiens OX=9606 GN=UBA1 PE=1 SV=3	117.8	5.76	0	0
O60701	UGDH	UDP-glucose 6-dehydrogenase OS=Homo sapiens OX=9606 GN=UGDH PE=1 SV=1	55	7.12	0	0
X6RBG4	UMOD	Uromodulin OS=Homo sapiens OX=9606 GN=UMOD PE=1 SV=1	75.6	5.87	0	0
P13611	VCAN	Versican core protein OS=Homo sapiens OX=9606 GN=VCAN PE=1 SV=3	372.6	4.51	0	0
P18206	VCL	Vinculin OS=Homo sapiens OX=9606 GN=VCL PE=1 SV=4	123.7	5.66	1.75	3
P55072	VCP	Transitional endoplasmic reticulum ATPase OS=Homo sapiens OX=9606 GN=VCP PE=1 SV=4	89.3	5.26	0	0
P08670	VIM	Vimentin OS=Homo sapiens OX=9606 GN=VIM PE=1 SV=4	53.6	5.12	66.09	34
P0DPA2	VSIG8	V-set and immunoglobulin domain-containing protein 8 OS=Homo sapiens OX=9606 GN=VSIG8 PE=2 SV=1	43.9	7.2	0	1
P04004	VTN	Vitronectin OS=Homo sapiens OX=9606 GN=VTN PE=1 SV=1	54.3	5.8	17.46	9
O14905	WNT9B	Protein Wnt-9b OS=Homo sapiens OX=9606 GN=WNT9B PE=1 SV=3	39	8.85	0	0
P63104	YWHAZ	14-3-3 protein zeta/delta OS=Homo sapiens OX=9606 GN=YWHAZ PE=1 SV=1	27.7	4.79	4.07	2
Q96DA0	ZG16B	Zymogen granule protein 16 homolog B OS=Homo sapiens OX=9606 GN=ZG16B PE=1 SV=3	22.7	7.39	0	0
Q5FWF4	ZRANB3	DNA annealing helicase and endonuclease ZRANB3 OS=Homo sapiens OX=9606 GN=ZRANB3 PE=1 SV=2	123.2	8.44	0	0

## Sheet: P-5
Accession	Gene	Description	MW [kDa]	calc. pI	Score	PSMs
P01023	A2M	Alpha-2-macroglobulin OS=Homo sapiens OX=9606 GN=A2M PE=1 SV=3	163.2	6.46	0	0
H3BNQ7	ABAT	4-aminobutyrate aminotransferase, mitochondrial OS=Homo sapiens OX=9606 GN=ABAT PE=1 SV=1	57.9	7.87	0	0
A0A1B0GW23	ABHD14A-ACY1	ABHD14A-ACY1 readthrough (Fragment) OS=Homo sapiens OX=9606 GN=ABHD14A-ACY1 PE=4 SV=1	65.4	6.67	0	0
Q96IU4	ABHD14B	Protein ABHD14B OS=Homo sapiens OX=9606 GN=ABHD14B PE=1 SV=1	22.3	6.4	0	0
D3YTG3	ABI3BP	Target of Nesh-SH3 OS=Homo sapiens OX=9606 GN=ABI3BP PE=1 SV=1	195.2	9.73	0	0
P09110	ACAA1	3-ketoacyl-CoA thiolase, peroxisomal OS=Homo sapiens OX=9606 GN=ACAA1 PE=1 SV=2	44.3	8.44	0	0
P42765	ACAA2	3-ketoacyl-CoA thiolase, mitochondrial OS=Homo sapiens OX=9606 GN=ACAA2 PE=1 SV=2	41.9	8.09	0	0
Q5T4U5	ACADM	Acyl-Coenzyme A dehydrogenase, C-4 to C-12 straight chain, isoform CRA_a OS=Homo sapiens OX=9606 GN=ACADM PE=1 SV=1	50.2	7.8	0	0
P16219	ACADS	Short-chain specific acyl-CoA dehydrogenase, mitochondrial OS=Homo sapiens OX=9606 GN=ACADS PE=1 SV=1	44.3	7.99	0	0
E7EX88	ACAN	Aggrecan core protein OS=Homo sapiens OX=9606 GN=ACAN PE=1 SV=2	261.2	4.13	0	0
P24752	ACAT1	Acetyl-CoA acetyltransferase, mitochondrial OS=Homo sapiens OX=9606 GN=ACAT1 PE=1 SV=1	45.2	8.85	0	0
A2A274	ACO2	Aconitate hydratase, mitochondrial OS=Homo sapiens OX=9606 GN=ACO2 PE=1 SV=1	87.8	7.37	0	0
Q99424	ACOX2	Peroxisomal acyl-coenzyme A oxidase 2 OS=Homo sapiens OX=9606 GN=ACOX2 PE=1 SV=1	76.8	7.56	0	0
P62736	ACTA2	Actin, aortic smooth muscle OS=Homo sapiens OX=9606 GN=ACTA2 PE=1 SV=1	42	5.39	2.24	1
P60709	ACTB	Actin, cytoplasmic 1 OS=Homo sapiens OX=9606 GN=ACTB PE=1 SV=1	41.7	5.48	4.76	2
Q562R1	ACTBL2	Beta-actin-like protein 2 OS=Homo sapiens OX=9606 GN=ACTBL2 PE=1 SV=2	42	5.59	2.24	1
P12814	ACTN1	Alpha-actinin-1 OS=Homo sapiens OX=9606 GN=ACTN1 PE=1 SV=2	103	5.41	0	0
O43707	ACTN4	Alpha-actinin-4 OS=Homo sapiens OX=9606 GN=ACTN4 PE=1 SV=2	104.8	5.44	0	0
P61158	ACTR3	Actin-related protein 3 OS=Homo sapiens OX=9606 GN=ACTR3 PE=1 SV=3	47.3	5.88	0	0
P07327	ADH1A	Alcohol dehydrogenase 1A OS=Homo sapiens OX=9606 GN=ADH1A PE=1 SV=2	39.8	7.94	0	0
P00325	ADH1B	Alcohol dehydrogenase 1B OS=Homo sapiens OX=9606 GN=ADH1B PE=1 SV=2	39.8	8.29	0	0
P00326	ADH1C	Alcohol dehydrogenase 1C OS=Homo sapiens OX=9606 GN=ADH1C PE=1 SV=2	39.8	8.29	0	0
A0A0D9SFB5	ADH4	Alcohol dehydrogenase 4 OS=Homo sapiens OX=9606 GN=ADH4 PE=1 SV=1	41.6	7.91	0	0
Q8IUX7	AEBP1	Adipocyte enhancer-binding protein 1 OS=Homo sapiens OX=9606 GN=AEBP1 PE=1 SV=1	130.8	5.11	0	0
P35573	AGL	Glycogen debranching enzyme OS=Homo sapiens OX=9606 GN=AGL PE=1 SV=3	174.7	6.76	0	0
O00468	AGRN	Agrin OS=Homo sapiens OX=9606 GN=AGRN PE=1 SV=5	217.1	6.39	0	0
P21549	AGXT	Serine--pyruvate aminotransferase OS=Homo sapiens OX=9606 GN=AGXT PE=1 SV=1	43	8.4	0	0
P23526	AHCY	Adenosylhomocysteinase OS=Homo sapiens OX=9606 GN=AHCY PE=1 SV=4	47.7	6.34	0	0
H0Y8B3	AHCYL2	Adenosylhomocysteinase (Fragment) OS=Homo sapiens OX=9606 GN=AHCYL2 PE=1 SV=1	58.1	8.05	0	0
Q09666	AHNAK	Neuroblast differentiation-associated protein AHNAK OS=Homo sapiens OX=9606 GN=AHNAK PE=1 SV=2	628.7	6.15	0	0
O95831	AIFM1	Apoptosis-inducing factor 1, mitochondrial OS=Homo sapiens OX=9606 GN=AIFM1 PE=1 SV=1	66.9	8.95	0	0
P14550	AKR1A1	Alcohol dehydrogenase [NADP(+)] OS=Homo sapiens OX=9606 GN=AKR1A1 PE=1 SV=3	36.6	6.79	0	0
A0A0A0MSS8	AKR1C3	Aldo-keto reductase family 1 member C3 OS=Homo sapiens OX=9606 GN=AKR1C3 PE=1 SV=1	36.8	7.94	0	0
P02768	ALB	Serum albumin OS=Homo sapiens OX=9606 GN=ALB PE=1 SV=2	69.3	6.28	10.26	5
P00352	ALDH1A1	Retinal dehydrogenase 1 OS=Homo sapiens OX=9606 GN=ALDH1A1 PE=1 SV=2	54.8	6.73	0	0
O75891	ALDH1L1	Cytosolic 10-formyltetrahydrofolate dehydrogenase OS=Homo sapiens OX=9606 GN=ALDH1L1 PE=1 SV=2	98.8	5.94	0	0
P05091	ALDH2	Aldehyde dehydrogenase, mitochondrial OS=Homo sapiens OX=9606 GN=ALDH2 PE=1 SV=2	56.3	7.05	0	0
P30038	ALDH4A1	Delta-1-pyrroline-5-carboxylate dehydrogenase, mitochondrial OS=Homo sapiens OX=9606 GN=ALDH4A1 PE=1 SV=3	61.7	8.07	0	0
Q02252	ALDH6A1	Methylmalonate-semialdehyde dehydrogenase [acylating], mitochondrial OS=Homo sapiens OX=9606 GN=ALDH6A1 PE=1 SV=2	57.8	8.5	0	0
A0A1B0GW77	ALDH7A1	Alpha-aminoadipic semialdehyde dehydrogenase OS=Homo sapiens OX=9606 GN=ALDH7A1 PE=1 SV=1	60	8.18	0	0
P49189	ALDH9A1	4-trimethylaminobutyraldehyde dehydrogenase OS=Homo sapiens OX=9606 GN=ALDH9A1 PE=1 SV=3	53.8	5.87	0	0
J3KPS3	ALDOA	Fructose-bisphosphate aldolase OS=Homo sapiens OX=9606 GN=ALDOA PE=1 SV=1	39.8	8.09	0	0
P05062	ALDOB	Fructose-bisphosphate aldolase B OS=Homo sapiens OX=9606 GN=ALDOB PE=1 SV=2	39.4	7.87	1.67	1
P02760	AMBP	Protein AMBP OS=Homo sapiens OX=9606 GN=AMBP PE=1 SV=1	39	6.25	0	1
P03950	ANG	Angiogenin OS=Homo sapiens OX=9606 GN=ANG PE=1 SV=1	16.5	9.64	0	0
P15144	ANPEP	Aminopeptidase N OS=Homo sapiens OX=9606 GN=ANPEP PE=1 SV=4	109.5	5.48	0	0
P04083	ANXA1	Annexin A1 OS=Homo sapiens OX=9606 GN=ANXA1 PE=1 SV=2	38.7	7.02	0	0
P50995	ANXA11	Annexin A11 OS=Homo sapiens OX=9606 GN=ANXA11 PE=1 SV=1	54.4	7.65	0	0
P07355	ANXA2	Annexin A2 OS=Homo sapiens OX=9606 GN=ANXA2 PE=1 SV=2	38.6	7.75	0	0
P08758	ANXA5	Annexin A5 OS=Homo sapiens OX=9606 GN=ANXA5 PE=1 SV=2	35.9	5.05	0	0
P08133	ANXA6	Annexin A6 OS=Homo sapiens OX=9606 GN=ANXA6 PE=1 SV=3	75.8	5.6	0	0
Q06278	AOX1	Aldehyde oxidase OS=Homo sapiens OX=9606 GN=AOX1 PE=1 SV=2	147.8	7.17	0	0
P02743	APCS	Serum amyloid P-component OS=Homo sapiens OX=9606 GN=APCS PE=1 SV=2	25.4	6.54	4.52	2
P02647	APOA1	Apolipoprotein A-I OS=Homo sapiens OX=9606 GN=APOA1 PE=1 SV=1	30.8	5.76	0	0
P06727	APOA4	Apolipoprotein A-IV OS=Homo sapiens OX=9606 GN=APOA4 PE=1 SV=3	45.4	5.38	0	0
B0YIW2	APOC3	Apolipoprotein C-III OS=Homo sapiens OX=9606 GN=APOC3 PE=1 SV=1	12.8	8.18	0	0
P02649	APOE	Apolipoprotein E OS=Homo sapiens OX=9606 GN=APOE PE=1 SV=1	36.1	5.73	0	0
K7N7A8	AQP1	Aquaporin-1	48.8	5.22	0	0
K7ERQ8	Aquaporin-1	Ras-related protein Rab-5C	31.4	7.42	0	0
F5H423	ARF3	ADP-ribosylation factor 3	23.3	8.6	0	0
P05089	ARG1	Arginase-1 OS=Homo sapiens OX=9606 GN=ARG1 PE=1 SV=2	34.7	7.21	0	0
A0A0A6YYG9	ARPC4-TTLL3	Protein ARPC4-TTLL3 OS=Homo sapiens OX=9606 GN=ARPC4-TTLL3 PE=4 SV=1	71.7	5.88	0	0
P00966	ASS1	Argininosuccinate synthase OS=Homo sapiens OX=9606 GN=ASS1 PE=1 SV=2	46.5	8.02	0	0
P05023	ATP1A1	Sodium/potassium-transporting ATPase subunit alpha-1 OS=Homo sapiens OX=9606 GN=ATP1A1 PE=1 SV=1	112.8	5.49	0	0
P25705	ATP5F1A	ATP synthase subunit alpha, mitochondrial OS=Homo sapiens OX=9606 GN=ATP5A1 PE=1 SV=1	59.7	9.13	0	0
P06576	ATP5F1B	ATP synthase subunit beta, mitochondrial OS=Homo sapiens OX=9606 GN=ATP5B PE=1 SV=3	56.5	5.4	0	0
H7C0C1	ATP5PO	ATP synthase subunit O, mitochondrial	26.8	9.45	0	0
P25311	AZGP1	Zinc-alpha-2-glycoprotein OS=Homo sapiens OX=9606 GN=AZGP1 PE=1 SV=2	34.2	6.05	0	0
P61769	B2M	Beta-2-microglobulin OS=Homo sapiens OX=9606 GN=B2M PE=1 SV=1	13.7	6.52	0	0
Q02338	BDH1	D-beta-hydroxybutyrate dehydrogenase, mitochondrial OS=Homo sapiens OX=9606 GN=BDH1 PE=1 SV=3	38.1	8.95	0	0
Q9BUT1	BDH2	3-hydroxybutyrate dehydrogenase type 2 OS=Homo sapiens OX=9606 GN=BDH2 PE=1 SV=2	26.7	7.65	0	0
P21810	BGN	Biglycan OS=Homo sapiens OX=9606 GN=BGN PE=1 SV=2	41.6	7.52	0	0
Q93088	BHMT	Betaine--homocysteine S-methyltransferase 1 OS=Homo sapiens OX=9606 GN=BHMT PE=1 SV=2	45	7.03	0	0
P30043	BLVRB	Flavin reductase (NADPH) OS=Homo sapiens OX=9606 GN=BLVRB PE=1 SV=3	22.1	7.65	0	0
Q9NP55	BPIFA1	BPI fold-containing family A member 1 OS=Homo sapiens OX=9606 GN=BPIFA1 PE=1 SV=1	26.7	5.76	0	0
P02746	C1QB	Complement C1q subcomponent subunit B OS=Homo sapiens OX=9606 GN=C1QB PE=1 SV=3	26.7	8.63	0	0
P02747	C1QC	Complement C1q subcomponent subunit C OS=Homo sapiens OX=9606 GN=C1QC PE=1 SV=3	25.8	8.41	0	0
P01024	C3	Complement C3 OS=Homo sapiens OX=9606 GN=C3 PE=1 SV=2	187	6.4	0	0
A0A0G2JPR0	C4A	Complement C4-A OS=Homo sapiens OX=9606 GN=C4A PE=1 SV=1	192.8	7.03	0	0
P10643	C7	Complement component C7 OS=Homo sapiens OX=9606 GN=C7 PE=1 SV=2	93.5	6.48	0	0
P07358	C8B	Complement component C8 beta chain OS=Homo sapiens OX=9606 GN=C8B PE=1 SV=3	67	8.13	0	0
P07360	C8G	Complement component C8 gamma chain OS=Homo sapiens OX=9606 GN=C8G PE=1 SV=3	22.3	8.31	0	0
P02748	C9	Complement component C9 OS=Homo sapiens OX=9606 GN=C9 PE=1 SV=2	63.1	5.59	0	0
P00918	CA2	Carbonic anhydrase 2 OS=Homo sapiens OX=9606 GN=CA2 PE=1 SV=2	29.2	7.4	0	0
Q05682	CALD1	Caldesmon OS=Homo sapiens OX=9606 GN=CALD1 PE=1 SV=3	93.2	5.66	0	0
E7EMB3	CALM2	Calmodulin-2 OS=Homo sapiens OX=9606 GN=CALM2 PE=1 SV=1	21.7	4.56	0	0
Q9NZT1	CALML5	Calmodulin-like protein 5 OS=Homo sapiens OX=9606 GN=CALML5 PE=1 SV=2	15.9	4.44	0	0
P27797	CALR	Calreticulin OS=Homo sapiens OX=9606 GN=CALR PE=1 SV=1	48.1	4.44	0	0
P47755	CAPZA2	F-actin-capping protein subunit alpha-2 OS=Homo sapiens OX=9606 GN=CAPZA2 PE=1 SV=3	32.9	5.85	0	0
P04040	CAT	Catalase OS=Homo sapiens OX=9606 GN=CAT PE=1 SV=3	59.7	7.39	0	0
Q6NZI2	CAVIN1	Caveolae-associated protein 1 OS=Homo sapiens OX=9606 GN=CAVIN1 PE=1 SV=1	43.5	5.6	0	0
P16152	CBR1	Carbonyl reductase [NADPH] 1 OS=Homo sapiens OX=9606 GN=CBR1 PE=1 SV=3	30.4	8.32	0	0
Q8IW40	CCDC103	Coiled-coil domain-containing protein 103 OS=Homo sapiens OX=9606 GN=CCDC103 PE=1 SV=1	27.1	5.97	0	0
A0A087WXI5	CDH1	Cadherin-1 OS=Homo sapiens OX=9606 GN=CDH1 PE=1 SV=1	100	4.79	0	0
P23141	CES1	Liver carboxylesterase 1 OS=Homo sapiens OX=9606 GN=CES1 PE=1 SV=2	62.5	6.6	0	0
Q9UKY3	CES1P1	Putative inactive carboxylesterase 4 OS=Homo sapiens OX=9606 GN=CES1P1 PE=5 SV=2	30.7	8.03	0	0
Q03591	CFHR1	Complement factor H-related protein 1 OS=Homo sapiens OX=9606 GN=CFHR1 PE=1 SV=2	37.6	7.39	0	0
E9PK25	CFL1	Cofilin-1 OS=Homo sapiens OX=9606 GN=CFL1 PE=1 SV=1	22.7	8.34	0	0
O15335	CHAD	Chondroadherin OS=Homo sapiens OX=9606 GN=CHAD PE=1 SV=2	40.5	9.39	0	0
O75339	CILP	Cartilage intermediate layer protein 1 OS=Homo sapiens OX=9606 GN=CILP PE=1 SV=4	132.5	8.41	0	0
K7EPJ4	CILP2	Cartilage intermediate layer protein 2 OS=Homo sapiens OX=9606 GN=CILP2 PE=1 SV=1	126.8	8.27	0	0
P12277	CKB	Creatine kinase B-type OS=Homo sapiens OX=9606 GN=CKB PE=1 SV=1	42.6	5.59	0	0
A0A087WVQ6	CLTC	Clathrin heavy chain OS=Homo sapiens OX=9606 GN=CLTC PE=1 SV=1	191.9	5.69	0	0
P10909	CLU	Clusterin OS=Homo sapiens OX=9606 GN=CLU PE=1 SV=1	52.5	6.27	0	0
Q96DG6	CMBL	Carboxymethylenebutenolidase homolog OS=Homo sapiens OX=9606 GN=CMBL PE=1 SV=1	28	7.18	0	0
Q96KP4	CNDP2	Cytosolic non-specific dipeptidase OS=Homo sapiens OX=9606 GN=CNDP2 PE=1 SV=2	52.8	5.97	0	0
Q99715	COL12A1	Collagen alpha-1(XII) chain OS=Homo sapiens OX=9606 GN=COL12A1 PE=1 SV=2	332.9	5.53	0	0
Q05707	COL14A1	Collagen alpha-1(XIV) chain OS=Homo sapiens OX=9606 GN=COL14A1 PE=1 SV=3	193.4	5.3	0	0
P39059	COL15A1	Collagen alpha-1(XV) chain OS=Homo sapiens OX=9606 GN=COL15A1 PE=1 SV=2	141.6	5	0	0
P39060	COL18A1	Collagen alpha-1(XVIII) chain OS=Homo sapiens OX=9606 GN=COL18A1 PE=1 SV=5	178.1	6.01	0	0
P08123	COL1A2	Collagen alpha-2(I) chain OS=Homo sapiens OX=9606 GN=COL1A2 PE=1 SV=7	129.2	8.95	0	0
Q96P44	COL21A1	Collagen alpha-1(XXI) chain OS=Homo sapiens OX=9606 GN=COL21A1 PE=2 SV=1	99.3	8.32	0	0
P02462	COL4A1	Collagen alpha-1(IV) chain OS=Homo sapiens OX=9606 GN=COL4A1 PE=1 SV=3	160.5	8.28	0	0
P08572	COL4A2	Collagen alpha-2(IV) chain OS=Homo sapiens OX=9606 GN=COL4A2 PE=1 SV=4	167.4	8.66	0	0
P53420	COL4A4	Collagen alpha-4(IV) chain OS=Homo sapiens OX=9606 GN=COL4A4 PE=1 SV=3	163.9	8.62	0	0
P12109	COL6A1	Collagen alpha-1(VI) chain OS=Homo sapiens OX=9606 GN=COL6A1 PE=1 SV=3	108.5	5.43	0	0
P12110	COL6A2	Collagen alpha-2(VI) chain OS=Homo sapiens OX=9606 GN=COL6A2 PE=1 SV=4	108.5	6.21	0	0
P12111	COL6A3	Collagen alpha-3(VI) chain OS=Homo sapiens OX=9606 GN=COL6A3 PE=1 SV=5	343.5	6.68	0	0
P49747	COMP	Cartilage oligomeric matrix protein OS=Homo sapiens OX=9606 GN=COMP PE=1 SV=2	82.8	4.6	0	0
P00450	CP	Ceruloplasmin OS=Homo sapiens OX=9606 GN=CP PE=1 SV=1	122.1	5.72	0	0
Q96IY4	CPB2	Carboxypeptidase B2 OS=Homo sapiens OX=9606 GN=CPB2 PE=1 SV=2	48.4	7.71	0	0
P31327	CPS1	Carbamoyl-phosphate synthase [ammonia], mitochondrial OS=Homo sapiens OX=9606 GN=CPS1 PE=1 SV=2	164.8	6.74	0	0
O75462	CRLF1	Cytokine receptor-like factor 1 OS=Homo sapiens OX=9606 GN=CRLF1 PE=1 SV=1	46.3	9.11	0	0
P02511	CRYAB	Alpha-crystallin B chain OS=Homo sapiens OX=9606 GN=CRYAB PE=1 SV=2	20.1	7.33	0	0
Q9Y2S2	CRYL1	Lambda-crystallin homolog OS=Homo sapiens OX=9606 GN=CRYL1 PE=1 SV=3	35.4	6.18	0	0
Q08257	CRYZ	Quinone oxidoreductase OS=Homo sapiens OX=9606 GN=CRYZ PE=1 SV=1	35.2	8.44	0	0
P21291	CSRP1	Cysteine and glycine-rich protein 1 OS=Homo sapiens OX=9606 GN=CSRP1 PE=1 SV=3	20.6	8.57	0	0
P01034	CST3	Cystatin-C OS=Homo sapiens OX=9606 GN=CST3 PE=1 SV=1	15.8	8.75	0	0
P01040	CSTA	Cystatin-A OS=Homo sapiens OX=9606 GN=CSTA PE=1 SV=1	11	5.5	0	0
P35222	CTNNB1	Catenin beta-1 OS=Homo sapiens OX=9606 GN=CTNNB1 PE=1 SV=1	85.4	5.86	0	0
A0A1B0GU03	CTSD	Cathepsin D	62.7	7.77	0	0
O60494	CUBN	Cubilin OS=Homo sapiens OX=9606 GN=CUBN PE=1 SV=5	398.5	5.35	0	0
Q9NR63	CYP26B1	Cytochrome P450 26B1 OS=Homo sapiens OX=9606 GN=CYP26B1 PE=1 SV=1	57.5	8.46	0	0
O15528	CYP27B1	25-hydroxyvitamin D-1 alpha hydroxylase, mitochondrial OS=Homo sapiens OX=9606 GN=CYP27B1 PE=1 SV=1	56.5	9.16	0	0
P81605	DCD	Dermcidin OS=Homo sapiens OX=9606 GN=DCD PE=1 SV=2	11.3	6.54	0	0
P07585	DCN	Decorin OS=Homo sapiens OX=9606 GN=DCN PE=1 SV=1	39.7	8.54	0	0
Q7Z4W1	DCXR	L-xylulose reductase OS=Homo sapiens OX=9606 GN=DCXR PE=1 SV=2	25.9	8.1	0	0
Q16698	DECR1	2,4-dienoyl-CoA reductase, mitochondrial OS=Homo sapiens OX=9606 GN=DECR1 PE=1 SV=1	36	9.28	0	0
P17661	DES	Desmin OS=Homo sapiens OX=9606 GN=DES PE=1 SV=3	53.5	5.27	0	0
Q9BTZ2	DHRS4	Dehydrogenase/reductase SDR family member 4 OS=Homo sapiens OX=9606 GN=DHRS4 PE=1 SV=3	29.5	8.56	0	0
P36957	DLST	Dihydrolipoyllysine-residue succinyltransferase component of 2-oxoglutarate dehydrogenase complex, mitochondrial OS=Homo sapiens OX=9606 GN=DLST PE=1 SV=4	48.7	8.95	0	0
Q9UGM3	DMBT1	Deleted in malignant brain tumors 1 protein OS=Homo sapiens OX=9606 GN=DMBT1 PE=1 SV=2	260.6	5.44	0	0
Q9UBS3	DNAJB9	DnaJ homolog subfamily B member 9 OS=Homo sapiens OX=9606 GN=DNAJB9 PE=1 SV=1	25.5	8.27	0	0
P27487	DPP4	Dipeptidyl peptidase 4 OS=Homo sapiens OX=9606 GN=DPP4 PE=1 SV=2	88.2	6.04	0	0
Q14117	DPYS	Dihydropyrimidinase OS=Homo sapiens OX=9606 GN=DPYS PE=1 SV=1	56.6	7.27	0	0
Q02413	DSG1	Desmoglein-1 OS=Homo sapiens OX=9606 GN=DSG1 PE=1 SV=2	113.7	5.03	0	0
Q86SJ6	DSG4	Desmoglein-4 OS=Homo sapiens OX=9606 GN=DSG4 PE=1 SV=1	113.8	4.56	0	0
P15924	DSP	Desmoplakin OS=Homo sapiens OX=9606 GN=DSP PE=1 SV=3	331.6	6.81	1.85	2
Q13011	ECH1	Delta(3,5)-Delta(2,4)-dienoyl-CoA isomerase, mitochondrial OS=Homo sapiens OX=9606 GN=ECH1 PE=1 SV=2	35.8	8	0	0
P30084	ECHS1	Enoyl-CoA hydratase, mitochondrial OS=Homo sapiens OX=9606 GN=ECHS1 PE=1 SV=4	31.4	8.07	0	0
P42126	ECI1	Enoyl-CoA delta isomerase 1, mitochondrial OS=Homo sapiens OX=9606 GN=ECI1 PE=1 SV=1	32.8	8.54	0	0
P68104	EEF1A1	Elongation factor 1-alpha 1 OS=Homo sapiens OX=9606 GN=EEF1A1 PE=1 SV=1	50.1	9.01	0	0
E9PRY8	EEF1D	Elongation factor 1-delta OS=Homo sapiens OX=9606 GN=EEF1D PE=1 SV=1	76.5	7.05	0	0
P26641	EEF1G	Elongation factor 1-gamma OS=Homo sapiens OX=9606 GN=EEF1G PE=1 SV=3	50.1	6.67	0	0
P13639	EEF2	Elongation factor 2 OS=Homo sapiens OX=9606 GN=EEF2 PE=1 SV=4	95.3	6.83	0	0
Q12805	EFEMP1	EGF-containing fibulin-like extracellular matrix protein 1 OS=Homo sapiens OX=9606 GN=EFEMP1 PE=1 SV=2	54.6	5.07	0	0
Q08426	EHHADH	Peroxisomal bifunctional enzyme OS=Homo sapiens OX=9606 GN=EHHADH PE=1 SV=3	79.4	9.14	0	0
Q14240	EIF4A2	Eukaryotic initiation factor 4A-II OS=Homo sapiens OX=9606 GN=EIF4A2 PE=1 SV=2	46.4	5.48	0	0
Q9Y6C2	EMILIN1	EMILIN-1 OS=Homo sapiens OX=9606 GN=EMILIN1 PE=1 SV=3	106.6	5.17	0	0
P06733	ENO1	Alpha-enolase OS=Homo sapiens OX=9606 GN=ENO1 PE=1 SV=2	47.1	7.39	0	0
P07099	EPHX1	Epoxide hydrolase 1 OS=Homo sapiens OX=9606 GN=EPHX1 PE=1 SV=1	52.9	7.25	0	0
P38117	ETFB	Electron transfer flavoprotein subunit beta OS=Homo sapiens OX=9606 GN=ETFB PE=1 SV=3	27.8	8.1	0	0
E7EQR4	EZR	Ezrin OS=Homo sapiens OX=9606 GN=EZR PE=1 SV=3	69.3	6.16	0	0
P00742	F10	Coagulation factor X OS=Homo sapiens OX=9606 GN=F10 PE=1 SV=2	54.7	5.94	0	0
P00740	F9	Coagulation factor IX OS=Homo sapiens OX=9606 GN=F9 PE=1 SV=2	51.7	5.47	0	0
P07148	FABP1	Fatty acid-binding protein, liver OS=Homo sapiens OX=9606 GN=FABP1 PE=1 SV=1	14.2	7.18	0	0
P05413	FABP3	Fatty acid-binding protein, heart OS=Homo sapiens OX=9606 GN=FABP3 PE=1 SV=4	14.8	6.8	0	0
Q01469	FABP5	Fatty acid-binding protein, epidermal OS=Homo sapiens OX=9606 GN=FABP5 PE=1 SV=3	15.2	7.01	0	0
P49327	FASN	Fatty acid synthase OS=Homo sapiens OX=9606 GN=FASN PE=1 SV=3	273.3	6.44	0	0
B1AHL2	FBLN1	Fibulin-1 OS=Homo sapiens OX=9606 GN=FBLN1 PE=1 SV=1	78.3	5.39	0	0
G3XA98	FBLN5	Fibulin 5, isoform CRA_a OS=Homo sapiens OX=9606 GN=FBLN5 PE=1 SV=1	54.1	4.73	0	0
P35555	FBN1	Fibrillin-1 OS=Homo sapiens OX=9606 GN=FBN1 PE=1 SV=3	312	4.93	0	0
P09467	FBP1	Fructose-1,6-bisphosphatase 1 OS=Homo sapiens OX=9606 GN=FBP1 PE=1 SV=5	36.8	6.99	0	0
P02671	FGA	Fibrinogen alpha chain OS=Homo sapiens OX=9606 GN=FGA PE=1 SV=2	94.9	6.01	0	0
C9JC84	FGG	Fibrinogen gamma chain OS=Homo sapiens OX=9606 GN=FGG PE=1 SV=1	52.3	5.63	0	0
P07954	FH	Fumarate hydratase, mitochondrial OS=Homo sapiens OX=9606 GN=FH PE=1 SV=3	54.6	8.76	0	0
Q5D862	FLG2	Filaggrin-2 OS=Homo sapiens OX=9606 GN=FLG2 PE=1 SV=1	247.9	8.31	0	0
P21333	FLNA	Filamin-A OS=Homo sapiens OX=9606 GN=FLNA PE=1 SV=4	280.6	6.06	0	0
Q01740	FMO1	Dimethylaniline monooxygenase [N-oxide-forming] 1 OS=Homo sapiens OX=9606 GN=FMO1 PE=1 SV=3	60.3	7.2	0	0
Q06828	FMOD	Fibromodulin OS=Homo sapiens OX=9606 GN=FMOD PE=1 SV=2	43.2	6.04	0	0
P02751	FN1	Fibronectin OS=Homo sapiens OX=9606 GN=FN1 PE=1 SV=4	262.5	5.71	0	0
O95954	FTCD	Formimidoyltransferase-cyclodeaminase OS=Homo sapiens OX=9606 GN=FTCD PE=1 SV=2	58.9	5.74	0	0
P02792	FTL	Ferritin light chain OS=Homo sapiens OX=9606 GN=FTL PE=1 SV=2	20	5.78	0	0
P51570	GALK1	Galactokinase OS=Homo sapiens OX=9606 GN=GALK1 PE=1 SV=1	42.2	6.46	0	0
P04406	GAPDH	Glyceraldehyde-3-phosphate dehydrogenase OS=Homo sapiens OX=9606 GN=GAPDH PE=1 SV=3	36	8.46	0	0
P50440	GATM	Glycine amidinotransferase, mitochondrial OS=Homo sapiens OX=9606 GN=GATM PE=1 SV=1	48.4	8.05	0	0
P01275	GCG	Glucagon OS=Homo sapiens OX=9606 GN=GCG PE=1 SV=3	20.9	6.23	0	0
Q9Y2T3	GDA	Guanine deaminase OS=Homo sapiens OX=9606 GN=GDA PE=1 SV=1	51	5.68	0	0
P50395	GDI2	Rab GDP dissociation inhibitor beta OS=Homo sapiens OX=9606 GN=GDI2 PE=1 SV=2	50.6	6.47	0	0
K7EPI4	GFAP	Glial fibrillary acidic protein (Fragment) OS=Homo sapiens OX=9606 GN=GFAP PE=1 SV=2	14	8.16	9.11	4
K7EPT8	GFAP	Glial fibrillary acidic protein (Fragment) OS=Homo sapiens OX=9606 GN=GFAP PE=1 SV=2	8.4	9.86	0	0
O75223	GGCT	Gamma-glutamylcyclotransferase OS=Homo sapiens OX=9606 GN=GGCT PE=1 SV=1	21	5.14	0	0
P00367	GLUD1	Glutamate dehydrogenase 1, mitochondrial OS=Homo sapiens OX=9606 GN=GLUD1 PE=1 SV=2	61.4	7.8	0	0
Q5JWF2	GNAS	Guanine nucleotide-binding protein G(s) subunit alpha isoforms XLas OS=Homo sapiens OX=9606 GN=GNAS PE=1 SV=2	111	5.03	0	0
Q14749	GNMT	Glycine N-methyltransferase OS=Homo sapiens OX=9606 GN=GNMT PE=1 SV=3	32.7	7.02	0	0
P17174	GOT1	Aspartate aminotransferase, cytoplasmic OS=Homo sapiens OX=9606 GN=GOT1 PE=1 SV=3	46.2	7.01	0	0
P00505	GOT2	Aspartate aminotransferase, mitochondrial OS=Homo sapiens OX=9606 GN=GOT2 PE=1 SV=3	47.5	9.01	0	0
P21695	GPD1	Glycerol-3-phosphate dehydrogenase [NAD(+)], cytoplasmic OS=Homo sapiens OX=9606 GN=GPD1 PE=1 SV=4	37.5	6.18	0	0
P42261	GRIA1	Glutamate receptor 1 OS=Homo sapiens OX=9606 GN=GRIA1 PE=1 SV=2	101.4	7.71	0	0
P06396	GSN	Gelsolin OS=Homo sapiens OX=9606 GN=GSN PE=1 SV=1	85.6	6.28	0	0
P08263	GSTA1	Glutathione S-transferase A1 OS=Homo sapiens OX=9606 GN=GSTA1 PE=1 SV=3	25.6	8.88	0	0
Q9Y2Q3	GSTK1	Glutathione S-transferase kappa 1 OS=Homo sapiens OX=9606 GN=GSTK1 PE=1 SV=3	25.5	8.41	0	0
P09211	GSTP1	Glutathione S-transferase P OS=Homo sapiens OX=9606 GN=GSTP1 PE=1 SV=2	23.3	5.64	0	0
K7ES00	H3F3B	Histone H3.3 (Fragment) OS=Homo sapiens OX=9606 GN=H3F3B PE=1 SV=1	16.6	11.84	0	0
P55084	HADHB	Trifunctional enzyme subunit beta, mitochondrial OS=Homo sapiens OX=9606 GN=HADHB PE=1 SV=3	51.3	9.41	0	0
Q9UJM8	HAO1	Hydroxyacid oxidase 1 OS=Homo sapiens OX=9606 GN=HAO1 PE=1 SV=1	40.9	8.09	0	0
P69905	HBA1	Hemoglobin subunit alpha OS=Homo sapiens OX=9606 GN=HBA1 PE=1 SV=2	15.2	8.68	4.32	4
P68871	HBB	Hemoglobin subunit beta OS=Homo sapiens OX=9606 GN=HBB PE=1 SV=2	16	7.28	12.38	7
P02042	HBD	Hemoglobin subunit delta OS=Homo sapiens OX=9606 GN=HBD PE=1 SV=2	16	8.05	3.74	3
P69892	HBG2	Hemoglobin subunit gamma-2 OS=Homo sapiens OX=9606 GN=HBG2 PE=1 SV=2	16.1	7.2	3.74	2
Q93099	HGD	Homogentisate 1,2-dioxygenase OS=Homo sapiens OX=9606 GN=HGD PE=1 SV=2	49.9	6.96	0	0
P16402	HIST1H1D	Histone H1.3 OS=Homo sapiens OX=9606 GN=HIST1H1D PE=1 SV=2	22.3	11.02	0	0
P04908	HIST1H2AB	Histone H2A type 1-B/E OS=Homo sapiens OX=9606 GN=HIST1H2AB PE=1 SV=2	14.1	11.05	1.67	2
U3KQK0	HIST1H2BN	Histone H2B OS=Homo sapiens OX=9606 GN=HIST1H2BN PE=1 SV=1	18.8	10.54	2.77	2
P62805	HIST1H4A	Histone H4 OS=Homo sapiens OX=9606 GN=HIST1H4A PE=1 SV=2	11.4	11.36	2.39	1
Q6FI13	HIST2H2AA3	Histone H2A type 2-A OS=Homo sapiens OX=9606 GN=HIST2H2AA3 PE=1 SV=3	14.1	10.9	1.67	2
A0A140T930	HLA-C	HLA class I histocompatibility antigen, Cw-6 alpha chain OS=Homo sapiens OX=9606 GN=HLA-C PE=1 SV=1	44.4	7.46	0	0
P54868	HMGCS2	Hydroxymethylglutaryl-CoA synthase, mitochondrial OS=Homo sapiens OX=9606 GN=HMGCS2 PE=1 SV=1	56.6	8.16	0	0
P51991	HNRNPA3	Heterogeneous nuclear ribonucleoprotein A3 OS=Homo sapiens OX=9606 GN=HNRNPA3 PE=1 SV=2	39.6	9.01	0	0
Q00839	HNRNPU	Heterogeneous nuclear ribonucleoprotein U OS=Homo sapiens OX=9606 GN=HNRNPU PE=1 SV=6	90.5	6	0	0
H0Y300	HP	Haptoglobin OS=Homo sapiens OX=9606 GN=HP PE=1 SV=4	49.1	6.64	0	0
A0A0B4J1R4	HPD	4-hydroxyphenylpyruvate dioxygenase OS=Homo sapiens OX=9606 GN=HPD PE=1 SV=1	44.9	7.01	0	0
Q99714	HSD17B10	3-hydroxyacyl-CoA dehydrogenase type-2 OS=Homo sapiens OX=9606 GN=HSD17B10 PE=1 SV=3	26.9	7.78	0	0
P51659	HSD17B4	Peroxisomal multifunctional enzyme type 2 OS=Homo sapiens OX=9606 GN=HSD17B4 PE=1 SV=3	79.6	8.84	0	0
P07900	HSP90AA1	Heat shock protein HSP 90-alpha OS=Homo sapiens OX=9606 GN=HSP90AA1 PE=1 SV=5	84.6	5.02	0	0
P08238	HSP90AB1	Heat shock protein HSP 90-beta OS=Homo sapiens OX=9606 GN=HSP90AB1 PE=1 SV=4	83.2	5.03	0	0
P14625	HSP90B1	Endoplasmin OS=Homo sapiens OX=9606 GN=HSP90B1 PE=1 SV=1	92.4	4.84	0	0
P11021	HSPA5	Endoplasmic reticulum chaperone BiP OS=Homo sapiens OX=9606 GN=HSPA5 PE=1 SV=2	72.3	5.16	0	0
P17066	HSPA6	Heat shock 70 kDa protein 6 OS=Homo sapiens OX=9606 GN=HSPA6 PE=1 SV=2	71	6.14	0	0
P11142	HSPA8	Heat shock cognate 71 kDa protein OS=Homo sapiens OX=9606 GN=HSPA8 PE=1 SV=1	70.9	5.52	0	0
P38646	HSPA9	Stress-70 protein, mitochondrial OS=Homo sapiens OX=9606 GN=HSPA9 PE=1 SV=2	73.6	6.16	0	0
P04792	HSPB1	Heat shock protein beta-1 OS=Homo sapiens OX=9606 GN=HSPB1 PE=1 SV=2	22.8	6.4	0	0
P10809	HSPD1	60 kDa heat shock protein, mitochondrial OS=Homo sapiens OX=9606 GN=HSPD1 PE=1 SV=2	61	5.87	0	0
S4R3N1	HSPE1-MOB4	HSPE1-MOB4 readthrough OS=Homo sapiens OX=9606 GN=HSPE1-MOB4 PE=3 SV=1	29.7	6.16	0	0
P98160	HSPG2	Basement membrane-specific heparan sulfate proteoglycan core protein OS=Homo sapiens OX=9606 GN=HSPG2 PE=1 SV=4	468.5	6.51	0	0
Q92743	HTRA1	Serine protease HTRA1 OS=Homo sapiens OX=9606 GN=HTRA1 PE=1 SV=1	51.3	7.83	0	0
O75874	IDH1	Isocitrate dehydrogenase [NADP] cytoplasmic OS=Homo sapiens OX=9606 GN=IDH1 PE=1 SV=2	46.6	7.01	0	0
P35858	IGFALS	Insulin-like growth factor-binding protein complex acid labile subunit OS=Homo sapiens OX=9606 GN=IGFALS PE=1 SV=1	66	6.79	0	0
A0A286YEY1	IGHA1	Immunoglobulin heavy constant alpha 1 (Fragment) OS=Homo sapiens OX=9606 GN=IGHA1 PE=1 SV=1	42.8	5.64	3.92	2
A0A0A0MS08	IGHG1	Immunoglobulin heavy constant gamma 1 (Fragment) OS=Homo sapiens OX=9606 GN=IGHG1 PE=1 SV=1	43.9	6.96	5.05	6
A0A286YEY4	IGHG2	Immunoglobulin heavy constant gamma 2 (Fragment) OS=Homo sapiens OX=9606 GN=IGHG2 PE=1 SV=1	43.8	6.52	0	0
A0A286YES1	IGHG3	Immunoglobulin heavy constant gamma 3 (Fragment) OS=Homo sapiens OX=9606 GN=IGHG3 PE=1 SV=1	49.1	6.87	0	1
A0A1B0GUU9	IGHM	Immunoglobulin heavy constant mu (Fragment) OS=Homo sapiens OX=9606 GN=IGHM PE=1 SV=1	51.9	6.15	0	0
P01834	IGKC	Immunoglobulin kappa constant OS=Homo sapiens OX=9606 GN=IGKC PE=1 SV=2	11.8	6.52	4.25	3
A0A087WW87	IGKV2-40	Immunoglobulin kappa variable 2-40 OS=Homo sapiens OX=9606 GN=IGKV2-40 PE=3 SV=2	13.3	4.61	0	0
A0A0C4DH25	IGKV3D-20	Immunoglobulin kappa variable 3D-20 OS=Homo sapiens OX=9606 GN=IGKV3D-20 PE=3 SV=1	12.5	4.59	0	0
A0A0C4DH55	IGKV3D-7	Immunoglobulin kappa variable 3D-7 OS=Homo sapiens OX=9606 GN=IGKV3D-7 PE=3 SV=5	13.1	5.94	0	0
P06312	IGKV4-1	Immunoglobulin kappa variable 4-1 OS=Homo sapiens OX=9606 GN=IGKV4-1 PE=1 SV=1	13.4	5.25	0	0
P0DOY2	IGLC2	Immunoglobulin lambda constant 2 OS=Homo sapiens OX=9606 GN=IGLC2 PE=1 SV=1	11.3	7.24	0	0
A0A0B4J231	IGLL5	Immunoglobulin lambda-like polypeptide 5 OS=Homo sapiens OX=9606 GN=IGLL5 PE=1 SV=1	23.1	8.84	0	0
P01721	IGLV6-57	Immunoglobulin lambda variable 6-57 OS=Homo sapiens OX=9606 GN=IGLV6-57 PE=1 SV=2	12.6	4.78	0	0
P46940	IQGAP1	Ras GTPase-activating-like protein IQGAP1 OS=Homo sapiens OX=9606 GN=IQGAP1 PE=1 SV=1	189.1	6.48	0	0
P19823	ITIH2	Inter-alpha-trypsin inhibitor heavy chain H2 OS=Homo sapiens OX=9606 GN=ITIH2 PE=1 SV=2	106.4	6.86	0	0
Q06033	ITIH3	Inter-alpha-trypsin inhibitor heavy chain H3 OS=Homo sapiens OX=9606 GN=ITIH3 PE=1 SV=2	99.8	5.74	0	0
B7ZKJ8	ITIH4	ITIH4 protein OS=Homo sapiens OX=9606 GN=ITIH4 PE=1 SV=1	103.8	6.89	0	0
A0A0A0MT83	IVD	Isovaleryl-CoA dehydrogenase, mitochondrial OS=Homo sapiens OX=9606 GN=IVD PE=1 SV=1	46.6	8.05	0	0
P14923	JUP	Junction plakoglobin OS=Homo sapiens OX=9606 GN=JUP PE=1 SV=3	81.7	6.14	0	0
P50053	KHK	Ketohexokinase OS=Homo sapiens OX=9606 GN=KHK PE=1 SV=2	32.5	6.32	0	0
Q5T749	KPRP	Keratinocyte proline-rich protein OS=Homo sapiens OX=9606 GN=KPRP PE=1 SV=1	64.1	8.27	0	0
P04264	KRT1	Keratin, type II cytoskeletal 1 OS=Homo sapiens OX=9606 GN=KRT1 PE=1 SV=6	66	8.12	143.75	65
P13645	KRT10	Keratin, type I cytoskeletal 10 OS=Homo sapiens OX=9606 GN=KRT10 PE=1 SV=6	58.8	5.21	99.62	44
P13646	KRT13	Keratin, type I cytoskeletal 13 OS=Homo sapiens OX=9606 GN=KRT13 PE=1 SV=4	49.6	4.96	10.38	5
P02533	KRT14	Keratin, type I cytoskeletal 14 OS=Homo sapiens OX=9606 GN=KRT14 PE=1 SV=4	51.5	5.16	20.36	13
P08779	KRT16	Keratin, type I cytoskeletal 16 OS=Homo sapiens OX=9606 GN=KRT16 PE=1 SV=4	51.2	5.05	8.18	4
Q04695	KRT17	Keratin, type I cytoskeletal 17 OS=Homo sapiens OX=9606 GN=KRT17 PE=1 SV=2	48.1	5.02	6.09	3
P05783	KRT18	Keratin, type I cytoskeletal 18 OS=Homo sapiens OX=9606 GN=KRT18 PE=1 SV=2	48	5.45	0	0
P08727	KRT19	Keratin, type I cytoskeletal 19 OS=Homo sapiens OX=9606 GN=KRT19 PE=1 SV=4	44.1	5.14	4.05	3
P35908	KRT2	Keratin, type II cytoskeletal 2 epidermal OS=Homo sapiens OX=9606 GN=KRT2 PE=1 SV=2	65.4	8	77.25	42
Q15323	KRT31	Keratin, type I cuticular Ha1 OS=Homo sapiens OX=9606 GN=KRT31 PE=1 SV=3	47.2	4.88	0	0
Q14532	KRT32	Keratin, type I cuticular Ha2 OS=Homo sapiens OX=9606 GN=KRT32 PE=2 SV=3	50.3	4.84	0	0
Q14525	KRT33B	Keratin, type I cuticular Ha3-II OS=Homo sapiens OX=9606 GN=KRT33B PE=1 SV=3	46.2	4.84	0	0
Q92764	KRT35	Keratin, type I cuticular Ha5 OS=Homo sapiens OX=9606 GN=KRT35 PE=1 SV=5	50.3	4.91	0	0
O76015	KRT38	Keratin, type I cuticular Ha8 OS=Homo sapiens OX=9606 GN=KRT38 PE=1 SV=3	50.4	4.84	0	0
P13647	KRT5	Keratin, type II cytoskeletal 5 OS=Homo sapiens OX=9606 GN=KRT5 PE=1 SV=3	62.3	7.74	32.57	18
P04259	KRT6B	Keratin, type II cytoskeletal 6B OS=Homo sapiens OX=9606 GN=KRT6B PE=1 SV=5	60	8	38.19	20
P08729	KRT7	Keratin, type II cytoskeletal 7 OS=Homo sapiens OX=9606 GN=KRT7 PE=1 SV=5	51.4	5.48	10.76	6
F8W1S1	KRT74	Keratin, type II cytoskeletal 74 OS=Homo sapiens OX=9606 GN=KRT74 PE=1 SV=1	59.4	7.44	1.66	2
Q01546	KRT76	Keratin, type II cytoskeletal 2 oral OS=Homo sapiens OX=9606 GN=KRT76 PE=1 SV=2	65.8	8.12	10.83	7
Q8N1N4	KRT78	Keratin, type II cytoskeletal 78 OS=Homo sapiens OX=9606 GN=KRT78 PE=1 SV=2	56.8	6.02	0	0
H0YI54	KRT78	Keratin, type II cytoskeletal 78 (Fragment) OS=Homo sapiens OX=9606 GN=KRT78 PE=4 SV=2	5	8.05	0	0
P05787	KRT8	Keratin, type II cytoskeletal 8 OS=Homo sapiens OX=9606 GN=KRT8 PE=1 SV=7	53.7	5.59	15.63	8
Q9NSB4	KRT82	Keratin, type II cuticular Hb2 OS=Homo sapiens OX=9606 GN=KRT82 PE=1 SV=3	56.6	6.74	0	0
P78385	KRT83	Keratin, type II cuticular Hb3 OS=Homo sapiens OX=9606 GN=KRT83 PE=1 SV=2	54.2	5.64	0	0
P78386	KRT85	Keratin, type II cuticular Hb5 OS=Homo sapiens OX=9606 GN=KRT85 PE=1 SV=1	55.8	6.55	0	0
A6NCN2	KRT87P	Putative keratin-87 protein OS=Homo sapiens OX=9606 GN=KRT87P PE=5 SV=4	29.1	5.8	0	0
P35527	KRT9	Keratin, type I cytoskeletal 9 OS=Homo sapiens OX=9606 GN=KRT9 PE=1 SV=3	62	5.24	118.88	52
Q16787	LAMA3	Laminin subunit alpha-3 OS=Homo sapiens OX=9606 GN=LAMA3 PE=1 SV=2	366.4	7.24	0	0
O15230	LAMA5	Laminin subunit alpha-5 OS=Homo sapiens OX=9606 GN=LAMA5 PE=1 SV=8	399.5	7.02	0	0
P55268	LAMB2	Laminin subunit beta-2 OS=Homo sapiens OX=9606 GN=LAMB2 PE=1 SV=2	195.9	6.52	0	0
P11047	LAMC1	Laminin subunit gamma-1 OS=Homo sapiens OX=9606 GN=LAMC1 PE=1 SV=3	177.5	5.12	0	0
P28838	LAP3	Cytosol aminopeptidase OS=Homo sapiens OX=9606 GN=LAP3 PE=1 SV=3	56.1	7.93	0	0
P18428	LBP	Lipopolysaccharide-binding protein OS=Homo sapiens OX=9606 GN=LBP PE=1 SV=3	53.4	6.7	0	0
P07195	LDHB	L-lactate dehydrogenase B chain OS=Homo sapiens OX=9606 GN=LDHB PE=1 SV=2	36.6	6.05	0	0
O14960	LECT2	Leukocyte cell-derived chemotaxin-2 OS=Homo sapiens OX=9606 GN=LECT2 PE=1 SV=2	16.4	9.39	4.09	2
Q08380	LGALS3BP	Galectin-3-binding protein OS=Homo sapiens OX=9606 GN=LGALS3BP PE=1 SV=1	65.3	5.27	0	0
P02545	LMNA	Prelamin-A/C OS=Homo sapiens OX=9606 GN=LMNA PE=1 SV=1	74.1	7.02	0	0
P20700	LMNB1	Lamin-B1 OS=Homo sapiens OX=9606 GN=LMNB1 PE=1 SV=2	66.4	5.16	0	0
A0A140TA62	LOC100653049	Uncharacterized protein OS=Homo sapiens OX=9606 GN=LOC100653049 PE=3 SV=2	49.4	5.06	0	0
P02788	LTF	Lactotransferrin OS=Homo sapiens OX=9606 GN=LTF PE=1 SV=6	78.1	8.12	0	0
P51884	LUM	Lumican OS=Homo sapiens OX=9606 GN=LUM PE=1 SV=2	38.4	6.61	0	0
P61626	LYZ	Lysozyme C OS=Homo sapiens OX=9606 GN=LYZ PE=1 SV=1	16.5	9.16	0	0
P27338	MAOB	Amine oxidase [flavin-containing] B OS=Homo sapiens OX=9606 GN=MAOB PE=1 SV=3	58.7	7.5	0	0
Q00266	MAT1A	S-adenosylmethionine synthase isoform type-1 OS=Homo sapiens OX=9606 GN=MAT1A PE=1 SV=2	43.6	6.29	0	0
P40925	MDH1	Malate dehydrogenase, cytoplasmic OS=Homo sapiens OX=9606 GN=MDH1 PE=1 SV=4	36.4	7.36	0	0
P40926	MDH2	Malate dehydrogenase, mitochondrial OS=Homo sapiens OX=9606 GN=MDH2 PE=1 SV=3	35.5	8.68	0	0
A0A1W2PRB8	MED17	Mediator of RNA polymerase II transcription subunit 17 OS=Homo sapiens OX=9606 GN=MED17 PE=3 SV=1	93.4	7.77	0	0
H0YI09	METTL7A	Methyltransferase-like protein 7A (Fragment) OS=Homo sapiens OX=9606 GN=METTL7A PE=1 SV=1	28.3	8.38	0	0
Q08431	MFGE8	Lactadherin OS=Homo sapiens OX=9606 GN=MFGE8 PE=1 SV=2	43.1	8.15	0	0
P08493	MGP	Matrix Gla protein OS=Homo sapiens OX=9606 GN=MGP PE=1 SV=2	12.3	9.67	0	0
P08473	MME	Neprilysin OS=Homo sapiens OX=9606 GN=MME PE=1 SV=2	85.5	5.73	0	0
P05164	MPO	Myeloperoxidase OS=Homo sapiens OX=9606 GN=MPO PE=1 SV=1	83.8	8.97	0	0
P25325	MPST	3-mercaptopyruvate sulfurtransferase OS=Homo sapiens OX=9606 GN=MPST PE=1 SV=3	33.2	6.6	0	0
Q9NQ50	MRPL40	39S ribosomal protein L40, mitochondrial OS=Homo sapiens OX=9606 GN=MRPL40 PE=1 SV=1	24.5	9.63	0	0
P26038	MSN	Moesin OS=Homo sapiens OX=9606 GN=MSN PE=1 SV=3	67.8	6.4	0	0
P00403	MT-CO2	Cytochrome c oxidase subunit 2 OS=Homo sapiens OX=9606 GN=MT-CO2 PE=1 SV=1	25.5	4.82	0	0
F5H2F4	MTHFD1	C-1-tetrahydrofolate synthase, cytoplasmic OS=Homo sapiens OX=9606 GN=MTHFD1 PE=1 SV=1	110.5	8.43	0	0
Q9H2K0	MTIF3	Translation initiation factor IF-3, mitochondrial OS=Homo sapiens OX=9606 GN=MTIF3 PE=1 SV=4	31.7	9.69	0	0
P35580	MYH10	Myosin-10 OS=Homo sapiens OX=9606 GN=MYH10 PE=1 SV=3	228.9	5.54	0	0
P35749	MYH11	Myosin-11 OS=Homo sapiens OX=9606 GN=MYH11 PE=1 SV=3	227.2	5.5	0	0
P12883	MYH7	Myosin-7 OS=Homo sapiens OX=9606 GN=MYH7 PE=1 SV=5	223	5.8	0	0
P35579	MYH9	Myosin-9 OS=Homo sapiens OX=9606 GN=MYH9 PE=1 SV=4	226.4	5.6	0	0
J3QRS3	MYL12A	Myosin regulatory light chain 12A OS=Homo sapiens OX=9606 GN=MYL12A PE=1 SV=1	20.4	4.75	0	0
P08590	MYL3	Myosin light chain 3 OS=Homo sapiens OX=9606 GN=MYL3 PE=1 SV=3	21.9	5.1	0	0
B7Z6Z4	MYL6	Myosin light polypeptide 6 OS=Homo sapiens OX=9606 GN=MYL6 PE=1 SV=1	26.7	5.08	0	0
P24844	MYL9	Myosin regulatory light polypeptide 9 OS=Homo sapiens OX=9606 GN=MYL9 PE=1 SV=4	19.8	4.92	0	0
Q4G0N4	NADK2	NAD kinase 2, mitochondrial OS=Homo sapiens OX=9606 GN=NADK2 PE=1 SV=2	49.4	8.18	0	0
P43490	NAMPT	Nicotinamide phosphoribosyltransferase OS=Homo sapiens OX=9606 GN=NAMPT PE=1 SV=1	55.5	7.15	0	0
A0A088AWN8	NARF	Nuclear prelamin A recognition factor OS=Homo sapiens OX=9606 GN=NARF PE=1 SV=1	56.2	7.2	0	0
Q9UHE5	NAT8	N-acetyltransferase 8 OS=Homo sapiens OX=9606 GN=NAT8 PE=1 SV=2	25.6	8.91	0	0
A6NI72	NCF1B	Putative neutrophil cytosol factor 1B OS=Homo sapiens OX=9606 GN=NCF1B PE=5 SV=2	44.8	9.13	0	0
P48681	NES	Nestin OS=Homo sapiens OX=9606 GN=NES PE=1 SV=2	177.3	4.36	0	0
P14543	NID1	Nidogen-1 OS=Homo sapiens OX=9606 GN=NID1 PE=1 SV=3	136.3	5.29	0	0
Q9BPW8	NIPSNAP1	Protein NipSnap homolog 1 OS=Homo sapiens OX=9606 GN=NIPSNAP1 PE=1 SV=1	33.3	9.31	0	0
P40261	NNMT	Nicotinamide N-methyltransferase OS=Homo sapiens OX=9606 GN=NNMT PE=1 SV=1	29.6	5.74	0	0
Q9Y639	NPTN	Neuroplastin OS=Homo sapiens OX=9606 GN=NPTN PE=1 SV=2	44.4	7.99	0	0
Q86UD1	OAF	Out at first protein homolog OS=Homo sapiens OX=9606 GN=OAF PE=2 SV=1	30.7	6.84	0	0
Q9H1P3	OSBPL2	Oxysterol-binding protein-related protein 2 OS=Homo sapiens OX=9606 GN=OSBPL2 PE=1 SV=1	55.2	6.35	0	0
P00480	OTC	Ornithine carbamoyltransferase, mitochondrial OS=Homo sapiens OX=9606 GN=OTC PE=1 SV=3	39.9	8.63	0	0
P07237	P4HB	Protein disulfide-isomerase OS=Homo sapiens OX=9606 GN=P4HB PE=1 SV=3	57.1	4.87	0	0
P30039	PBLD	Phenazine biosynthesis-like domain-containing protein OS=Homo sapiens OX=9606 GN=PBLD PE=1 SV=2	31.8	6.52	0	0
P11498	PC	Pyruvate carboxylase, mitochondrial OS=Homo sapiens OX=9606 GN=PC PE=1 SV=2	129.6	6.84	0	0
Q9H158	PCDHAC1	Protocadherin alpha-C1 OS=Homo sapiens OX=9606 GN=PCDHAC1 PE=2 SV=2	103.9	5.21	0	0
P35558	PCK1	Phosphoenolpyruvate carboxykinase, cytosolic [GTP] OS=Homo sapiens OX=9606 GN=PCK1 PE=1 SV=3	69.2	6.14	0	0
Q16822	PCK2	Phosphoenolpyruvate carboxykinase [GTP], mitochondrial OS=Homo sapiens OX=9606 GN=PCK2 PE=1 SV=3	70.7	7.62	0	0
Q15113	PCOLCE	Procollagen C-endopeptidase enhancer 1 OS=Homo sapiens OX=9606 GN=PCOLCE PE=1 SV=2	47.9	7.43	0	0
Q9UKZ9	PCOLCE2	Procollagen C-endopeptidase enhancer 2 OS=Homo sapiens OX=9606 GN=PCOLCE2 PE=1 SV=1	45.7	8.47	0	0
Q13946	PDE7A	High affinity cAMP-specific 3',5'-cyclic phosphodiesterase 7A OS=Homo sapiens OX=9606 GN=PDE7A PE=1 SV=2	55.5	7.5	0	0
P08559	PDHA1	Pyruvate dehydrogenase E1 component subunit alpha, somatic form, mitochondrial OS=Homo sapiens OX=9606 GN=PDHA1 PE=1 SV=3	43.3	8.06	0	0
P30101	PDIA3	Protein disulfide-isomerase A3 OS=Homo sapiens OX=9606 GN=PDIA3 PE=1 SV=4	56.7	6.35	0	0
H7BZJ3	PDIA3	Protein disulfide-isomerase A3 (Fragment) OS=Homo sapiens OX=9606 GN=PDIA3 PE=1 SV=1	13.5	7.3	0	0
P13667	PDIA4	Protein disulfide-isomerase A4 OS=Homo sapiens OX=9606 GN=PDIA4 PE=1 SV=2	72.9	5.07	0	0
Q15084	PDIA6	Protein disulfide-isomerase A6 OS=Homo sapiens OX=9606 GN=PDIA6 PE=1 SV=1	48.1	5.08	0	0
Q96JY6	PDLIM2	PDZ and LIM domain protein 2 OS=Homo sapiens OX=9606 GN=PDLIM2 PE=1 SV=1	37.4	8.72	0	0
Q53GG5	PDLIM3	PDZ and LIM domain protein 3 OS=Homo sapiens OX=9606 GN=PDLIM3 PE=1 SV=1	39.2	6.89	0	0
P30086	PEBP1	Phosphatidylethanolamine-binding protein 1 OS=Homo sapiens OX=9606 GN=PEBP1 PE=1 SV=3	21	7.53	0	0
P07737	PFN1	Profilin-1 OS=Homo sapiens OX=9606 GN=PFN1 PE=1 SV=2	15	8.27	0	0
P00558	PGK1	Phosphoglycerate kinase 1 OS=Homo sapiens OX=9606 GN=PGK1 PE=1 SV=3	44.6	8.1	0	0
P12273	PIP	Prolactin-inducible protein OS=Homo sapiens OX=9606 GN=PIP PE=1 SV=1	16.6	8.05	0	0
Q86WI1	PKHD1L1	Fibrocystin-L OS=Homo sapiens OX=9606 GN=PKHD1L1 PE=2 SV=2	465.4	6.11	0	0
P30613	PKLR	Pyruvate kinase PKLR OS=Homo sapiens OX=9606 GN=PKLR PE=1 SV=2	61.8	7.74	0	0
P14618	PKM	Pyruvate kinase PKM OS=Homo sapiens OX=9606 GN=PKM PE=1 SV=4	57.9	7.84	0	0
Q9Y446	PKP3	Plakophilin-3 OS=Homo sapiens OX=9606 GN=PKP3 PE=1 SV=1	87	9.32	0	0
Q15149	PLEC	Plectin OS=Homo sapiens OX=9606 GN=PLEC PE=1 SV=3	531.5	5.96	0	0
P00747	PLG	Plasminogen OS=Homo sapiens OX=9606 GN=PLG PE=1 SV=2	90.5	7.24	0	0
Q15063	POSTN	Periostin OS=Homo sapiens OX=9606 GN=POSTN PE=1 SV=2	93.3	7.53	0	0
P62937	PPIA	Peptidyl-prolyl cis-trans isomerase A OS=Homo sapiens OX=9606 GN=PPIA PE=1 SV=2	18	7.81	0	0
P23284	PPIB	Peptidyl-prolyl cis-trans isomerase B OS=Homo sapiens OX=9606 GN=PPIB PE=1 SV=2	23.7	9.41	0	0
Q06830	PRDX1	Peroxiredoxin-1 OS=Homo sapiens OX=9606 GN=PRDX1 PE=1 SV=1	22.1	8.13	0	0
P32119	PRDX2	Peroxiredoxin-2 OS=Homo sapiens OX=9606 GN=PRDX2 PE=1 SV=5	21.9	5.97	0	0
P30048	PRDX3	Thioredoxin-dependent peroxide reductase, mitochondrial OS=Homo sapiens OX=9606 GN=PRDX3 PE=1 SV=3	27.7	7.78	0	0
Q13162	PRDX4	Peroxiredoxin-4 OS=Homo sapiens OX=9606 GN=PRDX4 PE=1 SV=1	30.5	6.29	0	0
P30044	PRDX5	Peroxiredoxin-5, mitochondrial OS=Homo sapiens OX=9606 GN=PRDX5 PE=1 SV=4	22.1	8.7	0	0
P30041	PRDX6	Peroxiredoxin-6 OS=Homo sapiens OX=9606 GN=PRDX6 PE=1 SV=3	25	6.38	0	0
P51888	PRELP	Prolargin OS=Homo sapiens OX=9606 GN=PRELP PE=1 SV=1	43.8	9.38	0	0
P48147	PREP	Prolyl endopeptidase OS=Homo sapiens OX=9606 GN=PREP PE=1 SV=2	80.6	5.86	0	0
Q92954	PRG4	Proteoglycan 4 OS=Homo sapiens OX=9606 GN=PRG4 PE=1 SV=2	151	9.5	0	0
A0A0U1RRM4	PTBP1	Polypyrimidine tract-binding protein 1 OS=Homo sapiens OX=9606 GN=PTBP1 PE=1 SV=1	62.4	9.1	0	0
Q14914	PTGR1	Prostaglandin reductase 1 OS=Homo sapiens OX=9606 GN=PTGR1 PE=1 SV=2	35.8	8.29	0	0
P59190	RAB15	Ras-related protein Rab-15 OS=Homo sapiens OX=9606 GN=RAB15 PE=1 SV=1	24.4	5.71	0	0
P15153	RAC2	Ras-related C3 botulinum toxin substrate 2 OS=Homo sapiens OX=9606 GN=RAC2 PE=1 SV=1	21.4	7.61	0	0
P63244	RACK1	Receptor of activated protein C kinase 1 OS=Homo sapiens OX=9606 GN=RACK1 PE=1 SV=3	35.1	7.69	0	0
P49788	RARRES1	Retinoic acid receptor responder protein 1 OS=Homo sapiens OX=9606 GN=RARRES1 PE=1 SV=2	33.3	8.51	0	0
P02753	RBP4	Retinol-binding protein 4 OS=Homo sapiens OX=9606 GN=RBP4 PE=1 SV=3	23	6.07	0	0
P52758	RIDA	2-iminobutanoate/2-iminopropanoate deaminase OS=Homo sapiens OX=9606 GN=RIDA PE=1 SV=1	14.5	8.68	0	0
Q8NCN4	RNF169	E3 ubiquitin-protein ligase RNF169 OS=Homo sapiens OX=9606 GN=RNF169 PE=1 SV=2	77.1	9.1	0	0
M0QYS1	RPL13A	60S ribosomal protein L13a (Fragment) OS=Homo sapiens OX=9606 GN=RPL13A PE=1 SV=2	24.2	10.86	0	0
J3QQ67	RPL18	60S ribosomal protein L18 (Fragment) OS=Homo sapiens OX=9606 GN=RPL18 PE=1 SV=1	21.8	11.72	0	0
Q02543	RPL18A	60S ribosomal protein L18a OS=Homo sapiens OX=9606 GN=RPL18A PE=1 SV=2	20.7	10.71	0	0
A8MUS3	RPL23A	60S ribosomal protein L23a OS=Homo sapiens OX=9606 GN=RPL23A PE=1 SV=1	21.9	10.48	0	0
P36578	RPL4	60S ribosomal protein L4 OS=Homo sapiens OX=9606 GN=RPL4 PE=1 SV=5	47.7	11.06	0	0
P18124	RPL7	60S ribosomal protein L7 OS=Homo sapiens OX=9606 GN=RPL7 PE=1 SV=1	29.2	10.65	0	0
P05388	RPLP0	60S acidic ribosomal protein P0 OS=Homo sapiens OX=9606 GN=RPLP0 PE=1 SV=1	34.3	5.97	0	0
P04843	RPN1	Dolichyl-diphosphooligosaccharide--protein glycosyltransferase subunit 1 OS=Homo sapiens OX=9606 GN=RPN1 PE=1 SV=1	68.5	6.38	0	0
P39019	RPS19	40S ribosomal protein S19 OS=Homo sapiens OX=9606 GN=RPS19 PE=1 SV=2	16.1	10.32	0	0
P62851	RPS25	40S ribosomal protein S25 OS=Homo sapiens OX=9606 GN=RPS25 PE=1 SV=1	13.7	10.11	0	0
P62979	RPS27A	Ubiquitin-40S ribosomal protein S27a OS=Homo sapiens OX=9606 GN=RPS27A PE=1 SV=2	18	9.64	0	0
P62857	RPS28	40S ribosomal protein S28 OS=Homo sapiens OX=9606 GN=RPS28 PE=1 SV=1	7.8	10.7	0	0
P23396	RPS3	40S ribosomal protein S3 OS=Homo sapiens OX=9606 GN=RPS3 PE=1 SV=2	26.7	9.66	0	0
P61247	RPS3A	40S ribosomal protein S3a OS=Homo sapiens OX=9606 GN=RPS3A PE=1 SV=2	29.9	9.73	0	0
P62753	RPS6	40S ribosomal protein S6 OS=Homo sapiens OX=9606 GN=RPS6 PE=1 SV=1	28.7	10.84	0	0
P62241	RPS8	40S ribosomal protein S8 OS=Homo sapiens OX=9606 GN=RPS8 PE=1 SV=2	24.2	10.32	0	0
A0A0C4DG17	RPSA	40S ribosomal protein SA OS=Homo sapiens OX=9606 GN=RPSA PE=1 SV=1	33.3	4.87	0	0
A0A0A0MRV0	RRBP1	Ribosome-binding protein 1 OS=Homo sapiens OX=9606 GN=RRBP1 PE=1 SV=1	152.4	8.6	0	0
P31151	S100A7	Protein S100-A7 OS=Homo sapiens OX=9606 GN=S100A7 PE=1 SV=4	11.5	6.77	0	0
P05109	S100A8	Protein S100-A8 OS=Homo sapiens OX=9606 GN=S100A8 PE=1 SV=1	10.8	7.03	0	0
P06702	S100A9	Protein S100-A9 OS=Homo sapiens OX=9606 GN=S100A9 PE=1 SV=1	13.2	6.13	0	0
P0DJI8	SAA1	Serum amyloid A-1 protein OS=Homo sapiens OX=9606 GN=SAA1 PE=1 SV=1	13.5	6.79	24.01	12
P18827	SDC1	Syndecan-1 OS=Homo sapiens OX=9606 GN=SDC1 PE=1 SV=3	32.4	4.63	0	0
P21912	SDHB	Succinate dehydrogenase [ubiquinone] iron-sulfur subunit, mitochondrial OS=Homo sapiens OX=9606 GN=SDHB PE=1 SV=3	31.6	8.76	0	0
Q13228	SELENBP1	Selenium-binding protein 1 OS=Homo sapiens OX=9606 GN=SELENBP1 PE=1 SV=2	52.4	6.37	0	0
P04279	SEMG1	Semenogelin-1 OS=Homo sapiens OX=9606 GN=SEMG1 PE=1 SV=2	52.1	9.29	0	0
Q02383	SEMG2	Semenogelin-2 OS=Homo sapiens OX=9606 GN=SEMG2 PE=1 SV=1	65.4	9.07	0	0
P01009	SERPINA1	Alpha-1-antitrypsin OS=Homo sapiens OX=9606 GN=SERPINA1 PE=1 SV=3	46.7	5.59	0	0
P01011	SERPINA3	Alpha-1-antichymotrypsin OS=Homo sapiens OX=9606 GN=SERPINA3 PE=1 SV=2	47.6	5.52	0	0
P05154	SERPINA5	Plasma serine protease inhibitor OS=Homo sapiens OX=9606 GN=SERPINA5 PE=1 SV=3	45.6	9.26	0	0
P01008	SERPINC1	Antithrombin-III OS=Homo sapiens OX=9606 GN=SERPINC1 PE=1 SV=1	52.6	6.71	0	0
P07093	SERPINE2	Glia-derived nexin OS=Homo sapiens OX=9606 GN=SERPINE2 PE=1 SV=1	44	9.29	0	0
P36955	SERPINF1	Pigment epithelium-derived factor OS=Homo sapiens OX=9606 GN=SERPINF1 PE=1 SV=4	46.3	6.38	0	0
Q8N474	SFRP1	Secreted frizzled-related protein 1 OS=Homo sapiens OX=9606 GN=SFRP1 PE=1 SV=1	35.4	8.85	0	0
Q9H9B4	SFXN1	Sideroflexin-1 OS=Homo sapiens OX=9606 GN=SFXN1 PE=1 SV=4	35.6	9.07	0	0
P34896	SHMT1	Serine hydroxymethyltransferase, cytosolic OS=Homo sapiens OX=9606 GN=SHMT1 PE=1 SV=1	53	7.71	0	0
Q15758	SLC1A5	Neutral amino acid transporter B(0) OS=Homo sapiens OX=9606 GN=SLC1A5 PE=1 SV=2	56.6	5.48	0	0
Q9H4F8	SMOC1	SPARC-related modular calcium-binding protein 1 OS=Homo sapiens OX=9606 GN=SMOC1 PE=1 SV=1	48.1	8.22	0	0
Q5SQN1	SNAP47	Synaptosomal-associated protein 47 OS=Homo sapiens OX=9606 GN=SNAP47 PE=1 SV=3	52.5	8.69	0	0
P04179	SOD2	Superoxide dismutase [Mn], mitochondrial OS=Homo sapiens OX=9606 GN=SOD2 PE=1 SV=3	24.7	8.25	0	0
Q00796	SORD	Sorbitol dehydrogenase OS=Homo sapiens OX=9606 GN=SORD PE=1 SV=4	38.3	7.97	0	0
Q13103	SPP2	Secreted phosphoprotein 24 OS=Homo sapiens OX=9606 GN=SPP2 PE=1 SV=1	24.3	8.32	0	0
A0A087WUZ3	SPTBN1	Spectrin beta chain OS=Homo sapiens OX=9606 GN=SPTBN1 PE=1 SV=1	274.7	5.57	0	0
P78539	SRPX	Sushi repeat-containing protein SRPX OS=Homo sapiens OX=9606 GN=SRPX PE=1 SV=1	51.5	8.66	0	0
Q96I99	SUCLG2	Succinate--CoA ligase [GDP-forming] subunit beta, mitochondrial OS=Homo sapiens OX=9606 GN=SUCLG2 PE=1 SV=2	46.5	6.39	0	0
Q06520	SULT2A1	Bile salt sulfotransferase OS=Homo sapiens OX=9606 GN=SULT2A1 PE=1 SV=3	33.8	5.95	0	0
Q01995	TAGLN	Transgelin OS=Homo sapiens OX=9606 GN=TAGLN PE=1 SV=4	22.6	8.84	0	0
P37802	TAGLN2	Transgelin-2 OS=Homo sapiens OX=9606 GN=TAGLN2 PE=1 SV=3	22.4	8.25	0	0
A2RU30	TESPA1	Protein TESPA1 OS=Homo sapiens OX=9606 GN=TESPA1 PE=1 SV=2	59.2	5.71	0	0
P02787	TF	Serotransferrin OS=Homo sapiens OX=9606 GN=TF PE=1 SV=3	77	7.12	0	0
Q15582	TGFBI	Transforming growth factor-beta-induced protein ig-h3 OS=Homo sapiens OX=9606 GN=TGFBI PE=1 SV=1	74.6	7.71	0	0
P21980	TGM2	Protein-glutamine gamma-glutamyltransferase 2 OS=Homo sapiens OX=9606 GN=TGM2 PE=1 SV=2	77.3	5.22	0	0
Q9C0I4	THSD7B	Thrombospondin type-1 domain-containing protein 7B OS=Homo sapiens OX=9606 GN=THSD7B PE=2 SV=2	179.3	7.59	0	0
P01033	TIMP1	Metalloproteinase inhibitor 1 OS=Homo sapiens OX=9606 GN=TIMP1 PE=1 SV=1	23.2	8.1	0	0
P35625	TIMP3	Metalloproteinase inhibitor 3 OS=Homo sapiens OX=9606 GN=TIMP3 PE=1 SV=2	24.1	8.72	0	0
Q9GZM7	TINAGL1	Tubulointerstitial nephritis antigen-like OS=Homo sapiens OX=9606 GN=TINAGL1 PE=1 SV=1	52.4	6.99	0	0
Q3LXA3	TKFC	Triokinase/FMN cyclase OS=Homo sapiens OX=9606 GN=TKFC PE=1 SV=2	58.9	7.49	0	0
P29401	TKT	Transketolase OS=Homo sapiens OX=9606 GN=TKT PE=1 SV=3	67.8	7.66	0	0
Q9Y490	TLN1	Talin-1 OS=Homo sapiens OX=9606 GN=TLN1 PE=1 SV=3	269.6	6.07	0	0
Q9BVK6	TMED9	Transmembrane emp24 domain-containing protein 9 OS=Homo sapiens OX=9606 GN=TMED9 PE=1 SV=2	27.3	8.02	0	0
P24821	TNC	Tenascin OS=Homo sapiens OX=9606 GN=TNC PE=1 SV=3	240.7	4.89	0	0
A0A140TA33	TNXB	Tenascin-X OS=Homo sapiens OX=9606 GN=TNXB PE=1 SV=1	458	5.17	0	0
P60174	TPI1	Triosephosphate isomerase OS=Homo sapiens OX=9606 GN=TPI1 PE=1 SV=3	30.8	5.92	0	0
Q6ZN40	TPM1	Tropomyosin 1 (Alpha), isoform CRA_f OS=Homo sapiens OX=9606 GN=TPM1 PE=1 SV=1	37.4	4.72	0	0
Q5TCU8	TPM2	Tropomyosin beta chain OS=Homo sapiens OX=9606 GN=TPM2 PE=1 SV=1	36.7	4.78	0	0
Q16762	TST	Thiosulfate sulfurtransferase OS=Homo sapiens OX=9606 GN=TST PE=1 SV=4	33.4	7.25	0	0
P02766	TTR	Transthyretin OS=Homo sapiens OX=9606 GN=TTR PE=1 SV=1	15.9	5.76	0	0
P68363	TUBA1B	Tubulin alpha-1B chain OS=Homo sapiens OX=9606 GN=TUBA1B PE=1 SV=1	50.1	5.06	0	0
P68366	TUBA4A	Tubulin alpha-4A chain OS=Homo sapiens OX=9606 GN=TUBA4A PE=1 SV=1	49.9	5.06	0	0
Q13885	TUBB2A	Tubulin beta-2A chain OS=Homo sapiens OX=9606 GN=TUBB2A PE=1 SV=1	49.9	4.89	0	0
P68371	TUBB4B	Tubulin beta-4B chain OS=Homo sapiens OX=9606 GN=TUBB4B PE=1 SV=1	49.8	4.89	0	0
P49411	TUFM	Elongation factor Tu, mitochondrial OS=Homo sapiens OX=9606 GN=TUFM PE=1 SV=2	49.5	7.61	0	0
P10599	TXN	Thioredoxin OS=Homo sapiens OX=9606 GN=TXN PE=1 SV=3	11.7	4.92	0	0
P22314	UBA1	Ubiquitin-like modifier-activating enzyme 1 OS=Homo sapiens OX=9606 GN=UBA1 PE=1 SV=3	117.8	5.76	0	0
O60701	UGDH	UDP-glucose 6-dehydrogenase OS=Homo sapiens OX=9606 GN=UGDH PE=1 SV=1	55	7.12	0	0
X6RBG4	UMOD	Uromodulin OS=Homo sapiens OX=9606 GN=UMOD PE=1 SV=1	75.6	5.87	0	0
P13611	VCAN	Versican core protein OS=Homo sapiens OX=9606 GN=VCAN PE=1 SV=3	372.6	4.51	0	0
P18206	VCL	Vinculin OS=Homo sapiens OX=9606 GN=VCL PE=1 SV=4	123.7	5.66	0	0
P55072	VCP	Transitional endoplasmic reticulum ATPase OS=Homo sapiens OX=9606 GN=VCP PE=1 SV=4	89.3	5.26	0	0
P08670	VIM	Vimentin OS=Homo sapiens OX=9606 GN=VIM PE=1 SV=4	53.6	5.12	0	0
P0DPA2	VSIG8	V-set and immunoglobulin domain-containing protein 8 OS=Homo sapiens OX=9606 GN=VSIG8 PE=2 SV=1	43.9	7.2	0	0
P04004	VTN	Vitronectin OS=Homo sapiens OX=9606 GN=VTN PE=1 SV=1	54.3	5.8	6.78	5
O14905	WNT9B	Protein Wnt-9b OS=Homo sapiens OX=9606 GN=WNT9B PE=1 SV=3	39	8.85	0	0
P63104	YWHAZ	14-3-3 protein zeta/delta OS=Homo sapiens OX=9606 GN=YWHAZ PE=1 SV=1	27.7	4.79	0	0
Q96DA0	ZG16B	Zymogen granule protein 16 homolog B OS=Homo sapiens OX=9606 GN=ZG16B PE=1 SV=3	22.7	7.39	0	0
Q5FWF4	ZRANB3	DNA annealing helicase and endonuclease ZRANB3 OS=Homo sapiens OX=9606 GN=ZRANB3 PE=1 SV=2	123.2	8.44	0	0

## Sheet: P-6
Accession	Gene	Description	MW [kDa]	calc. pI	Score	PSMs
P01023	A2M	Alpha-2-macroglobulin OS=Homo sapiens OX=9606 GN=A2M PE=1 SV=3	163.2	6.46	0	0
H3BNQ7	ABAT	4-aminobutyrate aminotransferase, mitochondrial OS=Homo sapiens OX=9606 GN=ABAT PE=1 SV=1	57.9	7.87	0	0
A0A1B0GW23	ABHD14A-ACY1	ABHD14A-ACY1 readthrough (Fragment) OS=Homo sapiens OX=9606 GN=ABHD14A-ACY1 PE=4 SV=1	65.4	6.67	0	0
Q96IU4	ABHD14B	Protein ABHD14B OS=Homo sapiens OX=9606 GN=ABHD14B PE=1 SV=1	22.3	6.4	0	0
D3YTG3	ABI3BP	Target of Nesh-SH3 OS=Homo sapiens OX=9606 GN=ABI3BP PE=1 SV=1	195.2	9.73	0	0
P09110	ACAA1	3-ketoacyl-CoA thiolase, peroxisomal OS=Homo sapiens OX=9606 GN=ACAA1 PE=1 SV=2	44.3	8.44	0	0
P42765	ACAA2	3-ketoacyl-CoA thiolase, mitochondrial OS=Homo sapiens OX=9606 GN=ACAA2 PE=1 SV=2	41.9	8.09	0	0
Q5T4U5	ACADM	Acyl-Coenzyme A dehydrogenase, C-4 to C-12 straight chain, isoform CRA_a OS=Homo sapiens OX=9606 GN=ACADM PE=1 SV=1	50.2	7.8	0	0
P16219	ACADS	Short-chain specific acyl-CoA dehydrogenase, mitochondrial OS=Homo sapiens OX=9606 GN=ACADS PE=1 SV=1	44.3	7.99	0	0
E7EX88	ACAN	Aggrecan core protein OS=Homo sapiens OX=9606 GN=ACAN PE=1 SV=2	261.2	4.13	0	0
P24752	ACAT1	Acetyl-CoA acetyltransferase, mitochondrial OS=Homo sapiens OX=9606 GN=ACAT1 PE=1 SV=1	45.2	8.85	0	0
A2A274	ACO2	Aconitate hydratase, mitochondrial OS=Homo sapiens OX=9606 GN=ACO2 PE=1 SV=1	87.8	7.37	0	0
Q99424	ACOX2	Peroxisomal acyl-coenzyme A oxidase 2 OS=Homo sapiens OX=9606 GN=ACOX2 PE=1 SV=1	76.8	7.56	0	0
P62736	ACTA2	Actin, aortic smooth muscle OS=Homo sapiens OX=9606 GN=ACTA2 PE=1 SV=1	42	5.39	5.8	3
P60709	ACTB	Actin, cytoplasmic 1 OS=Homo sapiens OX=9606 GN=ACTB PE=1 SV=1	41.7	5.48	5.8	3
Q562R1	ACTBL2	Beta-actin-like protein 2 OS=Homo sapiens OX=9606 GN=ACTBL2 PE=1 SV=2	42	5.59	5.8	3
P12814	ACTN1	Alpha-actinin-1 OS=Homo sapiens OX=9606 GN=ACTN1 PE=1 SV=2	103	5.41	0	0
O43707	ACTN4	Alpha-actinin-4 OS=Homo sapiens OX=9606 GN=ACTN4 PE=1 SV=2	104.8	5.44	0	0
P61158	ACTR3	Actin-related protein 3 OS=Homo sapiens OX=9606 GN=ACTR3 PE=1 SV=3	47.3	5.88	0	0
P07327	ADH1A	Alcohol dehydrogenase 1A OS=Homo sapiens OX=9606 GN=ADH1A PE=1 SV=2	39.8	7.94	0	0
P00325	ADH1B	Alcohol dehydrogenase 1B OS=Homo sapiens OX=9606 GN=ADH1B PE=1 SV=2	39.8	8.29	0	0
P00326	ADH1C	Alcohol dehydrogenase 1C OS=Homo sapiens OX=9606 GN=ADH1C PE=1 SV=2	39.8	8.29	0	0
A0A0D9SFB5	ADH4	Alcohol dehydrogenase 4 OS=Homo sapiens OX=9606 GN=ADH4 PE=1 SV=1	41.6	7.91	0	0
Q8IUX7	AEBP1	Adipocyte enhancer-binding protein 1 OS=Homo sapiens OX=9606 GN=AEBP1 PE=1 SV=1	130.8	5.11	0	0
P35573	AGL	Glycogen debranching enzyme OS=Homo sapiens OX=9606 GN=AGL PE=1 SV=3	174.7	6.76	0	0
O00468	AGRN	Agrin OS=Homo sapiens OX=9606 GN=AGRN PE=1 SV=5	217.1	6.39	0	0
P21549	AGXT	Serine--pyruvate aminotransferase OS=Homo sapiens OX=9606 GN=AGXT PE=1 SV=1	43	8.4	0	0
P23526	AHCY	Adenosylhomocysteinase OS=Homo sapiens OX=9606 GN=AHCY PE=1 SV=4	47.7	6.34	0	0
H0Y8B3	AHCYL2	Adenosylhomocysteinase (Fragment) OS=Homo sapiens OX=9606 GN=AHCYL2 PE=1 SV=1	58.1	8.05	0	0
Q09666	AHNAK	Neuroblast differentiation-associated protein AHNAK OS=Homo sapiens OX=9606 GN=AHNAK PE=1 SV=2	628.7	6.15	0	0
O95831	AIFM1	Apoptosis-inducing factor 1, mitochondrial OS=Homo sapiens OX=9606 GN=AIFM1 PE=1 SV=1	66.9	8.95	0	0
P14550	AKR1A1	Alcohol dehydrogenase [NADP(+)] OS=Homo sapiens OX=9606 GN=AKR1A1 PE=1 SV=3	36.6	6.79	0	0
A0A0A0MSS8	AKR1C3	Aldo-keto reductase family 1 member C3 OS=Homo sapiens OX=9606 GN=AKR1C3 PE=1 SV=1	36.8	7.94	0	0
P02768	ALB	Serum albumin OS=Homo sapiens OX=9606 GN=ALB PE=1 SV=2	69.3	6.28	2.06	1
P00352	ALDH1A1	Retinal dehydrogenase 1 OS=Homo sapiens OX=9606 GN=ALDH1A1 PE=1 SV=2	54.8	6.73	0	0
O75891	ALDH1L1	Cytosolic 10-formyltetrahydrofolate dehydrogenase OS=Homo sapiens OX=9606 GN=ALDH1L1 PE=1 SV=2	98.8	5.94	0	0
P05091	ALDH2	Aldehyde dehydrogenase, mitochondrial OS=Homo sapiens OX=9606 GN=ALDH2 PE=1 SV=2	56.3	7.05	0	0
P30038	ALDH4A1	Delta-1-pyrroline-5-carboxylate dehydrogenase, mitochondrial OS=Homo sapiens OX=9606 GN=ALDH4A1 PE=1 SV=3	61.7	8.07	0	0
Q02252	ALDH6A1	Methylmalonate-semialdehyde dehydrogenase [acylating], mitochondrial OS=Homo sapiens OX=9606 GN=ALDH6A1 PE=1 SV=2	57.8	8.5	0	0
A0A1B0GW77	ALDH7A1	Alpha-aminoadipic semialdehyde dehydrogenase OS=Homo sapiens OX=9606 GN=ALDH7A1 PE=1 SV=1	60	8.18	0	0
P49189	ALDH9A1	4-trimethylaminobutyraldehyde dehydrogenase OS=Homo sapiens OX=9606 GN=ALDH9A1 PE=1 SV=3	53.8	5.87	0	0
J3KPS3	ALDOA	Fructose-bisphosphate aldolase OS=Homo sapiens OX=9606 GN=ALDOA PE=1 SV=1	39.8	8.09	0	0
P05062	ALDOB	Fructose-bisphosphate aldolase B OS=Homo sapiens OX=9606 GN=ALDOB PE=1 SV=2	39.4	7.87	0	0
P02760	AMBP	Protein AMBP OS=Homo sapiens OX=9606 GN=AMBP PE=1 SV=1	39	6.25	0	0
P03950	ANG	Angiogenin OS=Homo sapiens OX=9606 GN=ANG PE=1 SV=1	16.5	9.64	0	0
P15144	ANPEP	Aminopeptidase N OS=Homo sapiens OX=9606 GN=ANPEP PE=1 SV=4	109.5	5.48	0	0
P04083	ANXA1	Annexin A1 OS=Homo sapiens OX=9606 GN=ANXA1 PE=1 SV=2	38.7	7.02	0	0
P50995	ANXA11	Annexin A11 OS=Homo sapiens OX=9606 GN=ANXA11 PE=1 SV=1	54.4	7.65	0	0
P07355	ANXA2	Annexin A2 OS=Homo sapiens OX=9606 GN=ANXA2 PE=1 SV=2	38.6	7.75	0	0
P08758	ANXA5	Annexin A5 OS=Homo sapiens OX=9606 GN=ANXA5 PE=1 SV=2	35.9	5.05	0	0
P08133	ANXA6	Annexin A6 OS=Homo sapiens OX=9606 GN=ANXA6 PE=1 SV=3	75.8	5.6	0	0
Q06278	AOX1	Aldehyde oxidase OS=Homo sapiens OX=9606 GN=AOX1 PE=1 SV=2	147.8	7.17	0	0
P02743	APCS	Serum amyloid P-component OS=Homo sapiens OX=9606 GN=APCS PE=1 SV=2	25.4	6.54	0	1
P02647	APOA1	Apolipoprotein A-I OS=Homo sapiens OX=9606 GN=APOA1 PE=1 SV=1	30.8	5.76	0	0
P06727	APOA4	Apolipoprotein A-IV OS=Homo sapiens OX=9606 GN=APOA4 PE=1 SV=3	45.4	5.38	0	0
B0YIW2	APOC3	Apolipoprotein C-III OS=Homo sapiens OX=9606 GN=APOC3 PE=1 SV=1	12.8	8.18	0	0
P02649	APOE	Apolipoprotein E OS=Homo sapiens OX=9606 GN=APOE PE=1 SV=1	36.1	5.73	1.93	1
K7N7A8	AQP1	Aquaporin-1	48.8	5.22	0	0
K7ERQ8	Aquaporin-1	Ras-related protein Rab-5C	31.4	7.42	0	0
F5H423	ARF3	ADP-ribosylation factor 3	23.3	8.6	0	0
P05089	ARG1	Arginase-1 OS=Homo sapiens OX=9606 GN=ARG1 PE=1 SV=2	34.7	7.21	0	0
A0A0A6YYG9	ARPC4-TTLL3	Protein ARPC4-TTLL3 OS=Homo sapiens OX=9606 GN=ARPC4-TTLL3 PE=4 SV=1	71.7	5.88	0	0
P00966	ASS1	Argininosuccinate synthase OS=Homo sapiens OX=9606 GN=ASS1 PE=1 SV=2	46.5	8.02	0	0
P05023	ATP1A1	Sodium/potassium-transporting ATPase subunit alpha-1 OS=Homo sapiens OX=9606 GN=ATP1A1 PE=1 SV=1	112.8	5.49	0	0
P25705	ATP5F1A	ATP synthase subunit alpha, mitochondrial OS=Homo sapiens OX=9606 GN=ATP5A1 PE=1 SV=1	59.7	9.13	0	0
P06576	ATP5F1B	ATP synthase subunit beta, mitochondrial OS=Homo sapiens OX=9606 GN=ATP5B PE=1 SV=3	56.5	5.4	0	0
H7C0C1	ATP5PO	ATP synthase subunit O, mitochondrial	26.8	9.45	0	0
P25311	AZGP1	Zinc-alpha-2-glycoprotein OS=Homo sapiens OX=9606 GN=AZGP1 PE=1 SV=2	34.2	6.05	0	0
P61769	B2M	Beta-2-microglobulin OS=Homo sapiens OX=9606 GN=B2M PE=1 SV=1	13.7	6.52	0	0
Q02338	BDH1	D-beta-hydroxybutyrate dehydrogenase, mitochondrial OS=Homo sapiens OX=9606 GN=BDH1 PE=1 SV=3	38.1	8.95	0	0
Q9BUT1	BDH2	3-hydroxybutyrate dehydrogenase type 2 OS=Homo sapiens OX=9606 GN=BDH2 PE=1 SV=2	26.7	7.65	0	0
P21810	BGN	Biglycan OS=Homo sapiens OX=9606 GN=BGN PE=1 SV=2	41.6	7.52	0	0
Q93088	BHMT	Betaine--homocysteine S-methyltransferase 1 OS=Homo sapiens OX=9606 GN=BHMT PE=1 SV=2	45	7.03	0	0
P30043	BLVRB	Flavin reductase (NADPH) OS=Homo sapiens OX=9606 GN=BLVRB PE=1 SV=3	22.1	7.65	0	0
Q9NP55	BPIFA1	BPI fold-containing family A member 1 OS=Homo sapiens OX=9606 GN=BPIFA1 PE=1 SV=1	26.7	5.76	0	0
P02746	C1QB	Complement C1q subcomponent subunit B OS=Homo sapiens OX=9606 GN=C1QB PE=1 SV=3	26.7	8.63	0	0
P02747	C1QC	Complement C1q subcomponent subunit C OS=Homo sapiens OX=9606 GN=C1QC PE=1 SV=3	25.8	8.41	0	0
P01024	C3	Complement C3 OS=Homo sapiens OX=9606 GN=C3 PE=1 SV=2	187	6.4	5.21	4
A0A0G2JPR0	C4A	Complement C4-A OS=Homo sapiens OX=9606 GN=C4A PE=1 SV=1	192.8	7.03	0	0
P10643	C7	Complement component C7 OS=Homo sapiens OX=9606 GN=C7 PE=1 SV=2	93.5	6.48	0	0
P07358	C8B	Complement component C8 beta chain OS=Homo sapiens OX=9606 GN=C8B PE=1 SV=3	67	8.13	0	0
P07360	C8G	Complement component C8 gamma chain OS=Homo sapiens OX=9606 GN=C8G PE=1 SV=3	22.3	8.31	0	0
P02748	C9	Complement component C9 OS=Homo sapiens OX=9606 GN=C9 PE=1 SV=2	63.1	5.59	0	1
P00918	CA2	Carbonic anhydrase 2 OS=Homo sapiens OX=9606 GN=CA2 PE=1 SV=2	29.2	7.4	0	0
Q05682	CALD1	Caldesmon OS=Homo sapiens OX=9606 GN=CALD1 PE=1 SV=3	93.2	5.66	0	0
E7EMB3	CALM2	Calmodulin-2 OS=Homo sapiens OX=9606 GN=CALM2 PE=1 SV=1	21.7	4.56	0	0
Q9NZT1	CALML5	Calmodulin-like protein 5 OS=Homo sapiens OX=9606 GN=CALML5 PE=1 SV=2	15.9	4.44	0	0
P27797	CALR	Calreticulin OS=Homo sapiens OX=9606 GN=CALR PE=1 SV=1	48.1	4.44	0	0
P47755	CAPZA2	F-actin-capping protein subunit alpha-2 OS=Homo sapiens OX=9606 GN=CAPZA2 PE=1 SV=3	32.9	5.85	0	0
P04040	CAT	Catalase OS=Homo sapiens OX=9606 GN=CAT PE=1 SV=3	59.7	7.39	0	0
Q6NZI2	CAVIN1	Caveolae-associated protein 1 OS=Homo sapiens OX=9606 GN=CAVIN1 PE=1 SV=1	43.5	5.6	0	0
P16152	CBR1	Carbonyl reductase [NADPH] 1 OS=Homo sapiens OX=9606 GN=CBR1 PE=1 SV=3	30.4	8.32	0	0
Q8IW40	CCDC103	Coiled-coil domain-containing protein 103 OS=Homo sapiens OX=9606 GN=CCDC103 PE=1 SV=1	27.1	5.97	0	0
A0A087WXI5	CDH1	Cadherin-1 OS=Homo sapiens OX=9606 GN=CDH1 PE=1 SV=1	100	4.79	0	0
P23141	CES1	Liver carboxylesterase 1 OS=Homo sapiens OX=9606 GN=CES1 PE=1 SV=2	62.5	6.6	0	0
Q9UKY3	CES1P1	Putative inactive carboxylesterase 4 OS=Homo sapiens OX=9606 GN=CES1P1 PE=5 SV=2	30.7	8.03	0	0
Q03591	CFHR1	Complement factor H-related protein 1 OS=Homo sapiens OX=9606 GN=CFHR1 PE=1 SV=2	37.6	7.39	4.26	2
E9PK25	CFL1	Cofilin-1 OS=Homo sapiens OX=9606 GN=CFL1 PE=1 SV=1	22.7	8.34	0	0
O15335	CHAD	Chondroadherin OS=Homo sapiens OX=9606 GN=CHAD PE=1 SV=2	40.5	9.39	0	0
O75339	CILP	Cartilage intermediate layer protein 1 OS=Homo sapiens OX=9606 GN=CILP PE=1 SV=4	132.5	8.41	0	0
K7EPJ4	CILP2	Cartilage intermediate layer protein 2 OS=Homo sapiens OX=9606 GN=CILP2 PE=1 SV=1	126.8	8.27	0	0
P12277	CKB	Creatine kinase B-type OS=Homo sapiens OX=9606 GN=CKB PE=1 SV=1	42.6	5.59	0	0
A0A087WVQ6	CLTC	Clathrin heavy chain OS=Homo sapiens OX=9606 GN=CLTC PE=1 SV=1	191.9	5.69	0	0
P10909	CLU	Clusterin OS=Homo sapiens OX=9606 GN=CLU PE=1 SV=1	52.5	6.27	0	0
Q96DG6	CMBL	Carboxymethylenebutenolidase homolog OS=Homo sapiens OX=9606 GN=CMBL PE=1 SV=1	28	7.18	0	0
Q96KP4	CNDP2	Cytosolic non-specific dipeptidase OS=Homo sapiens OX=9606 GN=CNDP2 PE=1 SV=2	52.8	5.97	0	0
Q99715	COL12A1	Collagen alpha-1(XII) chain OS=Homo sapiens OX=9606 GN=COL12A1 PE=1 SV=2	332.9	5.53	0	0
Q05707	COL14A1	Collagen alpha-1(XIV) chain OS=Homo sapiens OX=9606 GN=COL14A1 PE=1 SV=3	193.4	5.3	0	0
P39059	COL15A1	Collagen alpha-1(XV) chain OS=Homo sapiens OX=9606 GN=COL15A1 PE=1 SV=2	141.6	5	0	0
P39060	COL18A1	Collagen alpha-1(XVIII) chain OS=Homo sapiens OX=9606 GN=COL18A1 PE=1 SV=5	178.1	6.01	0	0
P08123	COL1A2	Collagen alpha-2(I) chain OS=Homo sapiens OX=9606 GN=COL1A2 PE=1 SV=7	129.2	8.95	0	0
Q96P44	COL21A1	Collagen alpha-1(XXI) chain OS=Homo sapiens OX=9606 GN=COL21A1 PE=2 SV=1	99.3	8.32	0	0
P02462	COL4A1	Collagen alpha-1(IV) chain OS=Homo sapiens OX=9606 GN=COL4A1 PE=1 SV=3	160.5	8.28	0	0
P08572	COL4A2	Collagen alpha-2(IV) chain OS=Homo sapiens OX=9606 GN=COL4A2 PE=1 SV=4	167.4	8.66	0	0
P53420	COL4A4	Collagen alpha-4(IV) chain OS=Homo sapiens OX=9606 GN=COL4A4 PE=1 SV=3	163.9	8.62	0	0
P12109	COL6A1	Collagen alpha-1(VI) chain OS=Homo sapiens OX=9606 GN=COL6A1 PE=1 SV=3	108.5	5.43	0	0
P12110	COL6A2	Collagen alpha-2(VI) chain OS=Homo sapiens OX=9606 GN=COL6A2 PE=1 SV=4	108.5	6.21	0	0
P12111	COL6A3	Collagen alpha-3(VI) chain OS=Homo sapiens OX=9606 GN=COL6A3 PE=1 SV=5	343.5	6.68	0	0
P49747	COMP	Cartilage oligomeric matrix protein OS=Homo sapiens OX=9606 GN=COMP PE=1 SV=2	82.8	4.6	0	0
P00450	CP	Ceruloplasmin OS=Homo sapiens OX=9606 GN=CP PE=1 SV=1	122.1	5.72	0	0
Q96IY4	CPB2	Carboxypeptidase B2 OS=Homo sapiens OX=9606 GN=CPB2 PE=1 SV=2	48.4	7.71	0	0
P31327	CPS1	Carbamoyl-phosphate synthase [ammonia], mitochondrial OS=Homo sapiens OX=9606 GN=CPS1 PE=1 SV=2	164.8	6.74	0	0
O75462	CRLF1	Cytokine receptor-like factor 1 OS=Homo sapiens OX=9606 GN=CRLF1 PE=1 SV=1	46.3	9.11	0	0
P02511	CRYAB	Alpha-crystallin B chain OS=Homo sapiens OX=9606 GN=CRYAB PE=1 SV=2	20.1	7.33	0	0
Q9Y2S2	CRYL1	Lambda-crystallin homolog OS=Homo sapiens OX=9606 GN=CRYL1 PE=1 SV=3	35.4	6.18	0	0
Q08257	CRYZ	Quinone oxidoreductase OS=Homo sapiens OX=9606 GN=CRYZ PE=1 SV=1	35.2	8.44	0	0
P21291	CSRP1	Cysteine and glycine-rich protein 1 OS=Homo sapiens OX=9606 GN=CSRP1 PE=1 SV=3	20.6	8.57	0	0
P01034	CST3	Cystatin-C OS=Homo sapiens OX=9606 GN=CST3 PE=1 SV=1	15.8	8.75	0	0
P01040	CSTA	Cystatin-A OS=Homo sapiens OX=9606 GN=CSTA PE=1 SV=1	11	5.5	0	0
P35222	CTNNB1	Catenin beta-1 OS=Homo sapiens OX=9606 GN=CTNNB1 PE=1 SV=1	85.4	5.86	0	0
A0A1B0GU03	CTSD	Cathepsin D	62.7	7.77	0	0
O60494	CUBN	Cubilin OS=Homo sapiens OX=9606 GN=CUBN PE=1 SV=5	398.5	5.35	0	0
Q9NR63	CYP26B1	Cytochrome P450 26B1 OS=Homo sapiens OX=9606 GN=CYP26B1 PE=1 SV=1	57.5	8.46	0	0
O15528	CYP27B1	25-hydroxyvitamin D-1 alpha hydroxylase, mitochondrial OS=Homo sapiens OX=9606 GN=CYP27B1 PE=1 SV=1	56.5	9.16	0	0
P81605	DCD	Dermcidin OS=Homo sapiens OX=9606 GN=DCD PE=1 SV=2	11.3	6.54	14.66	8
P07585	DCN	Decorin OS=Homo sapiens OX=9606 GN=DCN PE=1 SV=1	39.7	8.54	0	0
Q7Z4W1	DCXR	L-xylulose reductase OS=Homo sapiens OX=9606 GN=DCXR PE=1 SV=2	25.9	8.1	0	0
Q16698	DECR1	2,4-dienoyl-CoA reductase, mitochondrial OS=Homo sapiens OX=9606 GN=DECR1 PE=1 SV=1	36	9.28	0	0
P17661	DES	Desmin OS=Homo sapiens OX=9606 GN=DES PE=1 SV=3	53.5	5.27	0	0
Q9BTZ2	DHRS4	Dehydrogenase/reductase SDR family member 4 OS=Homo sapiens OX=9606 GN=DHRS4 PE=1 SV=3	29.5	8.56	0	0
P36957	DLST	Dihydrolipoyllysine-residue succinyltransferase component of 2-oxoglutarate dehydrogenase complex, mitochondrial OS=Homo sapiens OX=9606 GN=DLST PE=1 SV=4	48.7	8.95	0	0
Q9UGM3	DMBT1	Deleted in malignant brain tumors 1 protein OS=Homo sapiens OX=9606 GN=DMBT1 PE=1 SV=2	260.6	5.44	0	0
Q9UBS3	DNAJB9	DnaJ homolog subfamily B member 9 OS=Homo sapiens OX=9606 GN=DNAJB9 PE=1 SV=1	25.5	8.27	26.58	21
P27487	DPP4	Dipeptidyl peptidase 4 OS=Homo sapiens OX=9606 GN=DPP4 PE=1 SV=2	88.2	6.04	0	0
Q14117	DPYS	Dihydropyrimidinase OS=Homo sapiens OX=9606 GN=DPYS PE=1 SV=1	56.6	7.27	0	0
Q02413	DSG1	Desmoglein-1 OS=Homo sapiens OX=9606 GN=DSG1 PE=1 SV=2	113.7	5.03	0	0
Q86SJ6	DSG4	Desmoglein-4 OS=Homo sapiens OX=9606 GN=DSG4 PE=1 SV=1	113.8	4.56	0	0
P15924	DSP	Desmoplakin OS=Homo sapiens OX=9606 GN=DSP PE=1 SV=3	331.6	6.81	0	0
Q13011	ECH1	Delta(3,5)-Delta(2,4)-dienoyl-CoA isomerase, mitochondrial OS=Homo sapiens OX=9606 GN=ECH1 PE=1 SV=2	35.8	8	0	0
P30084	ECHS1	Enoyl-CoA hydratase, mitochondrial OS=Homo sapiens OX=9606 GN=ECHS1 PE=1 SV=4	31.4	8.07	0	0
P42126	ECI1	Enoyl-CoA delta isomerase 1, mitochondrial OS=Homo sapiens OX=9606 GN=ECI1 PE=1 SV=1	32.8	8.54	0	0
P68104	EEF1A1	Elongation factor 1-alpha 1 OS=Homo sapiens OX=9606 GN=EEF1A1 PE=1 SV=1	50.1	9.01	0	0
E9PRY8	EEF1D	Elongation factor 1-delta OS=Homo sapiens OX=9606 GN=EEF1D PE=1 SV=1	76.5	7.05	0	0
P26641	EEF1G	Elongation factor 1-gamma OS=Homo sapiens OX=9606 GN=EEF1G PE=1 SV=3	50.1	6.67	0	0
P13639	EEF2	Elongation factor 2 OS=Homo sapiens OX=9606 GN=EEF2 PE=1 SV=4	95.3	6.83	0	0
Q12805	EFEMP1	EGF-containing fibulin-like extracellular matrix protein 1 OS=Homo sapiens OX=9606 GN=EFEMP1 PE=1 SV=2	54.6	5.07	0	0
Q08426	EHHADH	Peroxisomal bifunctional enzyme OS=Homo sapiens OX=9606 GN=EHHADH PE=1 SV=3	79.4	9.14	0	0
Q14240	EIF4A2	Eukaryotic initiation factor 4A-II OS=Homo sapiens OX=9606 GN=EIF4A2 PE=1 SV=2	46.4	5.48	0	0
Q9Y6C2	EMILIN1	EMILIN-1 OS=Homo sapiens OX=9606 GN=EMILIN1 PE=1 SV=3	106.6	5.17	0	0
P06733	ENO1	Alpha-enolase OS=Homo sapiens OX=9606 GN=ENO1 PE=1 SV=2	47.1	7.39	0	0
P07099	EPHX1	Epoxide hydrolase 1 OS=Homo sapiens OX=9606 GN=EPHX1 PE=1 SV=1	52.9	7.25	0	0
P38117	ETFB	Electron transfer flavoprotein subunit beta OS=Homo sapiens OX=9606 GN=ETFB PE=1 SV=3	27.8	8.1	0	0
E7EQR4	EZR	Ezrin OS=Homo sapiens OX=9606 GN=EZR PE=1 SV=3	69.3	6.16	0	0
P00742	F10	Coagulation factor X OS=Homo sapiens OX=9606 GN=F10 PE=1 SV=2	54.7	5.94	0	0
P00740	F9	Coagulation factor IX OS=Homo sapiens OX=9606 GN=F9 PE=1 SV=2	51.7	5.47	0	0
P07148	FABP1	Fatty acid-binding protein, liver OS=Homo sapiens OX=9606 GN=FABP1 PE=1 SV=1	14.2	7.18	0	0
P05413	FABP3	Fatty acid-binding protein, heart OS=Homo sapiens OX=9606 GN=FABP3 PE=1 SV=4	14.8	6.8	0	0
Q01469	FABP5	Fatty acid-binding protein, epidermal OS=Homo sapiens OX=9606 GN=FABP5 PE=1 SV=3	15.2	7.01	0	0
P49327	FASN	Fatty acid synthase OS=Homo sapiens OX=9606 GN=FASN PE=1 SV=3	273.3	6.44	0	0
B1AHL2	FBLN1	Fibulin-1 OS=Homo sapiens OX=9606 GN=FBLN1 PE=1 SV=1	78.3	5.39	0	0
G3XA98	FBLN5	Fibulin 5, isoform CRA_a OS=Homo sapiens OX=9606 GN=FBLN5 PE=1 SV=1	54.1	4.73	0	0
P35555	FBN1	Fibrillin-1 OS=Homo sapiens OX=9606 GN=FBN1 PE=1 SV=3	312	4.93	0	0
P09467	FBP1	Fructose-1,6-bisphosphatase 1 OS=Homo sapiens OX=9606 GN=FBP1 PE=1 SV=5	36.8	6.99	0	0
P02671	FGA	Fibrinogen alpha chain OS=Homo sapiens OX=9606 GN=FGA PE=1 SV=2	94.9	6.01	0	0
C9JC84	FGG	Fibrinogen gamma chain OS=Homo sapiens OX=9606 GN=FGG PE=1 SV=1	52.3	5.63	0	0
P07954	FH	Fumarate hydratase, mitochondrial OS=Homo sapiens OX=9606 GN=FH PE=1 SV=3	54.6	8.76	0	0
Q5D862	FLG2	Filaggrin-2 OS=Homo sapiens OX=9606 GN=FLG2 PE=1 SV=1	247.9	8.31	0	0
P21333	FLNA	Filamin-A OS=Homo sapiens OX=9606 GN=FLNA PE=1 SV=4	280.6	6.06	0	0
Q01740	FMO1	Dimethylaniline monooxygenase [N-oxide-forming] 1 OS=Homo sapiens OX=9606 GN=FMO1 PE=1 SV=3	60.3	7.2	0	0
Q06828	FMOD	Fibromodulin OS=Homo sapiens OX=9606 GN=FMOD PE=1 SV=2	43.2	6.04	0	0
P02751	FN1	Fibronectin OS=Homo sapiens OX=9606 GN=FN1 PE=1 SV=4	262.5	5.71	0	0
O95954	FTCD	Formimidoyltransferase-cyclodeaminase OS=Homo sapiens OX=9606 GN=FTCD PE=1 SV=2	58.9	5.74	0	0
P02792	FTL	Ferritin light chain OS=Homo sapiens OX=9606 GN=FTL PE=1 SV=2	20	5.78	0	0
P51570	GALK1	Galactokinase OS=Homo sapiens OX=9606 GN=GALK1 PE=1 SV=1	42.2	6.46	0	0
P04406	GAPDH	Glyceraldehyde-3-phosphate dehydrogenase OS=Homo sapiens OX=9606 GN=GAPDH PE=1 SV=3	36	8.46	0	0
P50440	GATM	Glycine amidinotransferase, mitochondrial OS=Homo sapiens OX=9606 GN=GATM PE=1 SV=1	48.4	8.05	0	0
P01275	GCG	Glucagon OS=Homo sapiens OX=9606 GN=GCG PE=1 SV=3	20.9	6.23	0	0
Q9Y2T3	GDA	Guanine deaminase OS=Homo sapiens OX=9606 GN=GDA PE=1 SV=1	51	5.68	0	0
P50395	GDI2	Rab GDP dissociation inhibitor beta OS=Homo sapiens OX=9606 GN=GDI2 PE=1 SV=2	50.6	6.47	0	0
K7EPI4	GFAP	Glial fibrillary acidic protein (Fragment) OS=Homo sapiens OX=9606 GN=GFAP PE=1 SV=2	14	8.16	0	0
K7EPT8	GFAP	Glial fibrillary acidic protein (Fragment) OS=Homo sapiens OX=9606 GN=GFAP PE=1 SV=2	8.4	9.86	0	0
O75223	GGCT	Gamma-glutamylcyclotransferase OS=Homo sapiens OX=9606 GN=GGCT PE=1 SV=1	21	5.14	0	0
P00367	GLUD1	Glutamate dehydrogenase 1, mitochondrial OS=Homo sapiens OX=9606 GN=GLUD1 PE=1 SV=2	61.4	7.8	0	0
Q5JWF2	GNAS	Guanine nucleotide-binding protein G(s) subunit alpha isoforms XLas OS=Homo sapiens OX=9606 GN=GNAS PE=1 SV=2	111	5.03	0	0
Q14749	GNMT	Glycine N-methyltransferase OS=Homo sapiens OX=9606 GN=GNMT PE=1 SV=3	32.7	7.02	0	0
P17174	GOT1	Aspartate aminotransferase, cytoplasmic OS=Homo sapiens OX=9606 GN=GOT1 PE=1 SV=3	46.2	7.01	0	0
P00505	GOT2	Aspartate aminotransferase, mitochondrial OS=Homo sapiens OX=9606 GN=GOT2 PE=1 SV=3	47.5	9.01	0	0
P21695	GPD1	Glycerol-3-phosphate dehydrogenase [NAD(+)], cytoplasmic OS=Homo sapiens OX=9606 GN=GPD1 PE=1 SV=4	37.5	6.18	0	0
P42261	GRIA1	Glutamate receptor 1 OS=Homo sapiens OX=9606 GN=GRIA1 PE=1 SV=2	101.4	7.71	0	0
P06396	GSN	Gelsolin OS=Homo sapiens OX=9606 GN=GSN PE=1 SV=1	85.6	6.28	0	0
P08263	GSTA1	Glutathione S-transferase A1 OS=Homo sapiens OX=9606 GN=GSTA1 PE=1 SV=3	25.6	8.88	0	0
Q9Y2Q3	GSTK1	Glutathione S-transferase kappa 1 OS=Homo sapiens OX=9606 GN=GSTK1 PE=1 SV=3	25.5	8.41	0	0
P09211	GSTP1	Glutathione S-transferase P OS=Homo sapiens OX=9606 GN=GSTP1 PE=1 SV=2	23.3	5.64	0	0
K7ES00	H3F3B	Histone H3.3 (Fragment) OS=Homo sapiens OX=9606 GN=H3F3B PE=1 SV=1	16.6	11.84	0	0
P55084	HADHB	Trifunctional enzyme subunit beta, mitochondrial OS=Homo sapiens OX=9606 GN=HADHB PE=1 SV=3	51.3	9.41	0	0
Q9UJM8	HAO1	Hydroxyacid oxidase 1 OS=Homo sapiens OX=9606 GN=HAO1 PE=1 SV=1	40.9	8.09	0	0
P69905	HBA1	Hemoglobin subunit alpha OS=Homo sapiens OX=9606 GN=HBA1 PE=1 SV=2	15.2	8.68	22.9	12
P68871	HBB	Hemoglobin subunit beta OS=Homo sapiens OX=9606 GN=HBB PE=1 SV=2	16	7.28	28.7	17
P02042	HBD	Hemoglobin subunit delta OS=Homo sapiens OX=9606 GN=HBD PE=1 SV=2	16	8.05	10.92	7
P69892	HBG2	Hemoglobin subunit gamma-2 OS=Homo sapiens OX=9606 GN=HBG2 PE=1 SV=2	16.1	7.2	10.92	5
Q93099	HGD	Homogentisate 1,2-dioxygenase OS=Homo sapiens OX=9606 GN=HGD PE=1 SV=2	49.9	6.96	0	0
P16402	HIST1H1D	Histone H1.3 OS=Homo sapiens OX=9606 GN=HIST1H1D PE=1 SV=2	22.3	11.02	0	0
P04908	HIST1H2AB	Histone H2A type 1-B/E OS=Homo sapiens OX=9606 GN=HIST1H2AB PE=1 SV=2	14.1	11.05	0	0
U3KQK0	HIST1H2BN	Histone H2B OS=Homo sapiens OX=9606 GN=HIST1H2BN PE=1 SV=1	18.8	10.54	0	0
P62805	HIST1H4A	Histone H4 OS=Homo sapiens OX=9606 GN=HIST1H4A PE=1 SV=2	11.4	11.36	4.36	3
Q6FI13	HIST2H2AA3	Histone H2A type 2-A OS=Homo sapiens OX=9606 GN=HIST2H2AA3 PE=1 SV=3	14.1	10.9	0	0
A0A140T930	HLA-C	HLA class I histocompatibility antigen, Cw-6 alpha chain OS=Homo sapiens OX=9606 GN=HLA-C PE=1 SV=1	44.4	7.46	0	0
P54868	HMGCS2	Hydroxymethylglutaryl-CoA synthase, mitochondrial OS=Homo sapiens OX=9606 GN=HMGCS2 PE=1 SV=1	56.6	8.16	0	0
P51991	HNRNPA3	Heterogeneous nuclear ribonucleoprotein A3 OS=Homo sapiens OX=9606 GN=HNRNPA3 PE=1 SV=2	39.6	9.01	0	0
Q00839	HNRNPU	Heterogeneous nuclear ribonucleoprotein U OS=Homo sapiens OX=9606 GN=HNRNPU PE=1 SV=6	90.5	6	0	0
H0Y300	HP	Haptoglobin OS=Homo sapiens OX=9606 GN=HP PE=1 SV=4	49.1	6.64	0	0
A0A0B4J1R4	HPD	4-hydroxyphenylpyruvate dioxygenase OS=Homo sapiens OX=9606 GN=HPD PE=1 SV=1	44.9	7.01	0	0
Q99714	HSD17B10	3-hydroxyacyl-CoA dehydrogenase type-2 OS=Homo sapiens OX=9606 GN=HSD17B10 PE=1 SV=3	26.9	7.78	0	0
P51659	HSD17B4	Peroxisomal multifunctional enzyme type 2 OS=Homo sapiens OX=9606 GN=HSD17B4 PE=1 SV=3	79.6	8.84	0	0
P07900	HSP90AA1	Heat shock protein HSP 90-alpha OS=Homo sapiens OX=9606 GN=HSP90AA1 PE=1 SV=5	84.6	5.02	0	0
P08238	HSP90AB1	Heat shock protein HSP 90-beta OS=Homo sapiens OX=9606 GN=HSP90AB1 PE=1 SV=4	83.2	5.03	0	0
P14625	HSP90B1	Endoplasmin OS=Homo sapiens OX=9606 GN=HSP90B1 PE=1 SV=1	92.4	4.84	0	0
P11021	HSPA5	Endoplasmic reticulum chaperone BiP OS=Homo sapiens OX=9606 GN=HSPA5 PE=1 SV=2	72.3	5.16	0	0
P17066	HSPA6	Heat shock 70 kDa protein 6 OS=Homo sapiens OX=9606 GN=HSPA6 PE=1 SV=2	71	6.14	0	0
P11142	HSPA8	Heat shock cognate 71 kDa protein OS=Homo sapiens OX=9606 GN=HSPA8 PE=1 SV=1	70.9	5.52	0	0
P38646	HSPA9	Stress-70 protein, mitochondrial OS=Homo sapiens OX=9606 GN=HSPA9 PE=1 SV=2	73.6	6.16	0	0
P04792	HSPB1	Heat shock protein beta-1 OS=Homo sapiens OX=9606 GN=HSPB1 PE=1 SV=2	22.8	6.4	0	0
P10809	HSPD1	60 kDa heat shock protein, mitochondrial OS=Homo sapiens OX=9606 GN=HSPD1 PE=1 SV=2	61	5.87	0	0
S4R3N1	HSPE1-MOB4	HSPE1-MOB4 readthrough OS=Homo sapiens OX=9606 GN=HSPE1-MOB4 PE=3 SV=1	29.7	6.16	0	0
P98160	HSPG2	Basement membrane-specific heparan sulfate proteoglycan core protein OS=Homo sapiens OX=9606 GN=HSPG2 PE=1 SV=4	468.5	6.51	0	0
Q92743	HTRA1	Serine protease HTRA1 OS=Homo sapiens OX=9606 GN=HTRA1 PE=1 SV=1	51.3	7.83	0	0
O75874	IDH1	Isocitrate dehydrogenase [NADP] cytoplasmic OS=Homo sapiens OX=9606 GN=IDH1 PE=1 SV=2	46.6	7.01	0	0
P35858	IGFALS	Insulin-like growth factor-binding protein complex acid labile subunit OS=Homo sapiens OX=9606 GN=IGFALS PE=1 SV=1	66	6.79	0	0
A0A286YEY1	IGHA1	Immunoglobulin heavy constant alpha 1 (Fragment) OS=Homo sapiens OX=9606 GN=IGHA1 PE=1 SV=1	42.8	5.64	0	0
A0A0A0MS08	IGHG1	Immunoglobulin heavy constant gamma 1 (Fragment) OS=Homo sapiens OX=9606 GN=IGHG1 PE=1 SV=1	43.9	6.96	0	0
A0A286YEY4	IGHG2	Immunoglobulin heavy constant gamma 2 (Fragment) OS=Homo sapiens OX=9606 GN=IGHG2 PE=1 SV=1	43.8	6.52	0	0
A0A286YES1	IGHG3	Immunoglobulin heavy constant gamma 3 (Fragment) OS=Homo sapiens OX=9606 GN=IGHG3 PE=1 SV=1	49.1	6.87	0	0
A0A1B0GUU9	IGHM	Immunoglobulin heavy constant mu (Fragment) OS=Homo sapiens OX=9606 GN=IGHM PE=1 SV=1	51.9	6.15	0	0
P01834	IGKC	Immunoglobulin kappa constant OS=Homo sapiens OX=9606 GN=IGKC PE=1 SV=2	11.8	6.52	0	0
A0A087WW87	IGKV2-40	Immunoglobulin kappa variable 2-40 OS=Homo sapiens OX=9606 GN=IGKV2-40 PE=3 SV=2	13.3	4.61	0	0
A0A0C4DH25	IGKV3D-20	Immunoglobulin kappa variable 3D-20 OS=Homo sapiens OX=9606 GN=IGKV3D-20 PE=3 SV=1	12.5	4.59	0	0
A0A0C4DH55	IGKV3D-7	Immunoglobulin kappa variable 3D-7 OS=Homo sapiens OX=9606 GN=IGKV3D-7 PE=3 SV=5	13.1	5.94	0	0
P06312	IGKV4-1	Immunoglobulin kappa variable 4-1 OS=Homo sapiens OX=9606 GN=IGKV4-1 PE=1 SV=1	13.4	5.25	0	0
P0DOY2	IGLC2	Immunoglobulin lambda constant 2 OS=Homo sapiens OX=9606 GN=IGLC2 PE=1 SV=1	11.3	7.24	0	0
A0A0B4J231	IGLL5	Immunoglobulin lambda-like polypeptide 5 OS=Homo sapiens OX=9606 GN=IGLL5 PE=1 SV=1	23.1	8.84	0	0
P01721	IGLV6-57	Immunoglobulin lambda variable 6-57 OS=Homo sapiens OX=9606 GN=IGLV6-57 PE=1 SV=2	12.6	4.78	0	0
P46940	IQGAP1	Ras GTPase-activating-like protein IQGAP1 OS=Homo sapiens OX=9606 GN=IQGAP1 PE=1 SV=1	189.1	6.48	0	0
P19823	ITIH2	Inter-alpha-trypsin inhibitor heavy chain H2 OS=Homo sapiens OX=9606 GN=ITIH2 PE=1 SV=2	106.4	6.86	0	0
Q06033	ITIH3	Inter-alpha-trypsin inhibitor heavy chain H3 OS=Homo sapiens OX=9606 GN=ITIH3 PE=1 SV=2	99.8	5.74	0	0
B7ZKJ8	ITIH4	ITIH4 protein OS=Homo sapiens OX=9606 GN=ITIH4 PE=1 SV=1	103.8	6.89	0	0
A0A0A0MT83	IVD	Isovaleryl-CoA dehydrogenase, mitochondrial OS=Homo sapiens OX=9606 GN=IVD PE=1 SV=1	46.6	8.05	0	0
P14923	JUP	Junction plakoglobin OS=Homo sapiens OX=9606 GN=JUP PE=1 SV=3	81.7	6.14	0	0
P50053	KHK	Ketohexokinase OS=Homo sapiens OX=9606 GN=KHK PE=1 SV=2	32.5	6.32	0	0
Q5T749	KPRP	Keratinocyte proline-rich protein OS=Homo sapiens OX=9606 GN=KPRP PE=1 SV=1	64.1	8.27	0	0
P04264	KRT1	Keratin, type II cytoskeletal 1 OS=Homo sapiens OX=9606 GN=KRT1 PE=1 SV=6	66	8.12	47.17	28
P13645	KRT10	Keratin, type I cytoskeletal 10 OS=Homo sapiens OX=9606 GN=KRT10 PE=1 SV=6	58.8	5.21	8.22	6
P13646	KRT13	Keratin, type I cytoskeletal 13 OS=Homo sapiens OX=9606 GN=KRT13 PE=1 SV=4	49.6	4.96	0	0
P02533	KRT14	Keratin, type I cytoskeletal 14 OS=Homo sapiens OX=9606 GN=KRT14 PE=1 SV=4	51.5	5.16	0	1
P08779	KRT16	Keratin, type I cytoskeletal 16 OS=Homo sapiens OX=9606 GN=KRT16 PE=1 SV=4	51.2	5.05	0	1
Q04695	KRT17	Keratin, type I cytoskeletal 17 OS=Homo sapiens OX=9606 GN=KRT17 PE=1 SV=2	48.1	5.02	0	1
P05783	KRT18	Keratin, type I cytoskeletal 18 OS=Homo sapiens OX=9606 GN=KRT18 PE=1 SV=2	48	5.45	0	0
P08727	KRT19	Keratin, type I cytoskeletal 19 OS=Homo sapiens OX=9606 GN=KRT19 PE=1 SV=4	44.1	5.14	0	1
P35908	KRT2	Keratin, type II cytoskeletal 2 epidermal OS=Homo sapiens OX=9606 GN=KRT2 PE=1 SV=2	65.4	8	10.29	7
Q15323	KRT31	Keratin, type I cuticular Ha1 OS=Homo sapiens OX=9606 GN=KRT31 PE=1 SV=3	47.2	4.88	0	0
Q14532	KRT32	Keratin, type I cuticular Ha2 OS=Homo sapiens OX=9606 GN=KRT32 PE=2 SV=3	50.3	4.84	0	0
Q14525	KRT33B	Keratin, type I cuticular Ha3-II OS=Homo sapiens OX=9606 GN=KRT33B PE=1 SV=3	46.2	4.84	0	0
Q92764	KRT35	Keratin, type I cuticular Ha5 OS=Homo sapiens OX=9606 GN=KRT35 PE=1 SV=5	50.3	4.91	0	0
O76015	KRT38	Keratin, type I cuticular Ha8 OS=Homo sapiens OX=9606 GN=KRT38 PE=1 SV=3	50.4	4.84	0	0
P13647	KRT5	Keratin, type II cytoskeletal 5 OS=Homo sapiens OX=9606 GN=KRT5 PE=1 SV=3	62.3	7.74	2.03	1
P04259	KRT6B	Keratin, type II cytoskeletal 6B OS=Homo sapiens OX=9606 GN=KRT6B PE=1 SV=5	60	8	9.32	5
P08729	KRT7	Keratin, type II cytoskeletal 7 OS=Homo sapiens OX=9606 GN=KRT7 PE=1 SV=5	51.4	5.48	0	0
F8W1S1	KRT74	Keratin, type II cytoskeletal 74 OS=Homo sapiens OX=9606 GN=KRT74 PE=1 SV=1	59.4	7.44	0	0
Q01546	KRT76	Keratin, type II cytoskeletal 2 oral OS=Homo sapiens OX=9606 GN=KRT76 PE=1 SV=2	65.8	8.12	0	0
Q8N1N4	KRT78	Keratin, type II cytoskeletal 78 OS=Homo sapiens OX=9606 GN=KRT78 PE=1 SV=2	56.8	6.02	0	0
H0YI54	KRT78	Keratin, type II cytoskeletal 78 (Fragment) OS=Homo sapiens OX=9606 GN=KRT78 PE=4 SV=2	5	8.05	0	0
P05787	KRT8	Keratin, type II cytoskeletal 8 OS=Homo sapiens OX=9606 GN=KRT8 PE=1 SV=7	53.7	5.59	0	0
Q9NSB4	KRT82	Keratin, type II cuticular Hb2 OS=Homo sapiens OX=9606 GN=KRT82 PE=1 SV=3	56.6	6.74	0	0
P78385	KRT83	Keratin, type II cuticular Hb3 OS=Homo sapiens OX=9606 GN=KRT83 PE=1 SV=2	54.2	5.64	0	0
P78386	KRT85	Keratin, type II cuticular Hb5 OS=Homo sapiens OX=9606 GN=KRT85 PE=1 SV=1	55.8	6.55	0	0
A6NCN2	KRT87P	Putative keratin-87 protein OS=Homo sapiens OX=9606 GN=KRT87P PE=5 SV=4	29.1	5.8	0	0
P35527	KRT9	Keratin, type I cytoskeletal 9 OS=Homo sapiens OX=9606 GN=KRT9 PE=1 SV=3	62	5.24	10.08	9
Q16787	LAMA3	Laminin subunit alpha-3 OS=Homo sapiens OX=9606 GN=LAMA3 PE=1 SV=2	366.4	7.24	0	0
O15230	LAMA5	Laminin subunit alpha-5 OS=Homo sapiens OX=9606 GN=LAMA5 PE=1 SV=8	399.5	7.02	0	0
P55268	LAMB2	Laminin subunit beta-2 OS=Homo sapiens OX=9606 GN=LAMB2 PE=1 SV=2	195.9	6.52	0	0
P11047	LAMC1	Laminin subunit gamma-1 OS=Homo sapiens OX=9606 GN=LAMC1 PE=1 SV=3	177.5	5.12	0	0
P28838	LAP3	Cytosol aminopeptidase OS=Homo sapiens OX=9606 GN=LAP3 PE=1 SV=3	56.1	7.93	0	0
P18428	LBP	Lipopolysaccharide-binding protein OS=Homo sapiens OX=9606 GN=LBP PE=1 SV=3	53.4	6.7	0	0
P07195	LDHB	L-lactate dehydrogenase B chain OS=Homo sapiens OX=9606 GN=LDHB PE=1 SV=2	36.6	6.05	0	0
O14960	LECT2	Leukocyte cell-derived chemotaxin-2 OS=Homo sapiens OX=9606 GN=LECT2 PE=1 SV=2	16.4	9.39	0	0
Q08380	LGALS3BP	Galectin-3-binding protein OS=Homo sapiens OX=9606 GN=LGALS3BP PE=1 SV=1	65.3	5.27	0	0
P02545	LMNA	Prelamin-A/C OS=Homo sapiens OX=9606 GN=LMNA PE=1 SV=1	74.1	7.02	0	0
P20700	LMNB1	Lamin-B1 OS=Homo sapiens OX=9606 GN=LMNB1 PE=1 SV=2	66.4	5.16	0	0
A0A140TA62	LOC100653049	Uncharacterized protein OS=Homo sapiens OX=9606 GN=LOC100653049 PE=3 SV=2	49.4	5.06	0	0
P02788	LTF	Lactotransferrin OS=Homo sapiens OX=9606 GN=LTF PE=1 SV=6	78.1	8.12	0	0
P51884	LUM	Lumican OS=Homo sapiens OX=9606 GN=LUM PE=1 SV=2	38.4	6.61	0	0
P61626	LYZ	Lysozyme C OS=Homo sapiens OX=9606 GN=LYZ PE=1 SV=1	16.5	9.16	0	0
P27338	MAOB	Amine oxidase [flavin-containing] B OS=Homo sapiens OX=9606 GN=MAOB PE=1 SV=3	58.7	7.5	0	0
Q00266	MAT1A	S-adenosylmethionine synthase isoform type-1 OS=Homo sapiens OX=9606 GN=MAT1A PE=1 SV=2	43.6	6.29	0	0
P40925	MDH1	Malate dehydrogenase, cytoplasmic OS=Homo sapiens OX=9606 GN=MDH1 PE=1 SV=4	36.4	7.36	0	0
P40926	MDH2	Malate dehydrogenase, mitochondrial OS=Homo sapiens OX=9606 GN=MDH2 PE=1 SV=3	35.5	8.68	0	0
A0A1W2PRB8	MED17	Mediator of RNA polymerase II transcription subunit 17 OS=Homo sapiens OX=9606 GN=MED17 PE=3 SV=1	93.4	7.77	0	0
H0YI09	METTL7A	Methyltransferase-like protein 7A (Fragment) OS=Homo sapiens OX=9606 GN=METTL7A PE=1 SV=1	28.3	8.38	0	0
Q08431	MFGE8	Lactadherin OS=Homo sapiens OX=9606 GN=MFGE8 PE=1 SV=2	43.1	8.15	0	0
P08493	MGP	Matrix Gla protein OS=Homo sapiens OX=9606 GN=MGP PE=1 SV=2	12.3	9.67	0	0
P08473	MME	Neprilysin OS=Homo sapiens OX=9606 GN=MME PE=1 SV=2	85.5	5.73	0	0
P05164	MPO	Myeloperoxidase OS=Homo sapiens OX=9606 GN=MPO PE=1 SV=1	83.8	8.97	0	0
P25325	MPST	3-mercaptopyruvate sulfurtransferase OS=Homo sapiens OX=9606 GN=MPST PE=1 SV=3	33.2	6.6	0	0
Q9NQ50	MRPL40	39S ribosomal protein L40, mitochondrial OS=Homo sapiens OX=9606 GN=MRPL40 PE=1 SV=1	24.5	9.63	0	0
P26038	MSN	Moesin OS=Homo sapiens OX=9606 GN=MSN PE=1 SV=3	67.8	6.4	0	0
P00403	MT-CO2	Cytochrome c oxidase subunit 2 OS=Homo sapiens OX=9606 GN=MT-CO2 PE=1 SV=1	25.5	4.82	0	0
F5H2F4	MTHFD1	C-1-tetrahydrofolate synthase, cytoplasmic OS=Homo sapiens OX=9606 GN=MTHFD1 PE=1 SV=1	110.5	8.43	0	0
Q9H2K0	MTIF3	Translation initiation factor IF-3, mitochondrial OS=Homo sapiens OX=9606 GN=MTIF3 PE=1 SV=4	31.7	9.69	0	0
P35580	MYH10	Myosin-10 OS=Homo sapiens OX=9606 GN=MYH10 PE=1 SV=3	228.9	5.54	0	0
P35749	MYH11	Myosin-11 OS=Homo sapiens OX=9606 GN=MYH11 PE=1 SV=3	227.2	5.5	0	0
P12883	MYH7	Myosin-7 OS=Homo sapiens OX=9606 GN=MYH7 PE=1 SV=5	223	5.8	0	0
P35579	MYH9	Myosin-9 OS=Homo sapiens OX=9606 GN=MYH9 PE=1 SV=4	226.4	5.6	0	0
J3QRS3	MYL12A	Myosin regulatory light chain 12A OS=Homo sapiens OX=9606 GN=MYL12A PE=1 SV=1	20.4	4.75	0	0
P08590	MYL3	Myosin light chain 3 OS=Homo sapiens OX=9606 GN=MYL3 PE=1 SV=3	21.9	5.1	0	0
B7Z6Z4	MYL6	Myosin light polypeptide 6 OS=Homo sapiens OX=9606 GN=MYL6 PE=1 SV=1	26.7	5.08	0	0
P24844	MYL9	Myosin regulatory light polypeptide 9 OS=Homo sapiens OX=9606 GN=MYL9 PE=1 SV=4	19.8	4.92	0	0
Q4G0N4	NADK2	NAD kinase 2, mitochondrial OS=Homo sapiens OX=9606 GN=NADK2 PE=1 SV=2	49.4	8.18	0	0
P43490	NAMPT	Nicotinamide phosphoribosyltransferase OS=Homo sapiens OX=9606 GN=NAMPT PE=1 SV=1	55.5	7.15	0	0
A0A088AWN8	NARF	Nuclear prelamin A recognition factor OS=Homo sapiens OX=9606 GN=NARF PE=1 SV=1	56.2	7.2	0	2
Q9UHE5	NAT8	N-acetyltransferase 8 OS=Homo sapiens OX=9606 GN=NAT8 PE=1 SV=2	25.6	8.91	0	0
A6NI72	NCF1B	Putative neutrophil cytosol factor 1B OS=Homo sapiens OX=9606 GN=NCF1B PE=5 SV=2	44.8	9.13	0	0
P48681	NES	Nestin OS=Homo sapiens OX=9606 GN=NES PE=1 SV=2	177.3	4.36	0	0
P14543	NID1	Nidogen-1 OS=Homo sapiens OX=9606 GN=NID1 PE=1 SV=3	136.3	5.29	0	0
Q9BPW8	NIPSNAP1	Protein NipSnap homolog 1 OS=Homo sapiens OX=9606 GN=NIPSNAP1 PE=1 SV=1	33.3	9.31	0	0
P40261	NNMT	Nicotinamide N-methyltransferase OS=Homo sapiens OX=9606 GN=NNMT PE=1 SV=1	29.6	5.74	0	0
Q9Y639	NPTN	Neuroplastin OS=Homo sapiens OX=9606 GN=NPTN PE=1 SV=2	44.4	7.99	0	0
Q86UD1	OAF	Out at first protein homolog OS=Homo sapiens OX=9606 GN=OAF PE=2 SV=1	30.7	6.84	0	0
Q9H1P3	OSBPL2	Oxysterol-binding protein-related protein 2 OS=Homo sapiens OX=9606 GN=OSBPL2 PE=1 SV=1	55.2	6.35	0	0
P00480	OTC	Ornithine carbamoyltransferase, mitochondrial OS=Homo sapiens OX=9606 GN=OTC PE=1 SV=3	39.9	8.63	0	0
P07237	P4HB	Protein disulfide-isomerase OS=Homo sapiens OX=9606 GN=P4HB PE=1 SV=3	57.1	4.87	0	0
P30039	PBLD	Phenazine biosynthesis-like domain-containing protein OS=Homo sapiens OX=9606 GN=PBLD PE=1 SV=2	31.8	6.52	0	0
P11498	PC	Pyruvate carboxylase, mitochondrial OS=Homo sapiens OX=9606 GN=PC PE=1 SV=2	129.6	6.84	0	0
Q9H158	PCDHAC1	Protocadherin alpha-C1 OS=Homo sapiens OX=9606 GN=PCDHAC1 PE=2 SV=2	103.9	5.21	0	0
P35558	PCK1	Phosphoenolpyruvate carboxykinase, cytosolic [GTP] OS=Homo sapiens OX=9606 GN=PCK1 PE=1 SV=3	69.2	6.14	0	0
Q16822	PCK2	Phosphoenolpyruvate carboxykinase [GTP], mitochondrial OS=Homo sapiens OX=9606 GN=PCK2 PE=1 SV=3	70.7	7.62	0	0
Q15113	PCOLCE	Procollagen C-endopeptidase enhancer 1 OS=Homo sapiens OX=9606 GN=PCOLCE PE=1 SV=2	47.9	7.43	0	0
Q9UKZ9	PCOLCE2	Procollagen C-endopeptidase enhancer 2 OS=Homo sapiens OX=9606 GN=PCOLCE2 PE=1 SV=1	45.7	8.47	0	0
Q13946	PDE7A	High affinity cAMP-specific 3',5'-cyclic phosphodiesterase 7A OS=Homo sapiens OX=9606 GN=PDE7A PE=1 SV=2	55.5	7.5	0	0
P08559	PDHA1	Pyruvate dehydrogenase E1 component subunit alpha, somatic form, mitochondrial OS=Homo sapiens OX=9606 GN=PDHA1 PE=1 SV=3	43.3	8.06	0	0
P30101	PDIA3	Protein disulfide-isomerase A3 OS=Homo sapiens OX=9606 GN=PDIA3 PE=1 SV=4	56.7	6.35	0	0
H7BZJ3	PDIA3	Protein disulfide-isomerase A3 (Fragment) OS=Homo sapiens OX=9606 GN=PDIA3 PE=1 SV=1	13.5	7.3	0	0
P13667	PDIA4	Protein disulfide-isomerase A4 OS=Homo sapiens OX=9606 GN=PDIA4 PE=1 SV=2	72.9	5.07	0	0
Q15084	PDIA6	Protein disulfide-isomerase A6 OS=Homo sapiens OX=9606 GN=PDIA6 PE=1 SV=1	48.1	5.08	0	0
Q96JY6	PDLIM2	PDZ and LIM domain protein 2 OS=Homo sapiens OX=9606 GN=PDLIM2 PE=1 SV=1	37.4	8.72	0	0
Q53GG5	PDLIM3	PDZ and LIM domain protein 3 OS=Homo sapiens OX=9606 GN=PDLIM3 PE=1 SV=1	39.2	6.89	0	0
P30086	PEBP1	Phosphatidylethanolamine-binding protein 1 OS=Homo sapiens OX=9606 GN=PEBP1 PE=1 SV=3	21	7.53	0	0
P07737	PFN1	Profilin-1 OS=Homo sapiens OX=9606 GN=PFN1 PE=1 SV=2	15	8.27	0	0
P00558	PGK1	Phosphoglycerate kinase 1 OS=Homo sapiens OX=9606 GN=PGK1 PE=1 SV=3	44.6	8.1	0	0
P12273	PIP	Prolactin-inducible protein OS=Homo sapiens OX=9606 GN=PIP PE=1 SV=1	16.6	8.05	0	0
Q86WI1	PKHD1L1	Fibrocystin-L OS=Homo sapiens OX=9606 GN=PKHD1L1 PE=2 SV=2	465.4	6.11	0	0
P30613	PKLR	Pyruvate kinase PKLR OS=Homo sapiens OX=9606 GN=PKLR PE=1 SV=2	61.8	7.74	0	0
P14618	PKM	Pyruvate kinase PKM OS=Homo sapiens OX=9606 GN=PKM PE=1 SV=4	57.9	7.84	0	0
Q9Y446	PKP3	Plakophilin-3 OS=Homo sapiens OX=9606 GN=PKP3 PE=1 SV=1	87	9.32	0	0
Q15149	PLEC	Plectin OS=Homo sapiens OX=9606 GN=PLEC PE=1 SV=3	531.5	5.96	0	0
P00747	PLG	Plasminogen OS=Homo sapiens OX=9606 GN=PLG PE=1 SV=2	90.5	7.24	0	0
Q15063	POSTN	Periostin OS=Homo sapiens OX=9606 GN=POSTN PE=1 SV=2	93.3	7.53	0	0
P62937	PPIA	Peptidyl-prolyl cis-trans isomerase A OS=Homo sapiens OX=9606 GN=PPIA PE=1 SV=2	18	7.81	0	0
P23284	PPIB	Peptidyl-prolyl cis-trans isomerase B OS=Homo sapiens OX=9606 GN=PPIB PE=1 SV=2	23.7	9.41	0	0
Q06830	PRDX1	Peroxiredoxin-1 OS=Homo sapiens OX=9606 GN=PRDX1 PE=1 SV=1	22.1	8.13	1.67	1
P32119	PRDX2	Peroxiredoxin-2 OS=Homo sapiens OX=9606 GN=PRDX2 PE=1 SV=5	21.9	5.97	1.67	1
P30048	PRDX3	Thioredoxin-dependent peroxide reductase, mitochondrial OS=Homo sapiens OX=9606 GN=PRDX3 PE=1 SV=3	27.7	7.78	0	0
Q13162	PRDX4	Peroxiredoxin-4 OS=Homo sapiens OX=9606 GN=PRDX4 PE=1 SV=1	30.5	6.29	0	0
P30044	PRDX5	Peroxiredoxin-5, mitochondrial OS=Homo sapiens OX=9606 GN=PRDX5 PE=1 SV=4	22.1	8.7	0	0
P30041	PRDX6	Peroxiredoxin-6 OS=Homo sapiens OX=9606 GN=PRDX6 PE=1 SV=3	25	6.38	0	0
P51888	PRELP	Prolargin OS=Homo sapiens OX=9606 GN=PRELP PE=1 SV=1	43.8	9.38	0	0
P48147	PREP	Prolyl endopeptidase OS=Homo sapiens OX=9606 GN=PREP PE=1 SV=2	80.6	5.86	0	0
Q92954	PRG4	Proteoglycan 4 OS=Homo sapiens OX=9606 GN=PRG4 PE=1 SV=2	151	9.5	0	0
A0A0U1RRM4	PTBP1	Polypyrimidine tract-binding protein 1 OS=Homo sapiens OX=9606 GN=PTBP1 PE=1 SV=1	62.4	9.1	0	0
Q14914	PTGR1	Prostaglandin reductase 1 OS=Homo sapiens OX=9606 GN=PTGR1 PE=1 SV=2	35.8	8.29	0	0
P59190	RAB15	Ras-related protein Rab-15 OS=Homo sapiens OX=9606 GN=RAB15 PE=1 SV=1	24.4	5.71	0	0
P15153	RAC2	Ras-related C3 botulinum toxin substrate 2 OS=Homo sapiens OX=9606 GN=RAC2 PE=1 SV=1	21.4	7.61	0	0
P63244	RACK1	Receptor of activated protein C kinase 1 OS=Homo sapiens OX=9606 GN=RACK1 PE=1 SV=3	35.1	7.69	0	0
P49788	RARRES1	Retinoic acid receptor responder protein 1 OS=Homo sapiens OX=9606 GN=RARRES1 PE=1 SV=2	33.3	8.51	0	0
P02753	RBP4	Retinol-binding protein 4 OS=Homo sapiens OX=9606 GN=RBP4 PE=1 SV=3	23	6.07	0	0
P52758	RIDA	2-iminobutanoate/2-iminopropanoate deaminase OS=Homo sapiens OX=9606 GN=RIDA PE=1 SV=1	14.5	8.68	0	0
Q8NCN4	RNF169	E3 ubiquitin-protein ligase RNF169 OS=Homo sapiens OX=9606 GN=RNF169 PE=1 SV=2	77.1	9.1	0	0
M0QYS1	RPL13A	60S ribosomal protein L13a (Fragment) OS=Homo sapiens OX=9606 GN=RPL13A PE=1 SV=2	24.2	10.86	0	0
J3QQ67	RPL18	60S ribosomal protein L18 (Fragment) OS=Homo sapiens OX=9606 GN=RPL18 PE=1 SV=1	21.8	11.72	0	0
Q02543	RPL18A	60S ribosomal protein L18a OS=Homo sapiens OX=9606 GN=RPL18A PE=1 SV=2	20.7	10.71	0	0
A8MUS3	RPL23A	60S ribosomal protein L23a OS=Homo sapiens OX=9606 GN=RPL23A PE=1 SV=1	21.9	10.48	0	0
P36578	RPL4	60S ribosomal protein L4 OS=Homo sapiens OX=9606 GN=RPL4 PE=1 SV=5	47.7	11.06	0	0
P18124	RPL7	60S ribosomal protein L7 OS=Homo sapiens OX=9606 GN=RPL7 PE=1 SV=1	29.2	10.65	0	0
P05388	RPLP0	60S acidic ribosomal protein P0 OS=Homo sapiens OX=9606 GN=RPLP0 PE=1 SV=1	34.3	5.97	0	0
P04843	RPN1	Dolichyl-diphosphooligosaccharide--protein glycosyltransferase subunit 1 OS=Homo sapiens OX=9606 GN=RPN1 PE=1 SV=1	68.5	6.38	0	0
P39019	RPS19	40S ribosomal protein S19 OS=Homo sapiens OX=9606 GN=RPS19 PE=1 SV=2	16.1	10.32	0	0
P62851	RPS25	40S ribosomal protein S25 OS=Homo sapiens OX=9606 GN=RPS25 PE=1 SV=1	13.7	10.11	0	0
P62979	RPS27A	Ubiquitin-40S ribosomal protein S27a OS=Homo sapiens OX=9606 GN=RPS27A PE=1 SV=2	18	9.64	0	0
P62857	RPS28	40S ribosomal protein S28 OS=Homo sapiens OX=9606 GN=RPS28 PE=1 SV=1	7.8	10.7	0	0
P23396	RPS3	40S ribosomal protein S3 OS=Homo sapiens OX=9606 GN=RPS3 PE=1 SV=2	26.7	9.66	0	0
P61247	RPS3A	40S ribosomal protein S3a OS=Homo sapiens OX=9606 GN=RPS3A PE=1 SV=2	29.9	9.73	0	0
P62753	RPS6	40S ribosomal protein S6 OS=Homo sapiens OX=9606 GN=RPS6 PE=1 SV=1	28.7	10.84	0	0
P62241	RPS8	40S ribosomal protein S8 OS=Homo sapiens OX=9606 GN=RPS8 PE=1 SV=2	24.2	10.32	0	0
A0A0C4DG17	RPSA	40S ribosomal protein SA OS=Homo sapiens OX=9606 GN=RPSA PE=1 SV=1	33.3	4.87	0	0
A0A0A0MRV0	RRBP1	Ribosome-binding protein 1 OS=Homo sapiens OX=9606 GN=RRBP1 PE=1 SV=1	152.4	8.6	0	0
P31151	S100A7	Protein S100-A7 OS=Homo sapiens OX=9606 GN=S100A7 PE=1 SV=4	11.5	6.77	0	0
P05109	S100A8	Protein S100-A8 OS=Homo sapiens OX=9606 GN=S100A8 PE=1 SV=1	10.8	7.03	0	0
P06702	S100A9	Protein S100-A9 OS=Homo sapiens OX=9606 GN=S100A9 PE=1 SV=1	13.2	6.13	0	0
P0DJI8	SAA1	Serum amyloid A-1 protein OS=Homo sapiens OX=9606 GN=SAA1 PE=1 SV=1	13.5	6.79	0	0
P18827	SDC1	Syndecan-1 OS=Homo sapiens OX=9606 GN=SDC1 PE=1 SV=3	32.4	4.63	0	0
P21912	SDHB	Succinate dehydrogenase [ubiquinone] iron-sulfur subunit, mitochondrial OS=Homo sapiens OX=9606 GN=SDHB PE=1 SV=3	31.6	8.76	0	0
Q13228	SELENBP1	Selenium-binding protein 1 OS=Homo sapiens OX=9606 GN=SELENBP1 PE=1 SV=2	52.4	6.37	0	0
P04279	SEMG1	Semenogelin-1 OS=Homo sapiens OX=9606 GN=SEMG1 PE=1 SV=2	52.1	9.29	0	0
Q02383	SEMG2	Semenogelin-2 OS=Homo sapiens OX=9606 GN=SEMG2 PE=1 SV=1	65.4	9.07	0	0
P01009	SERPINA1	Alpha-1-antitrypsin OS=Homo sapiens OX=9606 GN=SERPINA1 PE=1 SV=3	46.7	5.59	0	0
P01011	SERPINA3	Alpha-1-antichymotrypsin OS=Homo sapiens OX=9606 GN=SERPINA3 PE=1 SV=2	47.6	5.52	0	0
P05154	SERPINA5	Plasma serine protease inhibitor OS=Homo sapiens OX=9606 GN=SERPINA5 PE=1 SV=3	45.6	9.26	0	0
P01008	SERPINC1	Antithrombin-III OS=Homo sapiens OX=9606 GN=SERPINC1 PE=1 SV=1	52.6	6.71	0	0
P07093	SERPINE2	Glia-derived nexin OS=Homo sapiens OX=9606 GN=SERPINE2 PE=1 SV=1	44	9.29	0	0
P36955	SERPINF1	Pigment epithelium-derived factor OS=Homo sapiens OX=9606 GN=SERPINF1 PE=1 SV=4	46.3	6.38	0	0
Q8N474	SFRP1	Secreted frizzled-related protein 1 OS=Homo sapiens OX=9606 GN=SFRP1 PE=1 SV=1	35.4	8.85	0	0
Q9H9B4	SFXN1	Sideroflexin-1 OS=Homo sapiens OX=9606 GN=SFXN1 PE=1 SV=4	35.6	9.07	0	0
P34896	SHMT1	Serine hydroxymethyltransferase, cytosolic OS=Homo sapiens OX=9606 GN=SHMT1 PE=1 SV=1	53	7.71	0	0
Q15758	SLC1A5	Neutral amino acid transporter B(0) OS=Homo sapiens OX=9606 GN=SLC1A5 PE=1 SV=2	56.6	5.48	0	0
Q9H4F8	SMOC1	SPARC-related modular calcium-binding protein 1 OS=Homo sapiens OX=9606 GN=SMOC1 PE=1 SV=1	48.1	8.22	0	0
Q5SQN1	SNAP47	Synaptosomal-associated protein 47 OS=Homo sapiens OX=9606 GN=SNAP47 PE=1 SV=3	52.5	8.69	0	0
P04179	SOD2	Superoxide dismutase [Mn], mitochondrial OS=Homo sapiens OX=9606 GN=SOD2 PE=1 SV=3	24.7	8.25	0	0
Q00796	SORD	Sorbitol dehydrogenase OS=Homo sapiens OX=9606 GN=SORD PE=1 SV=4	38.3	7.97	0	0
Q13103	SPP2	Secreted phosphoprotein 24 OS=Homo sapiens OX=9606 GN=SPP2 PE=1 SV=1	24.3	8.32	0	0
A0A087WUZ3	SPTBN1	Spectrin beta chain OS=Homo sapiens OX=9606 GN=SPTBN1 PE=1 SV=1	274.7	5.57	0	0
P78539	SRPX	Sushi repeat-containing protein SRPX OS=Homo sapiens OX=9606 GN=SRPX PE=1 SV=1	51.5	8.66	0	0
Q96I99	SUCLG2	Succinate--CoA ligase [GDP-forming] subunit beta, mitochondrial OS=Homo sapiens OX=9606 GN=SUCLG2 PE=1 SV=2	46.5	6.39	0	0
Q06520	SULT2A1	Bile salt sulfotransferase OS=Homo sapiens OX=9606 GN=SULT2A1 PE=1 SV=3	33.8	5.95	0	0
Q01995	TAGLN	Transgelin OS=Homo sapiens OX=9606 GN=TAGLN PE=1 SV=4	22.6	8.84	0	0
P37802	TAGLN2	Transgelin-2 OS=Homo sapiens OX=9606 GN=TAGLN2 PE=1 SV=3	22.4	8.25	0	0
A2RU30	TESPA1	Protein TESPA1 OS=Homo sapiens OX=9606 GN=TESPA1 PE=1 SV=2	59.2	5.71	0	0
P02787	TF	Serotransferrin OS=Homo sapiens OX=9606 GN=TF PE=1 SV=3	77	7.12	0	0
Q15582	TGFBI	Transforming growth factor-beta-induced protein ig-h3 OS=Homo sapiens OX=9606 GN=TGFBI PE=1 SV=1	74.6	7.71	0	0
P21980	TGM2	Protein-glutamine gamma-glutamyltransferase 2 OS=Homo sapiens OX=9606 GN=TGM2 PE=1 SV=2	77.3	5.22	0	0
Q9C0I4	THSD7B	Thrombospondin type-1 domain-containing protein 7B OS=Homo sapiens OX=9606 GN=THSD7B PE=2 SV=2	179.3	7.59	0	0
P01033	TIMP1	Metalloproteinase inhibitor 1 OS=Homo sapiens OX=9606 GN=TIMP1 PE=1 SV=1	23.2	8.1	0	0
P35625	TIMP3	Metalloproteinase inhibitor 3 OS=Homo sapiens OX=9606 GN=TIMP3 PE=1 SV=2	24.1	8.72	0	0
Q9GZM7	TINAGL1	Tubulointerstitial nephritis antigen-like OS=Homo sapiens OX=9606 GN=TINAGL1 PE=1 SV=1	52.4	6.99	0	0
Q3LXA3	TKFC	Triokinase/FMN cyclase OS=Homo sapiens OX=9606 GN=TKFC PE=1 SV=2	58.9	7.49	0	0
P29401	TKT	Transketolase OS=Homo sapiens OX=9606 GN=TKT PE=1 SV=3	67.8	7.66	0	0
Q9Y490	TLN1	Talin-1 OS=Homo sapiens OX=9606 GN=TLN1 PE=1 SV=3	269.6	6.07	0	0
Q9BVK6	TMED9	Transmembrane emp24 domain-containing protein 9 OS=Homo sapiens OX=9606 GN=TMED9 PE=1 SV=2	27.3	8.02	0	0
P24821	TNC	Tenascin OS=Homo sapiens OX=9606 GN=TNC PE=1 SV=3	240.7	4.89	0	0
A0A140TA33	TNXB	Tenascin-X OS=Homo sapiens OX=9606 GN=TNXB PE=1 SV=1	458	5.17	0	0
P60174	TPI1	Triosephosphate isomerase OS=Homo sapiens OX=9606 GN=TPI1 PE=1 SV=3	30.8	5.92	0	0
Q6ZN40	TPM1	Tropomyosin 1 (Alpha), isoform CRA_f OS=Homo sapiens OX=9606 GN=TPM1 PE=1 SV=1	37.4	4.72	0	0
Q5TCU8	TPM2	Tropomyosin beta chain OS=Homo sapiens OX=9606 GN=TPM2 PE=1 SV=1	36.7	4.78	0	0
Q16762	TST	Thiosulfate sulfurtransferase OS=Homo sapiens OX=9606 GN=TST PE=1 SV=4	33.4	7.25	0	0
P02766	TTR	Transthyretin OS=Homo sapiens OX=9606 GN=TTR PE=1 SV=1	15.9	5.76	0	0
P68363	TUBA1B	Tubulin alpha-1B chain OS=Homo sapiens OX=9606 GN=TUBA1B PE=1 SV=1	50.1	5.06	0	0
P68366	TUBA4A	Tubulin alpha-4A chain OS=Homo sapiens OX=9606 GN=TUBA4A PE=1 SV=1	49.9	5.06	0	0
Q13885	TUBB2A	Tubulin beta-2A chain OS=Homo sapiens OX=9606 GN=TUBB2A PE=1 SV=1	49.9	4.89	0	0
P68371	TUBB4B	Tubulin beta-4B chain OS=Homo sapiens OX=9606 GN=TUBB4B PE=1 SV=1	49.8	4.89	0	0
P49411	TUFM	Elongation factor Tu, mitochondrial OS=Homo sapiens OX=9606 GN=TUFM PE=1 SV=2	49.5	7.61	0	0
P10599	TXN	Thioredoxin OS=Homo sapiens OX=9606 GN=TXN PE=1 SV=3	11.7	4.92	0	0
P22314	UBA1	Ubiquitin-like modifier-activating enzyme 1 OS=Homo sapiens OX=9606 GN=UBA1 PE=1 SV=3	117.8	5.76	0	0
O60701	UGDH	UDP-glucose 6-dehydrogenase OS=Homo sapiens OX=9606 GN=UGDH PE=1 SV=1	55	7.12	0	0
X6RBG4	UMOD	Uromodulin OS=Homo sapiens OX=9606 GN=UMOD PE=1 SV=1	75.6	5.87	0	0
P13611	VCAN	Versican core protein OS=Homo sapiens OX=9606 GN=VCAN PE=1 SV=3	372.6	4.51	0	0
P18206	VCL	Vinculin OS=Homo sapiens OX=9606 GN=VCL PE=1 SV=4	123.7	5.66	0	0
P55072	VCP	Transitional endoplasmic reticulum ATPase OS=Homo sapiens OX=9606 GN=VCP PE=1 SV=4	89.3	5.26	0	0
P08670	VIM	Vimentin OS=Homo sapiens OX=9606 GN=VIM PE=1 SV=4	53.6	5.12	1.84	1
P0DPA2	VSIG8	V-set and immunoglobulin domain-containing protein 8 OS=Homo sapiens OX=9606 GN=VSIG8 PE=2 SV=1	43.9	7.2	0	0
P04004	VTN	Vitronectin OS=Homo sapiens OX=9606 GN=VTN PE=1 SV=1	54.3	5.8	3.67	3
O14905	WNT9B	Protein Wnt-9b OS=Homo sapiens OX=9606 GN=WNT9B PE=1 SV=3	39	8.85	0	0
P63104	YWHAZ	14-3-3 protein zeta/delta OS=Homo sapiens OX=9606 GN=YWHAZ PE=1 SV=1	27.7	4.79	0	0
Q96DA0	ZG16B	Zymogen granule protein 16 homolog B OS=Homo sapiens OX=9606 GN=ZG16B PE=1 SV=3	22.7	7.39	0	0
Q5FWF4	ZRANB3	DNA annealing helicase and endonuclease ZRANB3 OS=Homo sapiens OX=9606 GN=ZRANB3 PE=1 SV=2	123.2	8.44	0	0

## Sheet: P-7
Accession	Gene	Description	MW [kDa]	calc. pI	Score	PSMs
P01023	A2M	Alpha-2-macroglobulin OS=Homo sapiens OX=9606 GN=A2M PE=1 SV=3	163.2	6.46	0	0
H3BNQ7	ABAT	4-aminobutyrate aminotransferase, mitochondrial OS=Homo sapiens OX=9606 GN=ABAT PE=1 SV=1	57.9	7.87	0	0
A0A1B0GW23	ABHD14A-ACY1	ABHD14A-ACY1 readthrough (Fragment) OS=Homo sapiens OX=9606 GN=ABHD14A-ACY1 PE=4 SV=1	65.4	6.67	0	0
Q96IU4	ABHD14B	Protein ABHD14B OS=Homo sapiens OX=9606 GN=ABHD14B PE=1 SV=1	22.3	6.4	0	0
D3YTG3	ABI3BP	Target of Nesh-SH3 OS=Homo sapiens OX=9606 GN=ABI3BP PE=1 SV=1	195.2	9.73	0	0
P09110	ACAA1	3-ketoacyl-CoA thiolase, peroxisomal OS=Homo sapiens OX=9606 GN=ACAA1 PE=1 SV=2	44.3	8.44	0	0
P42765	ACAA2	3-ketoacyl-CoA thiolase, mitochondrial OS=Homo sapiens OX=9606 GN=ACAA2 PE=1 SV=2	41.9	8.09	0	0
Q5T4U5	ACADM	Acyl-Coenzyme A dehydrogenase, C-4 to C-12 straight chain, isoform CRA_a OS=Homo sapiens OX=9606 GN=ACADM PE=1 SV=1	50.2	7.8	0	0
P16219	ACADS	Short-chain specific acyl-CoA dehydrogenase, mitochondrial OS=Homo sapiens OX=9606 GN=ACADS PE=1 SV=1	44.3	7.99	0	0
E7EX88	ACAN	Aggrecan core protein OS=Homo sapiens OX=9606 GN=ACAN PE=1 SV=2	261.2	4.13	0	0
P24752	ACAT1	Acetyl-CoA acetyltransferase, mitochondrial OS=Homo sapiens OX=9606 GN=ACAT1 PE=1 SV=1	45.2	8.85	0	0
A2A274	ACO2	Aconitate hydratase, mitochondrial OS=Homo sapiens OX=9606 GN=ACO2 PE=1 SV=1	87.8	7.37	0	0
Q99424	ACOX2	Peroxisomal acyl-coenzyme A oxidase 2 OS=Homo sapiens OX=9606 GN=ACOX2 PE=1 SV=1	76.8	7.56	0	0
P62736	ACTA2	Actin, aortic smooth muscle OS=Homo sapiens OX=9606 GN=ACTA2 PE=1 SV=1	42	5.39	2.08	1
P60709	ACTB	Actin, cytoplasmic 1 OS=Homo sapiens OX=9606 GN=ACTB PE=1 SV=1	41.7	5.48	4.66	2
Q562R1	ACTBL2	Beta-actin-like protein 2 OS=Homo sapiens OX=9606 GN=ACTBL2 PE=1 SV=2	42	5.59	2.08	1
P12814	ACTN1	Alpha-actinin-1 OS=Homo sapiens OX=9606 GN=ACTN1 PE=1 SV=2	103	5.41	0	0
O43707	ACTN4	Alpha-actinin-4 OS=Homo sapiens OX=9606 GN=ACTN4 PE=1 SV=2	104.8	5.44	0	0
P61158	ACTR3	Actin-related protein 3 OS=Homo sapiens OX=9606 GN=ACTR3 PE=1 SV=3	47.3	5.88	0	0
P07327	ADH1A	Alcohol dehydrogenase 1A OS=Homo sapiens OX=9606 GN=ADH1A PE=1 SV=2	39.8	7.94	0	0
P00325	ADH1B	Alcohol dehydrogenase 1B OS=Homo sapiens OX=9606 GN=ADH1B PE=1 SV=2	39.8	8.29	0	0
P00326	ADH1C	Alcohol dehydrogenase 1C OS=Homo sapiens OX=9606 GN=ADH1C PE=1 SV=2	39.8	8.29	0	0
A0A0D9SFB5	ADH4	Alcohol dehydrogenase 4 OS=Homo sapiens OX=9606 GN=ADH4 PE=1 SV=1	41.6	7.91	0	0
Q8IUX7	AEBP1	Adipocyte enhancer-binding protein 1 OS=Homo sapiens OX=9606 GN=AEBP1 PE=1 SV=1	130.8	5.11	0	0
P35573	AGL	Glycogen debranching enzyme OS=Homo sapiens OX=9606 GN=AGL PE=1 SV=3	174.7	6.76	0	0
O00468	AGRN	Agrin OS=Homo sapiens OX=9606 GN=AGRN PE=1 SV=5	217.1	6.39	0	0
P21549	AGXT	Serine--pyruvate aminotransferase OS=Homo sapiens OX=9606 GN=AGXT PE=1 SV=1	43	8.4	0	0
P23526	AHCY	Adenosylhomocysteinase OS=Homo sapiens OX=9606 GN=AHCY PE=1 SV=4	47.7	6.34	0	0
H0Y8B3	AHCYL2	Adenosylhomocysteinase (Fragment) OS=Homo sapiens OX=9606 GN=AHCYL2 PE=1 SV=1	58.1	8.05	0	0
Q09666	AHNAK	Neuroblast differentiation-associated protein AHNAK OS=Homo sapiens OX=9606 GN=AHNAK PE=1 SV=2	628.7	6.15	0	0
O95831	AIFM1	Apoptosis-inducing factor 1, mitochondrial OS=Homo sapiens OX=9606 GN=AIFM1 PE=1 SV=1	66.9	8.95	0	0
P14550	AKR1A1	Alcohol dehydrogenase [NADP(+)] OS=Homo sapiens OX=9606 GN=AKR1A1 PE=1 SV=3	36.6	6.79	0	0
A0A0A0MSS8	AKR1C3	Aldo-keto reductase family 1 member C3 OS=Homo sapiens OX=9606 GN=AKR1C3 PE=1 SV=1	36.8	7.94	0	0
P02768	ALB	Serum albumin OS=Homo sapiens OX=9606 GN=ALB PE=1 SV=2	69.3	6.28	0	0
P00352	ALDH1A1	Retinal dehydrogenase 1 OS=Homo sapiens OX=9606 GN=ALDH1A1 PE=1 SV=2	54.8	6.73	0	0
O75891	ALDH1L1	Cytosolic 10-formyltetrahydrofolate dehydrogenase OS=Homo sapiens OX=9606 GN=ALDH1L1 PE=1 SV=2	98.8	5.94	0	0
P05091	ALDH2	Aldehyde dehydrogenase, mitochondrial OS=Homo sapiens OX=9606 GN=ALDH2 PE=1 SV=2	56.3	7.05	0	0
P30038	ALDH4A1	Delta-1-pyrroline-5-carboxylate dehydrogenase, mitochondrial OS=Homo sapiens OX=9606 GN=ALDH4A1 PE=1 SV=3	61.7	8.07	0	0
Q02252	ALDH6A1	Methylmalonate-semialdehyde dehydrogenase [acylating], mitochondrial OS=Homo sapiens OX=9606 GN=ALDH6A1 PE=1 SV=2	57.8	8.5	0	0
A0A1B0GW77	ALDH7A1	Alpha-aminoadipic semialdehyde dehydrogenase OS=Homo sapiens OX=9606 GN=ALDH7A1 PE=1 SV=1	60	8.18	0	0
P49189	ALDH9A1	4-trimethylaminobutyraldehyde dehydrogenase OS=Homo sapiens OX=9606 GN=ALDH9A1 PE=1 SV=3	53.8	5.87	0	0
J3KPS3	ALDOA	Fructose-bisphosphate aldolase OS=Homo sapiens OX=9606 GN=ALDOA PE=1 SV=1	39.8	8.09	0	0
P05062	ALDOB	Fructose-bisphosphate aldolase B OS=Homo sapiens OX=9606 GN=ALDOB PE=1 SV=2	39.4	7.87	0	0
P02760	AMBP	Protein AMBP OS=Homo sapiens OX=9606 GN=AMBP PE=1 SV=1	39	6.25	0	0
P03950	ANG	Angiogenin OS=Homo sapiens OX=9606 GN=ANG PE=1 SV=1	16.5	9.64	0	0
P15144	ANPEP	Aminopeptidase N OS=Homo sapiens OX=9606 GN=ANPEP PE=1 SV=4	109.5	5.48	0	0
P04083	ANXA1	Annexin A1 OS=Homo sapiens OX=9606 GN=ANXA1 PE=1 SV=2	38.7	7.02	0	0
P50995	ANXA11	Annexin A11 OS=Homo sapiens OX=9606 GN=ANXA11 PE=1 SV=1	54.4	7.65	0	0
P07355	ANXA2	Annexin A2 OS=Homo sapiens OX=9606 GN=ANXA2 PE=1 SV=2	38.6	7.75	0	0
P08758	ANXA5	Annexin A5 OS=Homo sapiens OX=9606 GN=ANXA5 PE=1 SV=2	35.9	5.05	0	0
P08133	ANXA6	Annexin A6 OS=Homo sapiens OX=9606 GN=ANXA6 PE=1 SV=3	75.8	5.6	0	0
Q06278	AOX1	Aldehyde oxidase OS=Homo sapiens OX=9606 GN=AOX1 PE=1 SV=2	147.8	7.17	0	0
P02743	APCS	Serum amyloid P-component OS=Homo sapiens OX=9606 GN=APCS PE=1 SV=2	25.4	6.54	0	0
P02647	APOA1	Apolipoprotein A-I OS=Homo sapiens OX=9606 GN=APOA1 PE=1 SV=1	30.8	5.76	0	0
P06727	APOA4	Apolipoprotein A-IV OS=Homo sapiens OX=9606 GN=APOA4 PE=1 SV=3	45.4	5.38	0	0
B0YIW2	APOC3	Apolipoprotein C-III OS=Homo sapiens OX=9606 GN=APOC3 PE=1 SV=1	12.8	8.18	0	0
P02649	APOE	Apolipoprotein E OS=Homo sapiens OX=9606 GN=APOE PE=1 SV=1	36.1	5.73	0	0
K7N7A8	AQP1	Aquaporin-1	48.8	5.22	0	0
K7ERQ8	Aquaporin-1	Ras-related protein Rab-5C	31.4	7.42	0	0
F5H423	ARF3	ADP-ribosylation factor 3	23.3	8.6	0	0
P05089	ARG1	Arginase-1 OS=Homo sapiens OX=9606 GN=ARG1 PE=1 SV=2	34.7	7.21	0	0
A0A0A6YYG9	ARPC4-TTLL3	Protein ARPC4-TTLL3 OS=Homo sapiens OX=9606 GN=ARPC4-TTLL3 PE=4 SV=1	71.7	5.88	0	0
P00966	ASS1	Argininosuccinate synthase OS=Homo sapiens OX=9606 GN=ASS1 PE=1 SV=2	46.5	8.02	0	0
P05023	ATP1A1	Sodium/potassium-transporting ATPase subunit alpha-1 OS=Homo sapiens OX=9606 GN=ATP1A1 PE=1 SV=1	112.8	5.49	0	0
P25705	ATP5F1A	ATP synthase subunit alpha, mitochondrial OS=Homo sapiens OX=9606 GN=ATP5A1 PE=1 SV=1	59.7	9.13	0	0
P06576	ATP5F1B	ATP synthase subunit beta, mitochondrial OS=Homo sapiens OX=9606 GN=ATP5B PE=1 SV=3	56.5	5.4	0	0
H7C0C1	ATP5PO	ATP synthase subunit O, mitochondrial	26.8	9.45	0	0
P25311	AZGP1	Zinc-alpha-2-glycoprotein OS=Homo sapiens OX=9606 GN=AZGP1 PE=1 SV=2	34.2	6.05	0	0
P61769	B2M	Beta-2-microglobulin OS=Homo sapiens OX=9606 GN=B2M PE=1 SV=1	13.7	6.52	0	0
Q02338	BDH1	D-beta-hydroxybutyrate dehydrogenase, mitochondrial OS=Homo sapiens OX=9606 GN=BDH1 PE=1 SV=3	38.1	8.95	0	0
Q9BUT1	BDH2	3-hydroxybutyrate dehydrogenase type 2 OS=Homo sapiens OX=9606 GN=BDH2 PE=1 SV=2	26.7	7.65	0	0
P21810	BGN	Biglycan OS=Homo sapiens OX=9606 GN=BGN PE=1 SV=2	41.6	7.52	0	0
Q93088	BHMT	Betaine--homocysteine S-methyltransferase 1 OS=Homo sapiens OX=9606 GN=BHMT PE=1 SV=2	45	7.03	0	0
P30043	BLVRB	Flavin reductase (NADPH) OS=Homo sapiens OX=9606 GN=BLVRB PE=1 SV=3	22.1	7.65	0	0
Q9NP55	BPIFA1	BPI fold-containing family A member 1 OS=Homo sapiens OX=9606 GN=BPIFA1 PE=1 SV=1	26.7	5.76	0	0
P02746	C1QB	Complement C1q subcomponent subunit B OS=Homo sapiens OX=9606 GN=C1QB PE=1 SV=3	26.7	8.63	0	0
P02747	C1QC	Complement C1q subcomponent subunit C OS=Homo sapiens OX=9606 GN=C1QC PE=1 SV=3	25.8	8.41	0	0
P01024	C3	Complement C3 OS=Homo sapiens OX=9606 GN=C3 PE=1 SV=2	187	6.4	0	0
A0A0G2JPR0	C4A	Complement C4-A OS=Homo sapiens OX=9606 GN=C4A PE=1 SV=1	192.8	7.03	0	0
P10643	C7	Complement component C7 OS=Homo sapiens OX=9606 GN=C7 PE=1 SV=2	93.5	6.48	0	0
P07358	C8B	Complement component C8 beta chain OS=Homo sapiens OX=9606 GN=C8B PE=1 SV=3	67	8.13	0	0
P07360	C8G	Complement component C8 gamma chain OS=Homo sapiens OX=9606 GN=C8G PE=1 SV=3	22.3	8.31	0	0
P02748	C9	Complement component C9 OS=Homo sapiens OX=9606 GN=C9 PE=1 SV=2	63.1	5.59	0	0
P00918	CA2	Carbonic anhydrase 2 OS=Homo sapiens OX=9606 GN=CA2 PE=1 SV=2	29.2	7.4	0	0
Q05682	CALD1	Caldesmon OS=Homo sapiens OX=9606 GN=CALD1 PE=1 SV=3	93.2	5.66	0	0
E7EMB3	CALM2	Calmodulin-2 OS=Homo sapiens OX=9606 GN=CALM2 PE=1 SV=1	21.7	4.56	0	0
Q9NZT1	CALML5	Calmodulin-like protein 5 OS=Homo sapiens OX=9606 GN=CALML5 PE=1 SV=2	15.9	4.44	0	0
P27797	CALR	Calreticulin OS=Homo sapiens OX=9606 GN=CALR PE=1 SV=1	48.1	4.44	0	0
P47755	CAPZA2	F-actin-capping protein subunit alpha-2 OS=Homo sapiens OX=9606 GN=CAPZA2 PE=1 SV=3	32.9	5.85	0	0
P04040	CAT	Catalase OS=Homo sapiens OX=9606 GN=CAT PE=1 SV=3	59.7	7.39	0	0
Q6NZI2	CAVIN1	Caveolae-associated protein 1 OS=Homo sapiens OX=9606 GN=CAVIN1 PE=1 SV=1	43.5	5.6	0	0
P16152	CBR1	Carbonyl reductase [NADPH] 1 OS=Homo sapiens OX=9606 GN=CBR1 PE=1 SV=3	30.4	8.32	0	0
Q8IW40	CCDC103	Coiled-coil domain-containing protein 103 OS=Homo sapiens OX=9606 GN=CCDC103 PE=1 SV=1	27.1	5.97	0	0
A0A087WXI5	CDH1	Cadherin-1 OS=Homo sapiens OX=9606 GN=CDH1 PE=1 SV=1	100	4.79	0	0
P23141	CES1	Liver carboxylesterase 1 OS=Homo sapiens OX=9606 GN=CES1 PE=1 SV=2	62.5	6.6	0	0
Q9UKY3	CES1P1	Putative inactive carboxylesterase 4 OS=Homo sapiens OX=9606 GN=CES1P1 PE=5 SV=2	30.7	8.03	0	0
Q03591	CFHR1	Complement factor H-related protein 1 OS=Homo sapiens OX=9606 GN=CFHR1 PE=1 SV=2	37.6	7.39	0	0
E9PK25	CFL1	Cofilin-1 OS=Homo sapiens OX=9606 GN=CFL1 PE=1 SV=1	22.7	8.34	0	0
O15335	CHAD	Chondroadherin OS=Homo sapiens OX=9606 GN=CHAD PE=1 SV=2	40.5	9.39	0	0
O75339	CILP	Cartilage intermediate layer protein 1 OS=Homo sapiens OX=9606 GN=CILP PE=1 SV=4	132.5	8.41	0	0
K7EPJ4	CILP2	Cartilage intermediate layer protein 2 OS=Homo sapiens OX=9606 GN=CILP2 PE=1 SV=1	126.8	8.27	0	0
P12277	CKB	Creatine kinase B-type OS=Homo sapiens OX=9606 GN=CKB PE=1 SV=1	42.6	5.59	0	0
A0A087WVQ6	CLTC	Clathrin heavy chain OS=Homo sapiens OX=9606 GN=CLTC PE=1 SV=1	191.9	5.69	0	0
P10909	CLU	Clusterin OS=Homo sapiens OX=9606 GN=CLU PE=1 SV=1	52.5	6.27	0	0
Q96DG6	CMBL	Carboxymethylenebutenolidase homolog OS=Homo sapiens OX=9606 GN=CMBL PE=1 SV=1	28	7.18	0	0
Q96KP4	CNDP2	Cytosolic non-specific dipeptidase OS=Homo sapiens OX=9606 GN=CNDP2 PE=1 SV=2	52.8	5.97	0	0
Q99715	COL12A1	Collagen alpha-1(XII) chain OS=Homo sapiens OX=9606 GN=COL12A1 PE=1 SV=2	332.9	5.53	0	0
Q05707	COL14A1	Collagen alpha-1(XIV) chain OS=Homo sapiens OX=9606 GN=COL14A1 PE=1 SV=3	193.4	5.3	0	0
P39059	COL15A1	Collagen alpha-1(XV) chain OS=Homo sapiens OX=9606 GN=COL15A1 PE=1 SV=2	141.6	5	0	0
P39060	COL18A1	Collagen alpha-1(XVIII) chain OS=Homo sapiens OX=9606 GN=COL18A1 PE=1 SV=5	178.1	6.01	0	0
P08123	COL1A2	Collagen alpha-2(I) chain OS=Homo sapiens OX=9606 GN=COL1A2 PE=1 SV=7	129.2	8.95	0	0
Q96P44	COL21A1	Collagen alpha-1(XXI) chain OS=Homo sapiens OX=9606 GN=COL21A1 PE=2 SV=1	99.3	8.32	0	0
P02462	COL4A1	Collagen alpha-1(IV) chain OS=Homo sapiens OX=9606 GN=COL4A1 PE=1 SV=3	160.5	8.28	0	0
P08572	COL4A2	Collagen alpha-2(IV) chain OS=Homo sapiens OX=9606 GN=COL4A2 PE=1 SV=4	167.4	8.66	0	0
P53420	COL4A4	Collagen alpha-4(IV) chain OS=Homo sapiens OX=9606 GN=COL4A4 PE=1 SV=3	163.9	8.62	0	0
P12109	COL6A1	Collagen alpha-1(VI) chain OS=Homo sapiens OX=9606 GN=COL6A1 PE=1 SV=3	108.5	5.43	0	0
P12110	COL6A2	Collagen alpha-2(VI) chain OS=Homo sapiens OX=9606 GN=COL6A2 PE=1 SV=4	108.5	6.21	0	0
P12111	COL6A3	Collagen alpha-3(VI) chain OS=Homo sapiens OX=9606 GN=COL6A3 PE=1 SV=5	343.5	6.68	0	0
P49747	COMP	Cartilage oligomeric matrix protein OS=Homo sapiens OX=9606 GN=COMP PE=1 SV=2	82.8	4.6	0	0
P00450	CP	Ceruloplasmin OS=Homo sapiens OX=9606 GN=CP PE=1 SV=1	122.1	5.72	0	0
Q96IY4	CPB2	Carboxypeptidase B2 OS=Homo sapiens OX=9606 GN=CPB2 PE=1 SV=2	48.4	7.71	0	0
P31327	CPS1	Carbamoyl-phosphate synthase [ammonia], mitochondrial OS=Homo sapiens OX=9606 GN=CPS1 PE=1 SV=2	164.8	6.74	0	0
O75462	CRLF1	Cytokine receptor-like factor 1 OS=Homo sapiens OX=9606 GN=CRLF1 PE=1 SV=1	46.3	9.11	0	0
P02511	CRYAB	Alpha-crystallin B chain OS=Homo sapiens OX=9606 GN=CRYAB PE=1 SV=2	20.1	7.33	0	0
Q9Y2S2	CRYL1	Lambda-crystallin homolog OS=Homo sapiens OX=9606 GN=CRYL1 PE=1 SV=3	35.4	6.18	0	0
Q08257	CRYZ	Quinone oxidoreductase OS=Homo sapiens OX=9606 GN=CRYZ PE=1 SV=1	35.2	8.44	0	0
P21291	CSRP1	Cysteine and glycine-rich protein 1 OS=Homo sapiens OX=9606 GN=CSRP1 PE=1 SV=3	20.6	8.57	0	0
P01034	CST3	Cystatin-C OS=Homo sapiens OX=9606 GN=CST3 PE=1 SV=1	15.8	8.75	0	0
P01040	CSTA	Cystatin-A OS=Homo sapiens OX=9606 GN=CSTA PE=1 SV=1	11	5.5	0	0
P35222	CTNNB1	Catenin beta-1 OS=Homo sapiens OX=9606 GN=CTNNB1 PE=1 SV=1	85.4	5.86	0	0
A0A1B0GU03	CTSD	Cathepsin D	62.7	7.77	0	0
O60494	CUBN	Cubilin OS=Homo sapiens OX=9606 GN=CUBN PE=1 SV=5	398.5	5.35	0	0
Q9NR63	CYP26B1	Cytochrome P450 26B1 OS=Homo sapiens OX=9606 GN=CYP26B1 PE=1 SV=1	57.5	8.46	0	0
O15528	CYP27B1	25-hydroxyvitamin D-1 alpha hydroxylase, mitochondrial OS=Homo sapiens OX=9606 GN=CYP27B1 PE=1 SV=1	56.5	9.16	0	0
P81605	DCD	Dermcidin OS=Homo sapiens OX=9606 GN=DCD PE=1 SV=2	11.3	6.54	0	0
P07585	DCN	Decorin OS=Homo sapiens OX=9606 GN=DCN PE=1 SV=1	39.7	8.54	0	0
Q7Z4W1	DCXR	L-xylulose reductase OS=Homo sapiens OX=9606 GN=DCXR PE=1 SV=2	25.9	8.1	0	0
Q16698	DECR1	2,4-dienoyl-CoA reductase, mitochondrial OS=Homo sapiens OX=9606 GN=DECR1 PE=1 SV=1	36	9.28	0	0
P17661	DES	Desmin OS=Homo sapiens OX=9606 GN=DES PE=1 SV=3	53.5	5.27	0	0
Q9BTZ2	DHRS4	Dehydrogenase/reductase SDR family member 4 OS=Homo sapiens OX=9606 GN=DHRS4 PE=1 SV=3	29.5	8.56	0	0
P36957	DLST	Dihydrolipoyllysine-residue succinyltransferase component of 2-oxoglutarate dehydrogenase complex, mitochondrial OS=Homo sapiens OX=9606 GN=DLST PE=1 SV=4	48.7	8.95	0	0
Q9UGM3	DMBT1	Deleted in malignant brain tumors 1 protein OS=Homo sapiens OX=9606 GN=DMBT1 PE=1 SV=2	260.6	5.44	0	0
Q9UBS3	DNAJB9	DnaJ homolog subfamily B member 9 OS=Homo sapiens OX=9606 GN=DNAJB9 PE=1 SV=1	25.5	8.27	2.12	2
P27487	DPP4	Dipeptidyl peptidase 4 OS=Homo sapiens OX=9606 GN=DPP4 PE=1 SV=2	88.2	6.04	0	0
Q14117	DPYS	Dihydropyrimidinase OS=Homo sapiens OX=9606 GN=DPYS PE=1 SV=1	56.6	7.27	0	0
Q02413	DSG1	Desmoglein-1 OS=Homo sapiens OX=9606 GN=DSG1 PE=1 SV=2	113.7	5.03	0	0
Q86SJ6	DSG4	Desmoglein-4 OS=Homo sapiens OX=9606 GN=DSG4 PE=1 SV=1	113.8	4.56	0	0
P15924	DSP	Desmoplakin OS=Homo sapiens OX=9606 GN=DSP PE=1 SV=3	331.6	6.81	0	0
Q13011	ECH1	Delta(3,5)-Delta(2,4)-dienoyl-CoA isomerase, mitochondrial OS=Homo sapiens OX=9606 GN=ECH1 PE=1 SV=2	35.8	8	0	0
P30084	ECHS1	Enoyl-CoA hydratase, mitochondrial OS=Homo sapiens OX=9606 GN=ECHS1 PE=1 SV=4	31.4	8.07	0	0
P42126	ECI1	Enoyl-CoA delta isomerase 1, mitochondrial OS=Homo sapiens OX=9606 GN=ECI1 PE=1 SV=1	32.8	8.54	0	0
P68104	EEF1A1	Elongation factor 1-alpha 1 OS=Homo sapiens OX=9606 GN=EEF1A1 PE=1 SV=1	50.1	9.01	0	0
E9PRY8	EEF1D	Elongation factor 1-delta OS=Homo sapiens OX=9606 GN=EEF1D PE=1 SV=1	76.5	7.05	0	0
P26641	EEF1G	Elongation factor 1-gamma OS=Homo sapiens OX=9606 GN=EEF1G PE=1 SV=3	50.1	6.67	0	0
P13639	EEF2	Elongation factor 2 OS=Homo sapiens OX=9606 GN=EEF2 PE=1 SV=4	95.3	6.83	0	0
Q12805	EFEMP1	EGF-containing fibulin-like extracellular matrix protein 1 OS=Homo sapiens OX=9606 GN=EFEMP1 PE=1 SV=2	54.6	5.07	0	0
Q08426	EHHADH	Peroxisomal bifunctional enzyme OS=Homo sapiens OX=9606 GN=EHHADH PE=1 SV=3	79.4	9.14	0	0
Q14240	EIF4A2	Eukaryotic initiation factor 4A-II OS=Homo sapiens OX=9606 GN=EIF4A2 PE=1 SV=2	46.4	5.48	0	0
Q9Y6C2	EMILIN1	EMILIN-1 OS=Homo sapiens OX=9606 GN=EMILIN1 PE=1 SV=3	106.6	5.17	0	0
P06733	ENO1	Alpha-enolase OS=Homo sapiens OX=9606 GN=ENO1 PE=1 SV=2	47.1	7.39	0	0
P07099	EPHX1	Epoxide hydrolase 1 OS=Homo sapiens OX=9606 GN=EPHX1 PE=1 SV=1	52.9	7.25	0	0
P38117	ETFB	Electron transfer flavoprotein subunit beta OS=Homo sapiens OX=9606 GN=ETFB PE=1 SV=3	27.8	8.1	0	0
E7EQR4	EZR	Ezrin OS=Homo sapiens OX=9606 GN=EZR PE=1 SV=3	69.3	6.16	0	0
P00742	F10	Coagulation factor X OS=Homo sapiens OX=9606 GN=F10 PE=1 SV=2	54.7	5.94	0	0
P00740	F9	Coagulation factor IX OS=Homo sapiens OX=9606 GN=F9 PE=1 SV=2	51.7	5.47	0	0
P07148	FABP1	Fatty acid-binding protein, liver OS=Homo sapiens OX=9606 GN=FABP1 PE=1 SV=1	14.2	7.18	0	0
P05413	FABP3	Fatty acid-binding protein, heart OS=Homo sapiens OX=9606 GN=FABP3 PE=1 SV=4	14.8	6.8	0	0
Q01469	FABP5	Fatty acid-binding protein, epidermal OS=Homo sapiens OX=9606 GN=FABP5 PE=1 SV=3	15.2	7.01	0	0
P49327	FASN	Fatty acid synthase OS=Homo sapiens OX=9606 GN=FASN PE=1 SV=3	273.3	6.44	0	0
B1AHL2	FBLN1	Fibulin-1 OS=Homo sapiens OX=9606 GN=FBLN1 PE=1 SV=1	78.3	5.39	0	0
G3XA98	FBLN5	Fibulin 5, isoform CRA_a OS=Homo sapiens OX=9606 GN=FBLN5 PE=1 SV=1	54.1	4.73	0	0
P35555	FBN1	Fibrillin-1 OS=Homo sapiens OX=9606 GN=FBN1 PE=1 SV=3	312	4.93	0	0
P09467	FBP1	Fructose-1,6-bisphosphatase 1 OS=Homo sapiens OX=9606 GN=FBP1 PE=1 SV=5	36.8	6.99	0	0
P02671	FGA	Fibrinogen alpha chain OS=Homo sapiens OX=9606 GN=FGA PE=1 SV=2	94.9	6.01	0	0
C9JC84	FGG	Fibrinogen gamma chain OS=Homo sapiens OX=9606 GN=FGG PE=1 SV=1	52.3	5.63	0	0
P07954	FH	Fumarate hydratase, mitochondrial OS=Homo sapiens OX=9606 GN=FH PE=1 SV=3	54.6	8.76	0	0
Q5D862	FLG2	Filaggrin-2 OS=Homo sapiens OX=9606 GN=FLG2 PE=1 SV=1	247.9	8.31	0	0
P21333	FLNA	Filamin-A OS=Homo sapiens OX=9606 GN=FLNA PE=1 SV=4	280.6	6.06	0	0
Q01740	FMO1	Dimethylaniline monooxygenase [N-oxide-forming] 1 OS=Homo sapiens OX=9606 GN=FMO1 PE=1 SV=3	60.3	7.2	0	0
Q06828	FMOD	Fibromodulin OS=Homo sapiens OX=9606 GN=FMOD PE=1 SV=2	43.2	6.04	0	0
P02751	FN1	Fibronectin OS=Homo sapiens OX=9606 GN=FN1 PE=1 SV=4	262.5	5.71	0	0
O95954	FTCD	Formimidoyltransferase-cyclodeaminase OS=Homo sapiens OX=9606 GN=FTCD PE=1 SV=2	58.9	5.74	0	0
P02792	FTL	Ferritin light chain OS=Homo sapiens OX=9606 GN=FTL PE=1 SV=2	20	5.78	0	0
P51570	GALK1	Galactokinase OS=Homo sapiens OX=9606 GN=GALK1 PE=1 SV=1	42.2	6.46	0	0
P04406	GAPDH	Glyceraldehyde-3-phosphate dehydrogenase OS=Homo sapiens OX=9606 GN=GAPDH PE=1 SV=3	36	8.46	0	0
P50440	GATM	Glycine amidinotransferase, mitochondrial OS=Homo sapiens OX=9606 GN=GATM PE=1 SV=1	48.4	8.05	0	0
P01275	GCG	Glucagon OS=Homo sapiens OX=9606 GN=GCG PE=1 SV=3	20.9	6.23	0	0
Q9Y2T3	GDA	Guanine deaminase OS=Homo sapiens OX=9606 GN=GDA PE=1 SV=1	51	5.68	0	0
P50395	GDI2	Rab GDP dissociation inhibitor beta OS=Homo sapiens OX=9606 GN=GDI2 PE=1 SV=2	50.6	6.47	0	0
K7EPI4	GFAP	Glial fibrillary acidic protein (Fragment) OS=Homo sapiens OX=9606 GN=GFAP PE=1 SV=2	14	8.16	0	0
K7EPT8	GFAP	Glial fibrillary acidic protein (Fragment) OS=Homo sapiens OX=9606 GN=GFAP PE=1 SV=2	8.4	9.86	0	0
O75223	GGCT	Gamma-glutamylcyclotransferase OS=Homo sapiens OX=9606 GN=GGCT PE=1 SV=1	21	5.14	0	0
P00367	GLUD1	Glutamate dehydrogenase 1, mitochondrial OS=Homo sapiens OX=9606 GN=GLUD1 PE=1 SV=2	61.4	7.8	0	0
Q5JWF2	GNAS	Guanine nucleotide-binding protein G(s) subunit alpha isoforms XLas OS=Homo sapiens OX=9606 GN=GNAS PE=1 SV=2	111	5.03	0	0
Q14749	GNMT	Glycine N-methyltransferase OS=Homo sapiens OX=9606 GN=GNMT PE=1 SV=3	32.7	7.02	0	0
P17174	GOT1	Aspartate aminotransferase, cytoplasmic OS=Homo sapiens OX=9606 GN=GOT1 PE=1 SV=3	46.2	7.01	0	0
P00505	GOT2	Aspartate aminotransferase, mitochondrial OS=Homo sapiens OX=9606 GN=GOT2 PE=1 SV=3	47.5	9.01	0	0
P21695	GPD1	Glycerol-3-phosphate dehydrogenase [NAD(+)], cytoplasmic OS=Homo sapiens OX=9606 GN=GPD1 PE=1 SV=4	37.5	6.18	0	0
P42261	GRIA1	Glutamate receptor 1 OS=Homo sapiens OX=9606 GN=GRIA1 PE=1 SV=2	101.4	7.71	0	0
P06396	GSN	Gelsolin OS=Homo sapiens OX=9606 GN=GSN PE=1 SV=1	85.6	6.28	0	0
P08263	GSTA1	Glutathione S-transferase A1 OS=Homo sapiens OX=9606 GN=GSTA1 PE=1 SV=3	25.6	8.88	0	0
Q9Y2Q3	GSTK1	Glutathione S-transferase kappa 1 OS=Homo sapiens OX=9606 GN=GSTK1 PE=1 SV=3	25.5	8.41	0	0
P09211	GSTP1	Glutathione S-transferase P OS=Homo sapiens OX=9606 GN=GSTP1 PE=1 SV=2	23.3	5.64	0	0
K7ES00	H3F3B	Histone H3.3 (Fragment) OS=Homo sapiens OX=9606 GN=H3F3B PE=1 SV=1	16.6	11.84	0	0
P55084	HADHB	Trifunctional enzyme subunit beta, mitochondrial OS=Homo sapiens OX=9606 GN=HADHB PE=1 SV=3	51.3	9.41	0	0
Q9UJM8	HAO1	Hydroxyacid oxidase 1 OS=Homo sapiens OX=9606 GN=HAO1 PE=1 SV=1	40.9	8.09	0	0
P69905	HBA1	Hemoglobin subunit alpha OS=Homo sapiens OX=9606 GN=HBA1 PE=1 SV=2	15.2	8.68	5.64	3
P68871	HBB	Hemoglobin subunit beta OS=Homo sapiens OX=9606 GN=HBB PE=1 SV=2	16	7.28	12.91	7
P02042	HBD	Hemoglobin subunit delta OS=Homo sapiens OX=9606 GN=HBD PE=1 SV=2	16	8.05	3.91	3
P69892	HBG2	Hemoglobin subunit gamma-2 OS=Homo sapiens OX=9606 GN=HBG2 PE=1 SV=2	16.1	7.2	3.91	2
Q93099	HGD	Homogentisate 1,2-dioxygenase OS=Homo sapiens OX=9606 GN=HGD PE=1 SV=2	49.9	6.96	0	0
P16402	HIST1H1D	Histone H1.3 OS=Homo sapiens OX=9606 GN=HIST1H1D PE=1 SV=2	22.3	11.02	0	0
P04908	HIST1H2AB	Histone H2A type 1-B/E OS=Homo sapiens OX=9606 GN=HIST1H2AB PE=1 SV=2	14.1	11.05	0	0
U3KQK0	HIST1H2BN	Histone H2B OS=Homo sapiens OX=9606 GN=HIST1H2BN PE=1 SV=1	18.8	10.54	0	0
P62805	HIST1H4A	Histone H4 OS=Homo sapiens OX=9606 GN=HIST1H4A PE=1 SV=2	11.4	11.36	2.44	1
Q6FI13	HIST2H2AA3	Histone H2A type 2-A OS=Homo sapiens OX=9606 GN=HIST2H2AA3 PE=1 SV=3	14.1	10.9	0	0
A0A140T930	HLA-C	HLA class I histocompatibility antigen, Cw-6 alpha chain OS=Homo sapiens OX=9606 GN=HLA-C PE=1 SV=1	44.4	7.46	0	0
P54868	HMGCS2	Hydroxymethylglutaryl-CoA synthase, mitochondrial OS=Homo sapiens OX=9606 GN=HMGCS2 PE=1 SV=1	56.6	8.16	0	0
P51991	HNRNPA3	Heterogeneous nuclear ribonucleoprotein A3 OS=Homo sapiens OX=9606 GN=HNRNPA3 PE=1 SV=2	39.6	9.01	0	0
Q00839	HNRNPU	Heterogeneous nuclear ribonucleoprotein U OS=Homo sapiens OX=9606 GN=HNRNPU PE=1 SV=6	90.5	6	0	0
H0Y300	HP	Haptoglobin OS=Homo sapiens OX=9606 GN=HP PE=1 SV=4	49.1	6.64	0	0
A0A0B4J1R4	HPD	4-hydroxyphenylpyruvate dioxygenase OS=Homo sapiens OX=9606 GN=HPD PE=1 SV=1	44.9	7.01	0	0
Q99714	HSD17B10	3-hydroxyacyl-CoA dehydrogenase type-2 OS=Homo sapiens OX=9606 GN=HSD17B10 PE=1 SV=3	26.9	7.78	0	0
P51659	HSD17B4	Peroxisomal multifunctional enzyme type 2 OS=Homo sapiens OX=9606 GN=HSD17B4 PE=1 SV=3	79.6	8.84	0	0
P07900	HSP90AA1	Heat shock protein HSP 90-alpha OS=Homo sapiens OX=9606 GN=HSP90AA1 PE=1 SV=5	84.6	5.02	0	0
P08238	HSP90AB1	Heat shock protein HSP 90-beta OS=Homo sapiens OX=9606 GN=HSP90AB1 PE=1 SV=4	83.2	5.03	0	0
P14625	HSP90B1	Endoplasmin OS=Homo sapiens OX=9606 GN=HSP90B1 PE=1 SV=1	92.4	4.84	0	0
P11021	HSPA5	Endoplasmic reticulum chaperone BiP OS=Homo sapiens OX=9606 GN=HSPA5 PE=1 SV=2	72.3	5.16	0	0
P17066	HSPA6	Heat shock 70 kDa protein 6 OS=Homo sapiens OX=9606 GN=HSPA6 PE=1 SV=2	71	6.14	0	0
P11142	HSPA8	Heat shock cognate 71 kDa protein OS=Homo sapiens OX=9606 GN=HSPA8 PE=1 SV=1	70.9	5.52	0	0
P38646	HSPA9	Stress-70 protein, mitochondrial OS=Homo sapiens OX=9606 GN=HSPA9 PE=1 SV=2	73.6	6.16	0	0
P04792	HSPB1	Heat shock protein beta-1 OS=Homo sapiens OX=9606 GN=HSPB1 PE=1 SV=2	22.8	6.4	0	0
P10809	HSPD1	60 kDa heat shock protein, mitochondrial OS=Homo sapiens OX=9606 GN=HSPD1 PE=1 SV=2	61	5.87	0	0
S4R3N1	HSPE1-MOB4	HSPE1-MOB4 readthrough OS=Homo sapiens OX=9606 GN=HSPE1-MOB4 PE=3 SV=1	29.7	6.16	0	0
P98160	HSPG2	Basement membrane-specific heparan sulfate proteoglycan core protein OS=Homo sapiens OX=9606 GN=HSPG2 PE=1 SV=4	468.5	6.51	0	0
Q92743	HTRA1	Serine protease HTRA1 OS=Homo sapiens OX=9606 GN=HTRA1 PE=1 SV=1	51.3	7.83	0	0
O75874	IDH1	Isocitrate dehydrogenase [NADP] cytoplasmic OS=Homo sapiens OX=9606 GN=IDH1 PE=1 SV=2	46.6	7.01	0	0
P35858	IGFALS	Insulin-like growth factor-binding protein complex acid labile subunit OS=Homo sapiens OX=9606 GN=IGFALS PE=1 SV=1	66	6.79	0	0
A0A286YEY1	IGHA1	Immunoglobulin heavy constant alpha 1 (Fragment) OS=Homo sapiens OX=9606 GN=IGHA1 PE=1 SV=1	42.8	5.64	0	0
A0A0A0MS08	IGHG1	Immunoglobulin heavy constant gamma 1 (Fragment) OS=Homo sapiens OX=9606 GN=IGHG1 PE=1 SV=1	43.9	6.96	0	0
A0A286YEY4	IGHG2	Immunoglobulin heavy constant gamma 2 (Fragment) OS=Homo sapiens OX=9606 GN=IGHG2 PE=1 SV=1	43.8	6.52	0	0
A0A286YES1	IGHG3	Immunoglobulin heavy constant gamma 3 (Fragment) OS=Homo sapiens OX=9606 GN=IGHG3 PE=1 SV=1	49.1	6.87	0	0
A0A1B0GUU9	IGHM	Immunoglobulin heavy constant mu (Fragment) OS=Homo sapiens OX=9606 GN=IGHM PE=1 SV=1	51.9	6.15	0	0
P01834	IGKC	Immunoglobulin kappa constant OS=Homo sapiens OX=9606 GN=IGKC PE=1 SV=2	11.8	6.52	0	0
A0A087WW87	IGKV2-40	Immunoglobulin kappa variable 2-40 OS=Homo sapiens OX=9606 GN=IGKV2-40 PE=3 SV=2	13.3	4.61	0	0
A0A0C4DH25	IGKV3D-20	Immunoglobulin kappa variable 3D-20 OS=Homo sapiens OX=9606 GN=IGKV3D-20 PE=3 SV=1	12.5	4.59	0	0
A0A0C4DH55	IGKV3D-7	Immunoglobulin kappa variable 3D-7 OS=Homo sapiens OX=9606 GN=IGKV3D-7 PE=3 SV=5	13.1	5.94	0	0
P06312	IGKV4-1	Immunoglobulin kappa variable 4-1 OS=Homo sapiens OX=9606 GN=IGKV4-1 PE=1 SV=1	13.4	5.25	0	0
P0DOY2	IGLC2	Immunoglobulin lambda constant 2 OS=Homo sapiens OX=9606 GN=IGLC2 PE=1 SV=1	11.3	7.24	0	0
A0A0B4J231	IGLL5	Immunoglobulin lambda-like polypeptide 5 OS=Homo sapiens OX=9606 GN=IGLL5 PE=1 SV=1	23.1	8.84	0	0
P01721	IGLV6-57	Immunoglobulin lambda variable 6-57 OS=Homo sapiens OX=9606 GN=IGLV6-57 PE=1 SV=2	12.6	4.78	0	0
P46940	IQGAP1	Ras GTPase-activating-like protein IQGAP1 OS=Homo sapiens OX=9606 GN=IQGAP1 PE=1 SV=1	189.1	6.48	0	0
P19823	ITIH2	Inter-alpha-trypsin inhibitor heavy chain H2 OS=Homo sapiens OX=9606 GN=ITIH2 PE=1 SV=2	106.4	6.86	0	0
Q06033	ITIH3	Inter-alpha-trypsin inhibitor heavy chain H3 OS=Homo sapiens OX=9606 GN=ITIH3 PE=1 SV=2	99.8	5.74	0	0
B7ZKJ8	ITIH4	ITIH4 protein OS=Homo sapiens OX=9606 GN=ITIH4 PE=1 SV=1	103.8	6.89	0	0
A0A0A0MT83	IVD	Isovaleryl-CoA dehydrogenase, mitochondrial OS=Homo sapiens OX=9606 GN=IVD PE=1 SV=1	46.6	8.05	0	0
P14923	JUP	Junction plakoglobin OS=Homo sapiens OX=9606 GN=JUP PE=1 SV=3	81.7	6.14	0	0
P50053	KHK	Ketohexokinase OS=Homo sapiens OX=9606 GN=KHK PE=1 SV=2	32.5	6.32	0	0
Q5T749	KPRP	Keratinocyte proline-rich protein OS=Homo sapiens OX=9606 GN=KPRP PE=1 SV=1	64.1	8.27	0	0
P04264	KRT1	Keratin, type II cytoskeletal 1 OS=Homo sapiens OX=9606 GN=KRT1 PE=1 SV=6	66	8.12	34.26	16
P13645	KRT10	Keratin, type I cytoskeletal 10 OS=Homo sapiens OX=9606 GN=KRT10 PE=1 SV=6	58.8	5.21	12.95	7
P13646	KRT13	Keratin, type I cytoskeletal 13 OS=Homo sapiens OX=9606 GN=KRT13 PE=1 SV=4	49.6	4.96	0	0
P02533	KRT14	Keratin, type I cytoskeletal 14 OS=Homo sapiens OX=9606 GN=KRT14 PE=1 SV=4	51.5	5.16	0	0
P08779	KRT16	Keratin, type I cytoskeletal 16 OS=Homo sapiens OX=9606 GN=KRT16 PE=1 SV=4	51.2	5.05	0	0
Q04695	KRT17	Keratin, type I cytoskeletal 17 OS=Homo sapiens OX=9606 GN=KRT17 PE=1 SV=2	48.1	5.02	0	0
P05783	KRT18	Keratin, type I cytoskeletal 18 OS=Homo sapiens OX=9606 GN=KRT18 PE=1 SV=2	48	5.45	0	0
P08727	KRT19	Keratin, type I cytoskeletal 19 OS=Homo sapiens OX=9606 GN=KRT19 PE=1 SV=4	44.1	5.14	0	0
P35908	KRT2	Keratin, type II cytoskeletal 2 epidermal OS=Homo sapiens OX=9606 GN=KRT2 PE=1 SV=2	65.4	8	13.01	7
Q15323	KRT31	Keratin, type I cuticular Ha1 OS=Homo sapiens OX=9606 GN=KRT31 PE=1 SV=3	47.2	4.88	0	0
Q14532	KRT32	Keratin, type I cuticular Ha2 OS=Homo sapiens OX=9606 GN=KRT32 PE=2 SV=3	50.3	4.84	0	0
Q14525	KRT33B	Keratin, type I cuticular Ha3-II OS=Homo sapiens OX=9606 GN=KRT33B PE=1 SV=3	46.2	4.84	0	0
Q92764	KRT35	Keratin, type I cuticular Ha5 OS=Homo sapiens OX=9606 GN=KRT35 PE=1 SV=5	50.3	4.91	0	0
O76015	KRT38	Keratin, type I cuticular Ha8 OS=Homo sapiens OX=9606 GN=KRT38 PE=1 SV=3	50.4	4.84	0	0
P13647	KRT5	Keratin, type II cytoskeletal 5 OS=Homo sapiens OX=9606 GN=KRT5 PE=1 SV=3	62.3	7.74	4.32	2
P04259	KRT6B	Keratin, type II cytoskeletal 6B OS=Homo sapiens OX=9606 GN=KRT6B PE=1 SV=5	60	8	6.24	3
P08729	KRT7	Keratin, type II cytoskeletal 7 OS=Homo sapiens OX=9606 GN=KRT7 PE=1 SV=5	51.4	5.48	0	0
F8W1S1	KRT74	Keratin, type II cytoskeletal 74 OS=Homo sapiens OX=9606 GN=KRT74 PE=1 SV=1	59.4	7.44	0	0
Q01546	KRT76	Keratin, type II cytoskeletal 2 oral OS=Homo sapiens OX=9606 GN=KRT76 PE=1 SV=2	65.8	8.12	2.29	1
Q8N1N4	KRT78	Keratin, type II cytoskeletal 78 OS=Homo sapiens OX=9606 GN=KRT78 PE=1 SV=2	56.8	6.02	0	0
H0YI54	KRT78	Keratin, type II cytoskeletal 78 (Fragment) OS=Homo sapiens OX=9606 GN=KRT78 PE=4 SV=2	5	8.05	0	0
P05787	KRT8	Keratin, type II cytoskeletal 8 OS=Homo sapiens OX=9606 GN=KRT8 PE=1 SV=7	53.7	5.59	0	0
Q9NSB4	KRT82	Keratin, type II cuticular Hb2 OS=Homo sapiens OX=9606 GN=KRT82 PE=1 SV=3	56.6	6.74	0	0
P78385	KRT83	Keratin, type II cuticular Hb3 OS=Homo sapiens OX=9606 GN=KRT83 PE=1 SV=2	54.2	5.64	0	0
P78386	KRT85	Keratin, type II cuticular Hb5 OS=Homo sapiens OX=9606 GN=KRT85 PE=1 SV=1	55.8	6.55	0	0
A6NCN2	KRT87P	Putative keratin-87 protein OS=Homo sapiens OX=9606 GN=KRT87P PE=5 SV=4	29.1	5.8	0	0
P35527	KRT9	Keratin, type I cytoskeletal 9 OS=Homo sapiens OX=9606 GN=KRT9 PE=1 SV=3	62	5.24	15.93	6
Q16787	LAMA3	Laminin subunit alpha-3 OS=Homo sapiens OX=9606 GN=LAMA3 PE=1 SV=2	366.4	7.24	0	0
O15230	LAMA5	Laminin subunit alpha-5 OS=Homo sapiens OX=9606 GN=LAMA5 PE=1 SV=8	399.5	7.02	0	0
P55268	LAMB2	Laminin subunit beta-2 OS=Homo sapiens OX=9606 GN=LAMB2 PE=1 SV=2	195.9	6.52	0	0
P11047	LAMC1	Laminin subunit gamma-1 OS=Homo sapiens OX=9606 GN=LAMC1 PE=1 SV=3	177.5	5.12	0	0
P28838	LAP3	Cytosol aminopeptidase OS=Homo sapiens OX=9606 GN=LAP3 PE=1 SV=3	56.1	7.93	0	0
P18428	LBP	Lipopolysaccharide-binding protein OS=Homo sapiens OX=9606 GN=LBP PE=1 SV=3	53.4	6.7	0	0
P07195	LDHB	L-lactate dehydrogenase B chain OS=Homo sapiens OX=9606 GN=LDHB PE=1 SV=2	36.6	6.05	0	0
O14960	LECT2	Leukocyte cell-derived chemotaxin-2 OS=Homo sapiens OX=9606 GN=LECT2 PE=1 SV=2	16.4	9.39	0	0
Q08380	LGALS3BP	Galectin-3-binding protein OS=Homo sapiens OX=9606 GN=LGALS3BP PE=1 SV=1	65.3	5.27	0	0
P02545	LMNA	Prelamin-A/C OS=Homo sapiens OX=9606 GN=LMNA PE=1 SV=1	74.1	7.02	0	0
P20700	LMNB1	Lamin-B1 OS=Homo sapiens OX=9606 GN=LMNB1 PE=1 SV=2	66.4	5.16	0	0
A0A140TA62	LOC100653049	Uncharacterized protein OS=Homo sapiens OX=9606 GN=LOC100653049 PE=3 SV=2	49.4	5.06	0	0
P02788	LTF	Lactotransferrin OS=Homo sapiens OX=9606 GN=LTF PE=1 SV=6	78.1	8.12	0	0
P51884	LUM	Lumican OS=Homo sapiens OX=9606 GN=LUM PE=1 SV=2	38.4	6.61	0	0
P61626	LYZ	Lysozyme C OS=Homo sapiens OX=9606 GN=LYZ PE=1 SV=1	16.5	9.16	0	0
P27338	MAOB	Amine oxidase [flavin-containing] B OS=Homo sapiens OX=9606 GN=MAOB PE=1 SV=3	58.7	7.5	0	0
Q00266	MAT1A	S-adenosylmethionine synthase isoform type-1 OS=Homo sapiens OX=9606 GN=MAT1A PE=1 SV=2	43.6	6.29	0	0
P40925	MDH1	Malate dehydrogenase, cytoplasmic OS=Homo sapiens OX=9606 GN=MDH1 PE=1 SV=4	36.4	7.36	0	0
P40926	MDH2	Malate dehydrogenase, mitochondrial OS=Homo sapiens OX=9606 GN=MDH2 PE=1 SV=3	35.5	8.68	0	0
A0A1W2PRB8	MED17	Mediator of RNA polymerase II transcription subunit 17 OS=Homo sapiens OX=9606 GN=MED17 PE=3 SV=1	93.4	7.77	0	0
H0YI09	METTL7A	Methyltransferase-like protein 7A (Fragment) OS=Homo sapiens OX=9606 GN=METTL7A PE=1 SV=1	28.3	8.38	0	0
Q08431	MFGE8	Lactadherin OS=Homo sapiens OX=9606 GN=MFGE8 PE=1 SV=2	43.1	8.15	0	0
P08493	MGP	Matrix Gla protein OS=Homo sapiens OX=9606 GN=MGP PE=1 SV=2	12.3	9.67	0	0
P08473	MME	Neprilysin OS=Homo sapiens OX=9606 GN=MME PE=1 SV=2	85.5	5.73	0	0
P05164	MPO	Myeloperoxidase OS=Homo sapiens OX=9606 GN=MPO PE=1 SV=1	83.8	8.97	0	0
P25325	MPST	3-mercaptopyruvate sulfurtransferase OS=Homo sapiens OX=9606 GN=MPST PE=1 SV=3	33.2	6.6	0	0
Q9NQ50	MRPL40	39S ribosomal protein L40, mitochondrial OS=Homo sapiens OX=9606 GN=MRPL40 PE=1 SV=1	24.5	9.63	0	0
P26038	MSN	Moesin OS=Homo sapiens OX=9606 GN=MSN PE=1 SV=3	67.8	6.4	0	0
P00403	MT-CO2	Cytochrome c oxidase subunit 2 OS=Homo sapiens OX=9606 GN=MT-CO2 PE=1 SV=1	25.5	4.82	0	0
F5H2F4	MTHFD1	C-1-tetrahydrofolate synthase, cytoplasmic OS=Homo sapiens OX=9606 GN=MTHFD1 PE=1 SV=1	110.5	8.43	0	0
Q9H2K0	MTIF3	Translation initiation factor IF-3, mitochondrial OS=Homo sapiens OX=9606 GN=MTIF3 PE=1 SV=4	31.7	9.69	0	0
P35580	MYH10	Myosin-10 OS=Homo sapiens OX=9606 GN=MYH10 PE=1 SV=3	228.9	5.54	0	0
P35749	MYH11	Myosin-11 OS=Homo sapiens OX=9606 GN=MYH11 PE=1 SV=3	227.2	5.5	0	0
P12883	MYH7	Myosin-7 OS=Homo sapiens OX=9606 GN=MYH7 PE=1 SV=5	223	5.8	0	0
P35579	MYH9	Myosin-9 OS=Homo sapiens OX=9606 GN=MYH9 PE=1 SV=4	226.4	5.6	0	0
J3QRS3	MYL12A	Myosin regulatory light chain 12A OS=Homo sapiens OX=9606 GN=MYL12A PE=1 SV=1	20.4	4.75	0	0
P08590	MYL3	Myosin light chain 3 OS=Homo sapiens OX=9606 GN=MYL3 PE=1 SV=3	21.9	5.1	0	0
B7Z6Z4	MYL6	Myosin light polypeptide 6 OS=Homo sapiens OX=9606 GN=MYL6 PE=1 SV=1	26.7	5.08	0	0
P24844	MYL9	Myosin regulatory light polypeptide 9 OS=Homo sapiens OX=9606 GN=MYL9 PE=1 SV=4	19.8	4.92	0	0
Q4G0N4	NADK2	NAD kinase 2, mitochondrial OS=Homo sapiens OX=9606 GN=NADK2 PE=1 SV=2	49.4	8.18	0	0
P43490	NAMPT	Nicotinamide phosphoribosyltransferase OS=Homo sapiens OX=9606 GN=NAMPT PE=1 SV=1	55.5	7.15	0	0
A0A088AWN8	NARF	Nuclear prelamin A recognition factor OS=Homo sapiens OX=9606 GN=NARF PE=1 SV=1	56.2	7.2	0	0
Q9UHE5	NAT8	N-acetyltransferase 8 OS=Homo sapiens OX=9606 GN=NAT8 PE=1 SV=2	25.6	8.91	0	0
A6NI72	NCF1B	Putative neutrophil cytosol factor 1B OS=Homo sapiens OX=9606 GN=NCF1B PE=5 SV=2	44.8	9.13	0	0
P48681	NES	Nestin OS=Homo sapiens OX=9606 GN=NES PE=1 SV=2	177.3	4.36	0	0
P14543	NID1	Nidogen-1 OS=Homo sapiens OX=9606 GN=NID1 PE=1 SV=3	136.3	5.29	0	0
Q9BPW8	NIPSNAP1	Protein NipSnap homolog 1 OS=Homo sapiens OX=9606 GN=NIPSNAP1 PE=1 SV=1	33.3	9.31	0	0
P40261	NNMT	Nicotinamide N-methyltransferase OS=Homo sapiens OX=9606 GN=NNMT PE=1 SV=1	29.6	5.74	0	0
Q9Y639	NPTN	Neuroplastin OS=Homo sapiens OX=9606 GN=NPTN PE=1 SV=2	44.4	7.99	0	0
Q86UD1	OAF	Out at first protein homolog OS=Homo sapiens OX=9606 GN=OAF PE=2 SV=1	30.7	6.84	0	0
Q9H1P3	OSBPL2	Oxysterol-binding protein-related protein 2 OS=Homo sapiens OX=9606 GN=OSBPL2 PE=1 SV=1	55.2	6.35	0	0
P00480	OTC	Ornithine carbamoyltransferase, mitochondrial OS=Homo sapiens OX=9606 GN=OTC PE=1 SV=3	39.9	8.63	0	0
P07237	P4HB	Protein disulfide-isomerase OS=Homo sapiens OX=9606 GN=P4HB PE=1 SV=3	57.1	4.87	0	0
P30039	PBLD	Phenazine biosynthesis-like domain-containing protein OS=Homo sapiens OX=9606 GN=PBLD PE=1 SV=2	31.8	6.52	0	0
P11498	PC	Pyruvate carboxylase, mitochondrial OS=Homo sapiens OX=9606 GN=PC PE=1 SV=2	129.6	6.84	0	0
Q9H158	PCDHAC1	Protocadherin alpha-C1 OS=Homo sapiens OX=9606 GN=PCDHAC1 PE=2 SV=2	103.9	5.21	0	0
P35558	PCK1	Phosphoenolpyruvate carboxykinase, cytosolic [GTP] OS=Homo sapiens OX=9606 GN=PCK1 PE=1 SV=3	69.2	6.14	0	0
Q16822	PCK2	Phosphoenolpyruvate carboxykinase [GTP], mitochondrial OS=Homo sapiens OX=9606 GN=PCK2 PE=1 SV=3	70.7	7.62	0	0
Q15113	PCOLCE	Procollagen C-endopeptidase enhancer 1 OS=Homo sapiens OX=9606 GN=PCOLCE PE=1 SV=2	47.9	7.43	0	0
Q9UKZ9	PCOLCE2	Procollagen C-endopeptidase enhancer 2 OS=Homo sapiens OX=9606 GN=PCOLCE2 PE=1 SV=1	45.7	8.47	0	0
Q13946	PDE7A	High affinity cAMP-specific 3',5'-cyclic phosphodiesterase 7A OS=Homo sapiens OX=9606 GN=PDE7A PE=1 SV=2	55.5	7.5	0	0
P08559	PDHA1	Pyruvate dehydrogenase E1 component subunit alpha, somatic form, mitochondrial OS=Homo sapiens OX=9606 GN=PDHA1 PE=1 SV=3	43.3	8.06	0	0
P30101	PDIA3	Protein disulfide-isomerase A3 OS=Homo sapiens OX=9606 GN=PDIA3 PE=1 SV=4	56.7	6.35	0	0
H7BZJ3	PDIA3	Protein disulfide-isomerase A3 (Fragment) OS=Homo sapiens OX=9606 GN=PDIA3 PE=1 SV=1	13.5	7.3	0	0
P13667	PDIA4	Protein disulfide-isomerase A4 OS=Homo sapiens OX=9606 GN=PDIA4 PE=1 SV=2	72.9	5.07	0	0
Q15084	PDIA6	Protein disulfide-isomerase A6 OS=Homo sapiens OX=9606 GN=PDIA6 PE=1 SV=1	48.1	5.08	0	0
Q96JY6	PDLIM2	PDZ and LIM domain protein 2 OS=Homo sapiens OX=9606 GN=PDLIM2 PE=1 SV=1	37.4	8.72	0	0
Q53GG5	PDLIM3	PDZ and LIM domain protein 3 OS=Homo sapiens OX=9606 GN=PDLIM3 PE=1 SV=1	39.2	6.89	0	0
P30086	PEBP1	Phosphatidylethanolamine-binding protein 1 OS=Homo sapiens OX=9606 GN=PEBP1 PE=1 SV=3	21	7.53	0	0
P07737	PFN1	Profilin-1 OS=Homo sapiens OX=9606 GN=PFN1 PE=1 SV=2	15	8.27	0	0
P00558	PGK1	Phosphoglycerate kinase 1 OS=Homo sapiens OX=9606 GN=PGK1 PE=1 SV=3	44.6	8.1	0	0
P12273	PIP	Prolactin-inducible protein OS=Homo sapiens OX=9606 GN=PIP PE=1 SV=1	16.6	8.05	0	0
Q86WI1	PKHD1L1	Fibrocystin-L OS=Homo sapiens OX=9606 GN=PKHD1L1 PE=2 SV=2	465.4	6.11	0	0
P30613	PKLR	Pyruvate kinase PKLR OS=Homo sapiens OX=9606 GN=PKLR PE=1 SV=2	61.8	7.74	0	0
P14618	PKM	Pyruvate kinase PKM OS=Homo sapiens OX=9606 GN=PKM PE=1 SV=4	57.9	7.84	0	0
Q9Y446	PKP3	Plakophilin-3 OS=Homo sapiens OX=9606 GN=PKP3 PE=1 SV=1	87	9.32	0	0
Q15149	PLEC	Plectin OS=Homo sapiens OX=9606 GN=PLEC PE=1 SV=3	531.5	5.96	0	0
P00747	PLG	Plasminogen OS=Homo sapiens OX=9606 GN=PLG PE=1 SV=2	90.5	7.24	0	0
Q15063	POSTN	Periostin OS=Homo sapiens OX=9606 GN=POSTN PE=1 SV=2	93.3	7.53	0	0
P62937	PPIA	Peptidyl-prolyl cis-trans isomerase A OS=Homo sapiens OX=9606 GN=PPIA PE=1 SV=2	18	7.81	0	0
P23284	PPIB	Peptidyl-prolyl cis-trans isomerase B OS=Homo sapiens OX=9606 GN=PPIB PE=1 SV=2	23.7	9.41	0	0
Q06830	PRDX1	Peroxiredoxin-1 OS=Homo sapiens OX=9606 GN=PRDX1 PE=1 SV=1	22.1	8.13	0	0
P32119	PRDX2	Peroxiredoxin-2 OS=Homo sapiens OX=9606 GN=PRDX2 PE=1 SV=5	21.9	5.97	0	0
P30048	PRDX3	Thioredoxin-dependent peroxide reductase, mitochondrial OS=Homo sapiens OX=9606 GN=PRDX3 PE=1 SV=3	27.7	7.78	0	0
Q13162	PRDX4	Peroxiredoxin-4 OS=Homo sapiens OX=9606 GN=PRDX4 PE=1 SV=1	30.5	6.29	0	0
P30044	PRDX5	Peroxiredoxin-5, mitochondrial OS=Homo sapiens OX=9606 GN=PRDX5 PE=1 SV=4	22.1	8.7	0	0
P30041	PRDX6	Peroxiredoxin-6 OS=Homo sapiens OX=9606 GN=PRDX6 PE=1 SV=3	25	6.38	0	0
P51888	PRELP	Prolargin OS=Homo sapiens OX=9606 GN=PRELP PE=1 SV=1	43.8	9.38	0	0
P48147	PREP	Prolyl endopeptidase OS=Homo sapiens OX=9606 GN=PREP PE=1 SV=2	80.6	5.86	0	0
Q92954	PRG4	Proteoglycan 4 OS=Homo sapiens OX=9606 GN=PRG4 PE=1 SV=2	151	9.5	0	0
A0A0U1RRM4	PTBP1	Polypyrimidine tract-binding protein 1 OS=Homo sapiens OX=9606 GN=PTBP1 PE=1 SV=1	62.4	9.1	0	0
Q14914	PTGR1	Prostaglandin reductase 1 OS=Homo sapiens OX=9606 GN=PTGR1 PE=1 SV=2	35.8	8.29	0	0
P59190	RAB15	Ras-related protein Rab-15 OS=Homo sapiens OX=9606 GN=RAB15 PE=1 SV=1	24.4	5.71	0	0
P15153	RAC2	Ras-related C3 botulinum toxin substrate 2 OS=Homo sapiens OX=9606 GN=RAC2 PE=1 SV=1	21.4	7.61	0	0
P63244	RACK1	Receptor of activated protein C kinase 1 OS=Homo sapiens OX=9606 GN=RACK1 PE=1 SV=3	35.1	7.69	0	0
P49788	RARRES1	Retinoic acid receptor responder protein 1 OS=Homo sapiens OX=9606 GN=RARRES1 PE=1 SV=2	33.3	8.51	0	0
P02753	RBP4	Retinol-binding protein 4 OS=Homo sapiens OX=9606 GN=RBP4 PE=1 SV=3	23	6.07	0	0
P52758	RIDA	2-iminobutanoate/2-iminopropanoate deaminase OS=Homo sapiens OX=9606 GN=RIDA PE=1 SV=1	14.5	8.68	0	0
Q8NCN4	RNF169	E3 ubiquitin-protein ligase RNF169 OS=Homo sapiens OX=9606 GN=RNF169 PE=1 SV=2	77.1	9.1	0	0
M0QYS1	RPL13A	60S ribosomal protein L13a (Fragment) OS=Homo sapiens OX=9606 GN=RPL13A PE=1 SV=2	24.2	10.86	0	0
J3QQ67	RPL18	60S ribosomal protein L18 (Fragment) OS=Homo sapiens OX=9606 GN=RPL18 PE=1 SV=1	21.8	11.72	0	0
Q02543	RPL18A	60S ribosomal protein L18a OS=Homo sapiens OX=9606 GN=RPL18A PE=1 SV=2	20.7	10.71	0	0
A8MUS3	RPL23A	60S ribosomal protein L23a OS=Homo sapiens OX=9606 GN=RPL23A PE=1 SV=1	21.9	10.48	0	0
P36578	RPL4	60S ribosomal protein L4 OS=Homo sapiens OX=9606 GN=RPL4 PE=1 SV=5	47.7	11.06	0	0
P18124	RPL7	60S ribosomal protein L7 OS=Homo sapiens OX=9606 GN=RPL7 PE=1 SV=1	29.2	10.65	0	0
P05388	RPLP0	60S acidic ribosomal protein P0 OS=Homo sapiens OX=9606 GN=RPLP0 PE=1 SV=1	34.3	5.97	0	0
P04843	RPN1	Dolichyl-diphosphooligosaccharide--protein glycosyltransferase subunit 1 OS=Homo sapiens OX=9606 GN=RPN1 PE=1 SV=1	68.5	6.38	0	0
P39019	RPS19	40S ribosomal protein S19 OS=Homo sapiens OX=9606 GN=RPS19 PE=1 SV=2	16.1	10.32	0	0
P62851	RPS25	40S ribosomal protein S25 OS=Homo sapiens OX=9606 GN=RPS25 PE=1 SV=1	13.7	10.11	0	0
P62979	RPS27A	Ubiquitin-40S ribosomal protein S27a OS=Homo sapiens OX=9606 GN=RPS27A PE=1 SV=2	18	9.64	0	0
P62857	RPS28	40S ribosomal protein S28 OS=Homo sapiens OX=9606 GN=RPS28 PE=1 SV=1	7.8	10.7	0	0
P23396	RPS3	40S ribosomal protein S3 OS=Homo sapiens OX=9606 GN=RPS3 PE=1 SV=2	26.7	9.66	0	0
P61247	RPS3A	40S ribosomal protein S3a OS=Homo sapiens OX=9606 GN=RPS3A PE=1 SV=2	29.9	9.73	0	0
P62753	RPS6	40S ribosomal protein S6 OS=Homo sapiens OX=9606 GN=RPS6 PE=1 SV=1	28.7	10.84	0	0
P62241	RPS8	40S ribosomal protein S8 OS=Homo sapiens OX=9606 GN=RPS8 PE=1 SV=2	24.2	10.32	0	0
A0A0C4DG17	RPSA	40S ribosomal protein SA OS=Homo sapiens OX=9606 GN=RPSA PE=1 SV=1	33.3	4.87	0	0
A0A0A0MRV0	RRBP1	Ribosome-binding protein 1 OS=Homo sapiens OX=9606 GN=RRBP1 PE=1 SV=1	152.4	8.6	0	0
P31151	S100A7	Protein S100-A7 OS=Homo sapiens OX=9606 GN=S100A7 PE=1 SV=4	11.5	6.77	0	0
P05109	S100A8	Protein S100-A8 OS=Homo sapiens OX=9606 GN=S100A8 PE=1 SV=1	10.8	7.03	0	0
P06702	S100A9	Protein S100-A9 OS=Homo sapiens OX=9606 GN=S100A9 PE=1 SV=1	13.2	6.13	0	0
P0DJI8	SAA1	Serum amyloid A-1 protein OS=Homo sapiens OX=9606 GN=SAA1 PE=1 SV=1	13.5	6.79	0	0
P18827	SDC1	Syndecan-1 OS=Homo sapiens OX=9606 GN=SDC1 PE=1 SV=3	32.4	4.63	0	0
P21912	SDHB	Succinate dehydrogenase [ubiquinone] iron-sulfur subunit, mitochondrial OS=Homo sapiens OX=9606 GN=SDHB PE=1 SV=3	31.6	8.76	0	0
Q13228	SELENBP1	Selenium-binding protein 1 OS=Homo sapiens OX=9606 GN=SELENBP1 PE=1 SV=2	52.4	6.37	0	0
P04279	SEMG1	Semenogelin-1 OS=Homo sapiens OX=9606 GN=SEMG1 PE=1 SV=2	52.1	9.29	0	0
Q02383	SEMG2	Semenogelin-2 OS=Homo sapiens OX=9606 GN=SEMG2 PE=1 SV=1	65.4	9.07	0	0
P01009	SERPINA1	Alpha-1-antitrypsin OS=Homo sapiens OX=9606 GN=SERPINA1 PE=1 SV=3	46.7	5.59	0	0
P01011	SERPINA3	Alpha-1-antichymotrypsin OS=Homo sapiens OX=9606 GN=SERPINA3 PE=1 SV=2	47.6	5.52	0	0
P05154	SERPINA5	Plasma serine protease inhibitor OS=Homo sapiens OX=9606 GN=SERPINA5 PE=1 SV=3	45.6	9.26	0	0
P01008	SERPINC1	Antithrombin-III OS=Homo sapiens OX=9606 GN=SERPINC1 PE=1 SV=1	52.6	6.71	0	0
P07093	SERPINE2	Glia-derived nexin OS=Homo sapiens OX=9606 GN=SERPINE2 PE=1 SV=1	44	9.29	0	0
P36955	SERPINF1	Pigment epithelium-derived factor OS=Homo sapiens OX=9606 GN=SERPINF1 PE=1 SV=4	46.3	6.38	0	0
Q8N474	SFRP1	Secreted frizzled-related protein 1 OS=Homo sapiens OX=9606 GN=SFRP1 PE=1 SV=1	35.4	8.85	0	0
Q9H9B4	SFXN1	Sideroflexin-1 OS=Homo sapiens OX=9606 GN=SFXN1 PE=1 SV=4	35.6	9.07	0	0
P34896	SHMT1	Serine hydroxymethyltransferase, cytosolic OS=Homo sapiens OX=9606 GN=SHMT1 PE=1 SV=1	53	7.71	0	0
Q15758	SLC1A5	Neutral amino acid transporter B(0) OS=Homo sapiens OX=9606 GN=SLC1A5 PE=1 SV=2	56.6	5.48	0	0
Q9H4F8	SMOC1	SPARC-related modular calcium-binding protein 1 OS=Homo sapiens OX=9606 GN=SMOC1 PE=1 SV=1	48.1	8.22	0	0
Q5SQN1	SNAP47	Synaptosomal-associated protein 47 OS=Homo sapiens OX=9606 GN=SNAP47 PE=1 SV=3	52.5	8.69	0	0
P04179	SOD2	Superoxide dismutase [Mn], mitochondrial OS=Homo sapiens OX=9606 GN=SOD2 PE=1 SV=3	24.7	8.25	0	0
Q00796	SORD	Sorbitol dehydrogenase OS=Homo sapiens OX=9606 GN=SORD PE=1 SV=4	38.3	7.97	0	0
Q13103	SPP2	Secreted phosphoprotein 24 OS=Homo sapiens OX=9606 GN=SPP2 PE=1 SV=1	24.3	8.32	0	0
A0A087WUZ3	SPTBN1	Spectrin beta chain OS=Homo sapiens OX=9606 GN=SPTBN1 PE=1 SV=1	274.7	5.57	0	0
P78539	SRPX	Sushi repeat-containing protein SRPX OS=Homo sapiens OX=9606 GN=SRPX PE=1 SV=1	51.5	8.66	0	0
Q96I99	SUCLG2	Succinate--CoA ligase [GDP-forming] subunit beta, mitochondrial OS=Homo sapiens OX=9606 GN=SUCLG2 PE=1 SV=2	46.5	6.39	0	0
Q06520	SULT2A1	Bile salt sulfotransferase OS=Homo sapiens OX=9606 GN=SULT2A1 PE=1 SV=3	33.8	5.95	0	0
Q01995	TAGLN	Transgelin OS=Homo sapiens OX=9606 GN=TAGLN PE=1 SV=4	22.6	8.84	0	0
P37802	TAGLN2	Transgelin-2 OS=Homo sapiens OX=9606 GN=TAGLN2 PE=1 SV=3	22.4	8.25	0	0
A2RU30	TESPA1	Protein TESPA1 OS=Homo sapiens OX=9606 GN=TESPA1 PE=1 SV=2	59.2	5.71	0	0
P02787	TF	Serotransferrin OS=Homo sapiens OX=9606 GN=TF PE=1 SV=3	77	7.12	0	0
Q15582	TGFBI	Transforming growth factor-beta-induced protein ig-h3 OS=Homo sapiens OX=9606 GN=TGFBI PE=1 SV=1	74.6	7.71	0	0
P21980	TGM2	Protein-glutamine gamma-glutamyltransferase 2 OS=Homo sapiens OX=9606 GN=TGM2 PE=1 SV=2	77.3	5.22	0	0
Q9C0I4	THSD7B	Thrombospondin type-1 domain-containing protein 7B OS=Homo sapiens OX=9606 GN=THSD7B PE=2 SV=2	179.3	7.59	0	0
P01033	TIMP1	Metalloproteinase inhibitor 1 OS=Homo sapiens OX=9606 GN=TIMP1 PE=1 SV=1	23.2	8.1	0	0
P35625	TIMP3	Metalloproteinase inhibitor 3 OS=Homo sapiens OX=9606 GN=TIMP3 PE=1 SV=2	24.1	8.72	0	0
Q9GZM7	TINAGL1	Tubulointerstitial nephritis antigen-like OS=Homo sapiens OX=9606 GN=TINAGL1 PE=1 SV=1	52.4	6.99	0	0
Q3LXA3	TKFC	Triokinase/FMN cyclase OS=Homo sapiens OX=9606 GN=TKFC PE=1 SV=2	58.9	7.49	0	0
P29401	TKT	Transketolase OS=Homo sapiens OX=9606 GN=TKT PE=1 SV=3	67.8	7.66	0	0
Q9Y490	TLN1	Talin-1 OS=Homo sapiens OX=9606 GN=TLN1 PE=1 SV=3	269.6	6.07	0	0
Q9BVK6	TMED9	Transmembrane emp24 domain-containing protein 9 OS=Homo sapiens OX=9606 GN=TMED9 PE=1 SV=2	27.3	8.02	0	0
P24821	TNC	Tenascin OS=Homo sapiens OX=9606 GN=TNC PE=1 SV=3	240.7	4.89	0	0
A0A140TA33	TNXB	Tenascin-X OS=Homo sapiens OX=9606 GN=TNXB PE=1 SV=1	458	5.17	0	0
P60174	TPI1	Triosephosphate isomerase OS=Homo sapiens OX=9606 GN=TPI1 PE=1 SV=3	30.8	5.92	0	0
Q6ZN40	TPM1	Tropomyosin 1 (Alpha), isoform CRA_f OS=Homo sapiens OX=9606 GN=TPM1 PE=1 SV=1	37.4	4.72	0	0
Q5TCU8	TPM2	Tropomyosin beta chain OS=Homo sapiens OX=9606 GN=TPM2 PE=1 SV=1	36.7	4.78	0	0
Q16762	TST	Thiosulfate sulfurtransferase OS=Homo sapiens OX=9606 GN=TST PE=1 SV=4	33.4	7.25	0	0
P02766	TTR	Transthyretin OS=Homo sapiens OX=9606 GN=TTR PE=1 SV=1	15.9	5.76	0	0
P68363	TUBA1B	Tubulin alpha-1B chain OS=Homo sapiens OX=9606 GN=TUBA1B PE=1 SV=1	50.1	5.06	0	0
P68366	TUBA4A	Tubulin alpha-4A chain OS=Homo sapiens OX=9606 GN=TUBA4A PE=1 SV=1	49.9	5.06	0	0
Q13885	TUBB2A	Tubulin beta-2A chain OS=Homo sapiens OX=9606 GN=TUBB2A PE=1 SV=1	49.9	4.89	0	0
P68371	TUBB4B	Tubulin beta-4B chain OS=Homo sapiens OX=9606 GN=TUBB4B PE=1 SV=1	49.8	4.89	0	0
P49411	TUFM	Elongation factor Tu, mitochondrial OS=Homo sapiens OX=9606 GN=TUFM PE=1 SV=2	49.5	7.61	0	0
P10599	TXN	Thioredoxin OS=Homo sapiens OX=9606 GN=TXN PE=1 SV=3	11.7	4.92	0	0
P22314	UBA1	Ubiquitin-like modifier-activating enzyme 1 OS=Homo sapiens OX=9606 GN=UBA1 PE=1 SV=3	117.8	5.76	0	0
O60701	UGDH	UDP-glucose 6-dehydrogenase OS=Homo sapiens OX=9606 GN=UGDH PE=1 SV=1	55	7.12	0	0
X6RBG4	UMOD	Uromodulin OS=Homo sapiens OX=9606 GN=UMOD PE=1 SV=1	75.6	5.87	0	0
P13611	VCAN	Versican core protein OS=Homo sapiens OX=9606 GN=VCAN PE=1 SV=3	372.6	4.51	0	0
P18206	VCL	Vinculin OS=Homo sapiens OX=9606 GN=VCL PE=1 SV=4	123.7	5.66	0	0
P55072	VCP	Transitional endoplasmic reticulum ATPase OS=Homo sapiens OX=9606 GN=VCP PE=1 SV=4	89.3	5.26	0	0
P08670	VIM	Vimentin OS=Homo sapiens OX=9606 GN=VIM PE=1 SV=4	53.6	5.12	0	0
P0DPA2	VSIG8	V-set and immunoglobulin domain-containing protein 8 OS=Homo sapiens OX=9606 GN=VSIG8 PE=2 SV=1	43.9	7.2	0	0
P04004	VTN	Vitronectin OS=Homo sapiens OX=9606 GN=VTN PE=1 SV=1	54.3	5.8	0	0
O14905	WNT9B	Protein Wnt-9b OS=Homo sapiens OX=9606 GN=WNT9B PE=1 SV=3	39	8.85	0	0
P63104	YWHAZ	14-3-3 protein zeta/delta OS=Homo sapiens OX=9606 GN=YWHAZ PE=1 SV=1	27.7	4.79	0	0
Q96DA0	ZG16B	Zymogen granule protein 16 homolog B OS=Homo sapiens OX=9606 GN=ZG16B PE=1 SV=3	22.7	7.39	0	0
Q5FWF4	ZRANB3	DNA annealing helicase and endonuclease ZRANB3 OS=Homo sapiens OX=9606 GN=ZRANB3 PE=1 SV=2	123.2	8.44	0	0

## Sheet: P-8
Accession	Gene	Description	MW [kDa]	calc. pI	Score	PSMs
P01023	A2M	Alpha-2-macroglobulin OS=Homo sapiens OX=9606 GN=A2M PE=1 SV=3	163.2	6.46	0	0
H3BNQ7	ABAT	4-aminobutyrate aminotransferase, mitochondrial OS=Homo sapiens OX=9606 GN=ABAT PE=1 SV=1	57.9	7.87	0	0
A0A1B0GW23	ABHD14A-ACY1	ABHD14A-ACY1 readthrough (Fragment) OS=Homo sapiens OX=9606 GN=ABHD14A-ACY1 PE=4 SV=1	65.4	6.67	0	0
Q96IU4	ABHD14B	Protein ABHD14B OS=Homo sapiens OX=9606 GN=ABHD14B PE=1 SV=1	22.3	6.4	0	0
D3YTG3	ABI3BP	Target of Nesh-SH3 OS=Homo sapiens OX=9606 GN=ABI3BP PE=1 SV=1	195.2	9.73	0	0
P09110	ACAA1	3-ketoacyl-CoA thiolase, peroxisomal OS=Homo sapiens OX=9606 GN=ACAA1 PE=1 SV=2	44.3	8.44	0	0
P42765	ACAA2	3-ketoacyl-CoA thiolase, mitochondrial OS=Homo sapiens OX=9606 GN=ACAA2 PE=1 SV=2	41.9	8.09	0	0
Q5T4U5	ACADM	Acyl-Coenzyme A dehydrogenase, C-4 to C-12 straight chain, isoform CRA_a OS=Homo sapiens OX=9606 GN=ACADM PE=1 SV=1	50.2	7.8	0	0
P16219	ACADS	Short-chain specific acyl-CoA dehydrogenase, mitochondrial OS=Homo sapiens OX=9606 GN=ACADS PE=1 SV=1	44.3	7.99	0	0
E7EX88	ACAN	Aggrecan core protein OS=Homo sapiens OX=9606 GN=ACAN PE=1 SV=2	261.2	4.13	0	0
P24752	ACAT1	Acetyl-CoA acetyltransferase, mitochondrial OS=Homo sapiens OX=9606 GN=ACAT1 PE=1 SV=1	45.2	8.85	0	0
A2A274	ACO2	Aconitate hydratase, mitochondrial OS=Homo sapiens OX=9606 GN=ACO2 PE=1 SV=1	87.8	7.37	0	0
Q99424	ACOX2	Peroxisomal acyl-coenzyme A oxidase 2 OS=Homo sapiens OX=9606 GN=ACOX2 PE=1 SV=1	76.8	7.56	0	0
P62736	ACTA2	Actin, aortic smooth muscle OS=Homo sapiens OX=9606 GN=ACTA2 PE=1 SV=1	42	5.39	1.79	1
P60709	ACTB	Actin, cytoplasmic 1 OS=Homo sapiens OX=9606 GN=ACTB PE=1 SV=1	41.7	5.48	1.79	1
Q562R1	ACTBL2	Beta-actin-like protein 2 OS=Homo sapiens OX=9606 GN=ACTBL2 PE=1 SV=2	42	5.59	1.79	1
P12814	ACTN1	Alpha-actinin-1 OS=Homo sapiens OX=9606 GN=ACTN1 PE=1 SV=2	103	5.41	0	0
O43707	ACTN4	Alpha-actinin-4 OS=Homo sapiens OX=9606 GN=ACTN4 PE=1 SV=2	104.8	5.44	0	0
P61158	ACTR3	Actin-related protein 3 OS=Homo sapiens OX=9606 GN=ACTR3 PE=1 SV=3	47.3	5.88	0	0
P07327	ADH1A	Alcohol dehydrogenase 1A OS=Homo sapiens OX=9606 GN=ADH1A PE=1 SV=2	39.8	7.94	0	0
P00325	ADH1B	Alcohol dehydrogenase 1B OS=Homo sapiens OX=9606 GN=ADH1B PE=1 SV=2	39.8	8.29	0	0
P00326	ADH1C	Alcohol dehydrogenase 1C OS=Homo sapiens OX=9606 GN=ADH1C PE=1 SV=2	39.8	8.29	0	0
A0A0D9SFB5	ADH4	Alcohol dehydrogenase 4 OS=Homo sapiens OX=9606 GN=ADH4 PE=1 SV=1	41.6	7.91	0	0
Q8IUX7	AEBP1	Adipocyte enhancer-binding protein 1 OS=Homo sapiens OX=9606 GN=AEBP1 PE=1 SV=1	130.8	5.11	0	0
P35573	AGL	Glycogen debranching enzyme OS=Homo sapiens OX=9606 GN=AGL PE=1 SV=3	174.7	6.76	0	0
O00468	AGRN	Agrin OS=Homo sapiens OX=9606 GN=AGRN PE=1 SV=5	217.1	6.39	0	0
P21549	AGXT	Serine--pyruvate aminotransferase OS=Homo sapiens OX=9606 GN=AGXT PE=1 SV=1	43	8.4	0	0
P23526	AHCY	Adenosylhomocysteinase OS=Homo sapiens OX=9606 GN=AHCY PE=1 SV=4	47.7	6.34	0	0
H0Y8B3	AHCYL2	Adenosylhomocysteinase (Fragment) OS=Homo sapiens OX=9606 GN=AHCYL2 PE=1 SV=1	58.1	8.05	0	0
Q09666	AHNAK	Neuroblast differentiation-associated protein AHNAK OS=Homo sapiens OX=9606 GN=AHNAK PE=1 SV=2	628.7	6.15	0	0
O95831	AIFM1	Apoptosis-inducing factor 1, mitochondrial OS=Homo sapiens OX=9606 GN=AIFM1 PE=1 SV=1	66.9	8.95	0	0
P14550	AKR1A1	Alcohol dehydrogenase [NADP(+)] OS=Homo sapiens OX=9606 GN=AKR1A1 PE=1 SV=3	36.6	6.79	0	0
A0A0A0MSS8	AKR1C3	Aldo-keto reductase family 1 member C3 OS=Homo sapiens OX=9606 GN=AKR1C3 PE=1 SV=1	36.8	7.94	0	0
P02768	ALB	Serum albumin OS=Homo sapiens OX=9606 GN=ALB PE=1 SV=2	69.3	6.28	6.38	7
P00352	ALDH1A1	Retinal dehydrogenase 1 OS=Homo sapiens OX=9606 GN=ALDH1A1 PE=1 SV=2	54.8	6.73	0	0
O75891	ALDH1L1	Cytosolic 10-formyltetrahydrofolate dehydrogenase OS=Homo sapiens OX=9606 GN=ALDH1L1 PE=1 SV=2	98.8	5.94	0	0
P05091	ALDH2	Aldehyde dehydrogenase, mitochondrial OS=Homo sapiens OX=9606 GN=ALDH2 PE=1 SV=2	56.3	7.05	0	0
P30038	ALDH4A1	Delta-1-pyrroline-5-carboxylate dehydrogenase, mitochondrial OS=Homo sapiens OX=9606 GN=ALDH4A1 PE=1 SV=3	61.7	8.07	0	0
Q02252	ALDH6A1	Methylmalonate-semialdehyde dehydrogenase [acylating], mitochondrial OS=Homo sapiens OX=9606 GN=ALDH6A1 PE=1 SV=2	57.8	8.5	0	0
A0A1B0GW77	ALDH7A1	Alpha-aminoadipic semialdehyde dehydrogenase OS=Homo sapiens OX=9606 GN=ALDH7A1 PE=1 SV=1	60	8.18	0	0
P49189	ALDH9A1	4-trimethylaminobutyraldehyde dehydrogenase OS=Homo sapiens OX=9606 GN=ALDH9A1 PE=1 SV=3	53.8	5.87	0	0
J3KPS3	ALDOA	Fructose-bisphosphate aldolase OS=Homo sapiens OX=9606 GN=ALDOA PE=1 SV=1	39.8	8.09	0	0
P05062	ALDOB	Fructose-bisphosphate aldolase B OS=Homo sapiens OX=9606 GN=ALDOB PE=1 SV=2	39.4	7.87	0	0
P02760	AMBP	Protein AMBP OS=Homo sapiens OX=9606 GN=AMBP PE=1 SV=1	39	6.25	1.66	1
P03950	ANG	Angiogenin OS=Homo sapiens OX=9606 GN=ANG PE=1 SV=1	16.5	9.64	0	0
P15144	ANPEP	Aminopeptidase N OS=Homo sapiens OX=9606 GN=ANPEP PE=1 SV=4	109.5	5.48	0	0
P04083	ANXA1	Annexin A1 OS=Homo sapiens OX=9606 GN=ANXA1 PE=1 SV=2	38.7	7.02	0	0
P50995	ANXA11	Annexin A11 OS=Homo sapiens OX=9606 GN=ANXA11 PE=1 SV=1	54.4	7.65	0	0
P07355	ANXA2	Annexin A2 OS=Homo sapiens OX=9606 GN=ANXA2 PE=1 SV=2	38.6	7.75	0	0
P08758	ANXA5	Annexin A5 OS=Homo sapiens OX=9606 GN=ANXA5 PE=1 SV=2	35.9	5.05	0	0
P08133	ANXA6	Annexin A6 OS=Homo sapiens OX=9606 GN=ANXA6 PE=1 SV=3	75.8	5.6	0	0
Q06278	AOX1	Aldehyde oxidase OS=Homo sapiens OX=9606 GN=AOX1 PE=1 SV=2	147.8	7.17	0	0
P02743	APCS	Serum amyloid P-component OS=Homo sapiens OX=9606 GN=APCS PE=1 SV=2	25.4	6.54	54.74	26
P02647	APOA1	Apolipoprotein A-I OS=Homo sapiens OX=9606 GN=APOA1 PE=1 SV=1	30.8	5.76	0	0
P06727	APOA4	Apolipoprotein A-IV OS=Homo sapiens OX=9606 GN=APOA4 PE=1 SV=3	45.4	5.38	0	0
B0YIW2	APOC3	Apolipoprotein C-III OS=Homo sapiens OX=9606 GN=APOC3 PE=1 SV=1	12.8	8.18	0	0
P02649	APOE	Apolipoprotein E OS=Homo sapiens OX=9606 GN=APOE PE=1 SV=1	36.1	5.73	26.25	15
K7N7A8	AQP1	Aquaporin-1	48.8	5.22	0	0
K7ERQ8	Aquaporin-1	Ras-related protein Rab-5C	31.4	7.42	0	0
F5H423	ARF3	ADP-ribosylation factor 3	23.3	8.6	0	0
P05089	ARG1	Arginase-1 OS=Homo sapiens OX=9606 GN=ARG1 PE=1 SV=2	34.7	7.21	0	0
A0A0A6YYG9	ARPC4-TTLL3	Protein ARPC4-TTLL3 OS=Homo sapiens OX=9606 GN=ARPC4-TTLL3 PE=4 SV=1	71.7	5.88	0	0
P00966	ASS1	Argininosuccinate synthase OS=Homo sapiens OX=9606 GN=ASS1 PE=1 SV=2	46.5	8.02	0	0
P05023	ATP1A1	Sodium/potassium-transporting ATPase subunit alpha-1 OS=Homo sapiens OX=9606 GN=ATP1A1 PE=1 SV=1	112.8	5.49	0	0
P25705	ATP5F1A	ATP synthase subunit alpha, mitochondrial OS=Homo sapiens OX=9606 GN=ATP5A1 PE=1 SV=1	59.7	9.13	0	0
P06576	ATP5F1B	ATP synthase subunit beta, mitochondrial OS=Homo sapiens OX=9606 GN=ATP5B PE=1 SV=3	56.5	5.4	0	0
H7C0C1	ATP5PO	ATP synthase subunit O, mitochondrial	26.8	9.45	0	0
P25311	AZGP1	Zinc-alpha-2-glycoprotein OS=Homo sapiens OX=9606 GN=AZGP1 PE=1 SV=2	34.2	6.05	0	0
P61769	B2M	Beta-2-microglobulin OS=Homo sapiens OX=9606 GN=B2M PE=1 SV=1	13.7	6.52	0	0
Q02338	BDH1	D-beta-hydroxybutyrate dehydrogenase, mitochondrial OS=Homo sapiens OX=9606 GN=BDH1 PE=1 SV=3	38.1	8.95	0	0
Q9BUT1	BDH2	3-hydroxybutyrate dehydrogenase type 2 OS=Homo sapiens OX=9606 GN=BDH2 PE=1 SV=2	26.7	7.65	0	0
P21810	BGN	Biglycan OS=Homo sapiens OX=9606 GN=BGN PE=1 SV=2	41.6	7.52	0	0
Q93088	BHMT	Betaine--homocysteine S-methyltransferase 1 OS=Homo sapiens OX=9606 GN=BHMT PE=1 SV=2	45	7.03	0	0
P30043	BLVRB	Flavin reductase (NADPH) OS=Homo sapiens OX=9606 GN=BLVRB PE=1 SV=3	22.1	7.65	0	0
Q9NP55	BPIFA1	BPI fold-containing family A member 1 OS=Homo sapiens OX=9606 GN=BPIFA1 PE=1 SV=1	26.7	5.76	0	0
P02746	C1QB	Complement C1q subcomponent subunit B OS=Homo sapiens OX=9606 GN=C1QB PE=1 SV=3	26.7	8.63	0	0
P02747	C1QC	Complement C1q subcomponent subunit C OS=Homo sapiens OX=9606 GN=C1QC PE=1 SV=3	25.8	8.41	0	0
P01024	C3	Complement C3 OS=Homo sapiens OX=9606 GN=C3 PE=1 SV=2	187	6.4	23.48	14
A0A0G2JPR0	C4A	Complement C4-A OS=Homo sapiens OX=9606 GN=C4A PE=1 SV=1	192.8	7.03	2.43	1
P10643	C7	Complement component C7 OS=Homo sapiens OX=9606 GN=C7 PE=1 SV=2	93.5	6.48	0	0
P07358	C8B	Complement component C8 beta chain OS=Homo sapiens OX=9606 GN=C8B PE=1 SV=3	67	8.13	0	0
P07360	C8G	Complement component C8 gamma chain OS=Homo sapiens OX=9606 GN=C8G PE=1 SV=3	22.3	8.31	1.77	1
P02748	C9	Complement component C9 OS=Homo sapiens OX=9606 GN=C9 PE=1 SV=2	63.1	5.59	9.27	4
P00918	CA2	Carbonic anhydrase 2 OS=Homo sapiens OX=9606 GN=CA2 PE=1 SV=2	29.2	7.4	0	0
Q05682	CALD1	Caldesmon OS=Homo sapiens OX=9606 GN=CALD1 PE=1 SV=3	93.2	5.66	0	0
E7EMB3	CALM2	Calmodulin-2 OS=Homo sapiens OX=9606 GN=CALM2 PE=1 SV=1	21.7	4.56	0	0
Q9NZT1	CALML5	Calmodulin-like protein 5 OS=Homo sapiens OX=9606 GN=CALML5 PE=1 SV=2	15.9	4.44	0	0
P27797	CALR	Calreticulin OS=Homo sapiens OX=9606 GN=CALR PE=1 SV=1	48.1	4.44	0	0
P47755	CAPZA2	F-actin-capping protein subunit alpha-2 OS=Homo sapiens OX=9606 GN=CAPZA2 PE=1 SV=3	32.9	5.85	0	0
P04040	CAT	Catalase OS=Homo sapiens OX=9606 GN=CAT PE=1 SV=3	59.7	7.39	0	0
Q6NZI2	CAVIN1	Caveolae-associated protein 1 OS=Homo sapiens OX=9606 GN=CAVIN1 PE=1 SV=1	43.5	5.6	0	0
P16152	CBR1	Carbonyl reductase [NADPH] 1 OS=Homo sapiens OX=9606 GN=CBR1 PE=1 SV=3	30.4	8.32	0	0
Q8IW40	CCDC103	Coiled-coil domain-containing protein 103 OS=Homo sapiens OX=9606 GN=CCDC103 PE=1 SV=1	27.1	5.97	0	0
A0A087WXI5	CDH1	Cadherin-1 OS=Homo sapiens OX=9606 GN=CDH1 PE=1 SV=1	100	4.79	0	0
P23141	CES1	Liver carboxylesterase 1 OS=Homo sapiens OX=9606 GN=CES1 PE=1 SV=2	62.5	6.6	0	0
Q9UKY3	CES1P1	Putative inactive carboxylesterase 4 OS=Homo sapiens OX=9606 GN=CES1P1 PE=5 SV=2	30.7	8.03	0	0
Q03591	CFHR1	Complement factor H-related protein 1 OS=Homo sapiens OX=9606 GN=CFHR1 PE=1 SV=2	37.6	7.39	8.43	4
E9PK25	CFL1	Cofilin-1 OS=Homo sapiens OX=9606 GN=CFL1 PE=1 SV=1	22.7	8.34	0	0
O15335	CHAD	Chondroadherin OS=Homo sapiens OX=9606 GN=CHAD PE=1 SV=2	40.5	9.39	0	0
O75339	CILP	Cartilage intermediate layer protein 1 OS=Homo sapiens OX=9606 GN=CILP PE=1 SV=4	132.5	8.41	0	0
K7EPJ4	CILP2	Cartilage intermediate layer protein 2 OS=Homo sapiens OX=9606 GN=CILP2 PE=1 SV=1	126.8	8.27	0	0
P12277	CKB	Creatine kinase B-type OS=Homo sapiens OX=9606 GN=CKB PE=1 SV=1	42.6	5.59	0	0
A0A087WVQ6	CLTC	Clathrin heavy chain OS=Homo sapiens OX=9606 GN=CLTC PE=1 SV=1	191.9	5.69	0	0
P10909	CLU	Clusterin OS=Homo sapiens OX=9606 GN=CLU PE=1 SV=1	52.5	6.27	13.04	8
Q96DG6	CMBL	Carboxymethylenebutenolidase homolog OS=Homo sapiens OX=9606 GN=CMBL PE=1 SV=1	28	7.18	0	0
Q96KP4	CNDP2	Cytosolic non-specific dipeptidase OS=Homo sapiens OX=9606 GN=CNDP2 PE=1 SV=2	52.8	5.97	0	0
Q99715	COL12A1	Collagen alpha-1(XII) chain OS=Homo sapiens OX=9606 GN=COL12A1 PE=1 SV=2	332.9	5.53	0	0
Q05707	COL14A1	Collagen alpha-1(XIV) chain OS=Homo sapiens OX=9606 GN=COL14A1 PE=1 SV=3	193.4	5.3	0	0
P39059	COL15A1	Collagen alpha-1(XV) chain OS=Homo sapiens OX=9606 GN=COL15A1 PE=1 SV=2	141.6	5	0	0
P39060	COL18A1	Collagen alpha-1(XVIII) chain OS=Homo sapiens OX=9606 GN=COL18A1 PE=1 SV=5	178.1	6.01	1.92	1
P08123	COL1A2	Collagen alpha-2(I) chain OS=Homo sapiens OX=9606 GN=COL1A2 PE=1 SV=7	129.2	8.95	0	0
Q96P44	COL21A1	Collagen alpha-1(XXI) chain OS=Homo sapiens OX=9606 GN=COL21A1 PE=2 SV=1	99.3	8.32	0	0
P02462	COL4A1	Collagen alpha-1(IV) chain OS=Homo sapiens OX=9606 GN=COL4A1 PE=1 SV=3	160.5	8.28	0	0
P08572	COL4A2	Collagen alpha-2(IV) chain OS=Homo sapiens OX=9606 GN=COL4A2 PE=1 SV=4	167.4	8.66	0	0
P53420	COL4A4	Collagen alpha-4(IV) chain OS=Homo sapiens OX=9606 GN=COL4A4 PE=1 SV=3	163.9	8.62	0	0
P12109	COL6A1	Collagen alpha-1(VI) chain OS=Homo sapiens OX=9606 GN=COL6A1 PE=1 SV=3	108.5	5.43	1.84	1
P12110	COL6A2	Collagen alpha-2(VI) chain OS=Homo sapiens OX=9606 GN=COL6A2 PE=1 SV=4	108.5	6.21	0	0
P12111	COL6A3	Collagen alpha-3(VI) chain OS=Homo sapiens OX=9606 GN=COL6A3 PE=1 SV=5	343.5	6.68	0	0
P49747	COMP	Cartilage oligomeric matrix protein OS=Homo sapiens OX=9606 GN=COMP PE=1 SV=2	82.8	4.6	0	0
P00450	CP	Ceruloplasmin OS=Homo sapiens OX=9606 GN=CP PE=1 SV=1	122.1	5.72	0	0
Q96IY4	CPB2	Carboxypeptidase B2 OS=Homo sapiens OX=9606 GN=CPB2 PE=1 SV=2	48.4	7.71	0	0
P31327	CPS1	Carbamoyl-phosphate synthase [ammonia], mitochondrial OS=Homo sapiens OX=9606 GN=CPS1 PE=1 SV=2	164.8	6.74	0	0
O75462	CRLF1	Cytokine receptor-like factor 1 OS=Homo sapiens OX=9606 GN=CRLF1 PE=1 SV=1	46.3	9.11	0	0
P02511	CRYAB	Alpha-crystallin B chain OS=Homo sapiens OX=9606 GN=CRYAB PE=1 SV=2	20.1	7.33	0	0
Q9Y2S2	CRYL1	Lambda-crystallin homolog OS=Homo sapiens OX=9606 GN=CRYL1 PE=1 SV=3	35.4	6.18	0	0
Q08257	CRYZ	Quinone oxidoreductase OS=Homo sapiens OX=9606 GN=CRYZ PE=1 SV=1	35.2	8.44	0	0
P21291	CSRP1	Cysteine and glycine-rich protein 1 OS=Homo sapiens OX=9606 GN=CSRP1 PE=1 SV=3	20.6	8.57	0	0
P01034	CST3	Cystatin-C OS=Homo sapiens OX=9606 GN=CST3 PE=1 SV=1	15.8	8.75	0	0
P01040	CSTA	Cystatin-A OS=Homo sapiens OX=9606 GN=CSTA PE=1 SV=1	11	5.5	0	0
P35222	CTNNB1	Catenin beta-1 OS=Homo sapiens OX=9606 GN=CTNNB1 PE=1 SV=1	85.4	5.86	0	0
A0A1B0GU03	CTSD	Cathepsin D	62.7	7.77	0	0
O60494	CUBN	Cubilin OS=Homo sapiens OX=9606 GN=CUBN PE=1 SV=5	398.5	5.35	0	0
Q9NR63	CYP26B1	Cytochrome P450 26B1 OS=Homo sapiens OX=9606 GN=CYP26B1 PE=1 SV=1	57.5	8.46	0	0
O15528	CYP27B1	25-hydroxyvitamin D-1 alpha hydroxylase, mitochondrial OS=Homo sapiens OX=9606 GN=CYP27B1 PE=1 SV=1	56.5	9.16	0	0
P81605	DCD	Dermcidin OS=Homo sapiens OX=9606 GN=DCD PE=1 SV=2	11.3	6.54	0	0
P07585	DCN	Decorin OS=Homo sapiens OX=9606 GN=DCN PE=1 SV=1	39.7	8.54	0	0
Q7Z4W1	DCXR	L-xylulose reductase OS=Homo sapiens OX=9606 GN=DCXR PE=1 SV=2	25.9	8.1	0	0
Q16698	DECR1	2,4-dienoyl-CoA reductase, mitochondrial OS=Homo sapiens OX=9606 GN=DECR1 PE=1 SV=1	36	9.28	0	0
P17661	DES	Desmin OS=Homo sapiens OX=9606 GN=DES PE=1 SV=3	53.5	5.27	0	0
Q9BTZ2	DHRS4	Dehydrogenase/reductase SDR family member 4 OS=Homo sapiens OX=9606 GN=DHRS4 PE=1 SV=3	29.5	8.56	0	0
P36957	DLST	Dihydrolipoyllysine-residue succinyltransferase component of 2-oxoglutarate dehydrogenase complex, mitochondrial OS=Homo sapiens OX=9606 GN=DLST PE=1 SV=4	48.7	8.95	0	0
Q9UGM3	DMBT1	Deleted in malignant brain tumors 1 protein OS=Homo sapiens OX=9606 GN=DMBT1 PE=1 SV=2	260.6	5.44	0	0
Q9UBS3	DNAJB9	DnaJ homolog subfamily B member 9 OS=Homo sapiens OX=9606 GN=DNAJB9 PE=1 SV=1	25.5	8.27	0	0
P27487	DPP4	Dipeptidyl peptidase 4 OS=Homo sapiens OX=9606 GN=DPP4 PE=1 SV=2	88.2	6.04	0	0
Q14117	DPYS	Dihydropyrimidinase OS=Homo sapiens OX=9606 GN=DPYS PE=1 SV=1	56.6	7.27	0	0
Q02413	DSG1	Desmoglein-1 OS=Homo sapiens OX=9606 GN=DSG1 PE=1 SV=2	113.7	5.03	0	0
Q86SJ6	DSG4	Desmoglein-4 OS=Homo sapiens OX=9606 GN=DSG4 PE=1 SV=1	113.8	4.56	0	0
P15924	DSP	Desmoplakin OS=Homo sapiens OX=9606 GN=DSP PE=1 SV=3	331.6	6.81	0	0
Q13011	ECH1	Delta(3,5)-Delta(2,4)-dienoyl-CoA isomerase, mitochondrial OS=Homo sapiens OX=9606 GN=ECH1 PE=1 SV=2	35.8	8	0	0
P30084	ECHS1	Enoyl-CoA hydratase, mitochondrial OS=Homo sapiens OX=9606 GN=ECHS1 PE=1 SV=4	31.4	8.07	0	0
P42126	ECI1	Enoyl-CoA delta isomerase 1, mitochondrial OS=Homo sapiens OX=9606 GN=ECI1 PE=1 SV=1	32.8	8.54	0	0
P68104	EEF1A1	Elongation factor 1-alpha 1 OS=Homo sapiens OX=9606 GN=EEF1A1 PE=1 SV=1	50.1	9.01	0	0
E9PRY8	EEF1D	Elongation factor 1-delta OS=Homo sapiens OX=9606 GN=EEF1D PE=1 SV=1	76.5	7.05	0	0
P26641	EEF1G	Elongation factor 1-gamma OS=Homo sapiens OX=9606 GN=EEF1G PE=1 SV=3	50.1	6.67	0	0
P13639	EEF2	Elongation factor 2 OS=Homo sapiens OX=9606 GN=EEF2 PE=1 SV=4	95.3	6.83	0	0
Q12805	EFEMP1	EGF-containing fibulin-like extracellular matrix protein 1 OS=Homo sapiens OX=9606 GN=EFEMP1 PE=1 SV=2	54.6	5.07	0	0
Q08426	EHHADH	Peroxisomal bifunctional enzyme OS=Homo sapiens OX=9606 GN=EHHADH PE=1 SV=3	79.4	9.14	0	0
Q14240	EIF4A2	Eukaryotic initiation factor 4A-II OS=Homo sapiens OX=9606 GN=EIF4A2 PE=1 SV=2	46.4	5.48	0	0
Q9Y6C2	EMILIN1	EMILIN-1 OS=Homo sapiens OX=9606 GN=EMILIN1 PE=1 SV=3	106.6	5.17	0	0
P06733	ENO1	Alpha-enolase OS=Homo sapiens OX=9606 GN=ENO1 PE=1 SV=2	47.1	7.39	0	0
P07099	EPHX1	Epoxide hydrolase 1 OS=Homo sapiens OX=9606 GN=EPHX1 PE=1 SV=1	52.9	7.25	0	0
P38117	ETFB	Electron transfer flavoprotein subunit beta OS=Homo sapiens OX=9606 GN=ETFB PE=1 SV=3	27.8	8.1	0	0
E7EQR4	EZR	Ezrin OS=Homo sapiens OX=9606 GN=EZR PE=1 SV=3	69.3	6.16	0	0
P00742	F10	Coagulation factor X OS=Homo sapiens OX=9606 GN=F10 PE=1 SV=2	54.7	5.94	0	0
P00740	F9	Coagulation factor IX OS=Homo sapiens OX=9606 GN=F9 PE=1 SV=2	51.7	5.47	0	0
P07148	FABP1	Fatty acid-binding protein, liver OS=Homo sapiens OX=9606 GN=FABP1 PE=1 SV=1	14.2	7.18	0	0
P05413	FABP3	Fatty acid-binding protein, heart OS=Homo sapiens OX=9606 GN=FABP3 PE=1 SV=4	14.8	6.8	0	0
Q01469	FABP5	Fatty acid-binding protein, epidermal OS=Homo sapiens OX=9606 GN=FABP5 PE=1 SV=3	15.2	7.01	0	0
P49327	FASN	Fatty acid synthase OS=Homo sapiens OX=9606 GN=FASN PE=1 SV=3	273.3	6.44	0	0
B1AHL2	FBLN1	Fibulin-1 OS=Homo sapiens OX=9606 GN=FBLN1 PE=1 SV=1	78.3	5.39	0	0
G3XA98	FBLN5	Fibulin 5, isoform CRA_a OS=Homo sapiens OX=9606 GN=FBLN5 PE=1 SV=1	54.1	4.73	0	0
P35555	FBN1	Fibrillin-1 OS=Homo sapiens OX=9606 GN=FBN1 PE=1 SV=3	312	4.93	0	0
P09467	FBP1	Fructose-1,6-bisphosphatase 1 OS=Homo sapiens OX=9606 GN=FBP1 PE=1 SV=5	36.8	6.99	0	0
P02671	FGA	Fibrinogen alpha chain OS=Homo sapiens OX=9606 GN=FGA PE=1 SV=2	94.9	6.01	4.48	5
C9JC84	FGG	Fibrinogen gamma chain OS=Homo sapiens OX=9606 GN=FGG PE=1 SV=1	52.3	5.63	0	0
P07954	FH	Fumarate hydratase, mitochondrial OS=Homo sapiens OX=9606 GN=FH PE=1 SV=3	54.6	8.76	0	0
Q5D862	FLG2	Filaggrin-2 OS=Homo sapiens OX=9606 GN=FLG2 PE=1 SV=1	247.9	8.31	0	0
P21333	FLNA	Filamin-A OS=Homo sapiens OX=9606 GN=FLNA PE=1 SV=4	280.6	6.06	0	0
Q01740	FMO1	Dimethylaniline monooxygenase [N-oxide-forming] 1 OS=Homo sapiens OX=9606 GN=FMO1 PE=1 SV=3	60.3	7.2	0	0
Q06828	FMOD	Fibromodulin OS=Homo sapiens OX=9606 GN=FMOD PE=1 SV=2	43.2	6.04	0	0
P02751	FN1	Fibronectin OS=Homo sapiens OX=9606 GN=FN1 PE=1 SV=4	262.5	5.71	0	0
O95954	FTCD	Formimidoyltransferase-cyclodeaminase OS=Homo sapiens OX=9606 GN=FTCD PE=1 SV=2	58.9	5.74	0	0
P02792	FTL	Ferritin light chain OS=Homo sapiens OX=9606 GN=FTL PE=1 SV=2	20	5.78	0	0
P51570	GALK1	Galactokinase OS=Homo sapiens OX=9606 GN=GALK1 PE=1 SV=1	42.2	6.46	0	0
P04406	GAPDH	Glyceraldehyde-3-phosphate dehydrogenase OS=Homo sapiens OX=9606 GN=GAPDH PE=1 SV=3	36	8.46	0	0
P50440	GATM	Glycine amidinotransferase, mitochondrial OS=Homo sapiens OX=9606 GN=GATM PE=1 SV=1	48.4	8.05	0	0
P01275	GCG	Glucagon OS=Homo sapiens OX=9606 GN=GCG PE=1 SV=3	20.9	6.23	0	0
Q9Y2T3	GDA	Guanine deaminase OS=Homo sapiens OX=9606 GN=GDA PE=1 SV=1	51	5.68	0	0
P50395	GDI2	Rab GDP dissociation inhibitor beta OS=Homo sapiens OX=9606 GN=GDI2 PE=1 SV=2	50.6	6.47	0	0
K7EPI4	GFAP	Glial fibrillary acidic protein (Fragment) OS=Homo sapiens OX=9606 GN=GFAP PE=1 SV=2	14	8.16	1.88	1
K7EPT8	GFAP	Glial fibrillary acidic protein (Fragment) OS=Homo sapiens OX=9606 GN=GFAP PE=1 SV=2	8.4	9.86	0	2
O75223	GGCT	Gamma-glutamylcyclotransferase OS=Homo sapiens OX=9606 GN=GGCT PE=1 SV=1	21	5.14	0	0
P00367	GLUD1	Glutamate dehydrogenase 1, mitochondrial OS=Homo sapiens OX=9606 GN=GLUD1 PE=1 SV=2	61.4	7.8	0	0
Q5JWF2	GNAS	Guanine nucleotide-binding protein G(s) subunit alpha isoforms XLas OS=Homo sapiens OX=9606 GN=GNAS PE=1 SV=2	111	5.03	0	0
Q14749	GNMT	Glycine N-methyltransferase OS=Homo sapiens OX=9606 GN=GNMT PE=1 SV=3	32.7	7.02	0	0
P17174	GOT1	Aspartate aminotransferase, cytoplasmic OS=Homo sapiens OX=9606 GN=GOT1 PE=1 SV=3	46.2	7.01	0	0
P00505	GOT2	Aspartate aminotransferase, mitochondrial OS=Homo sapiens OX=9606 GN=GOT2 PE=1 SV=3	47.5	9.01	0	0
P21695	GPD1	Glycerol-3-phosphate dehydrogenase [NAD(+)], cytoplasmic OS=Homo sapiens OX=9606 GN=GPD1 PE=1 SV=4	37.5	6.18	0	0
P42261	GRIA1	Glutamate receptor 1 OS=Homo sapiens OX=9606 GN=GRIA1 PE=1 SV=2	101.4	7.71	0	0
P06396	GSN	Gelsolin OS=Homo sapiens OX=9606 GN=GSN PE=1 SV=1	85.6	6.28	0	0
P08263	GSTA1	Glutathione S-transferase A1 OS=Homo sapiens OX=9606 GN=GSTA1 PE=1 SV=3	25.6	8.88	0	0
Q9Y2Q3	GSTK1	Glutathione S-transferase kappa 1 OS=Homo sapiens OX=9606 GN=GSTK1 PE=1 SV=3	25.5	8.41	0	0
P09211	GSTP1	Glutathione S-transferase P OS=Homo sapiens OX=9606 GN=GSTP1 PE=1 SV=2	23.3	5.64	0	0
K7ES00	H3F3B	Histone H3.3 (Fragment) OS=Homo sapiens OX=9606 GN=H3F3B PE=1 SV=1	16.6	11.84	0	0
P55084	HADHB	Trifunctional enzyme subunit beta, mitochondrial OS=Homo sapiens OX=9606 GN=HADHB PE=1 SV=3	51.3	9.41	0	0
Q9UJM8	HAO1	Hydroxyacid oxidase 1 OS=Homo sapiens OX=9606 GN=HAO1 PE=1 SV=1	40.9	8.09	0	0
P69905	HBA1	Hemoglobin subunit alpha OS=Homo sapiens OX=9606 GN=HBA1 PE=1 SV=2	15.2	8.68	0	0
P68871	HBB	Hemoglobin subunit beta OS=Homo sapiens OX=9606 GN=HBB PE=1 SV=2	16	7.28	2.76	4
P02042	HBD	Hemoglobin subunit delta OS=Homo sapiens OX=9606 GN=HBD PE=1 SV=2	16	8.05	0	2
P69892	HBG2	Hemoglobin subunit gamma-2 OS=Homo sapiens OX=9606 GN=HBG2 PE=1 SV=2	16.1	7.2	0	2
Q93099	HGD	Homogentisate 1,2-dioxygenase OS=Homo sapiens OX=9606 GN=HGD PE=1 SV=2	49.9	6.96	0	0
P16402	HIST1H1D	Histone H1.3 OS=Homo sapiens OX=9606 GN=HIST1H1D PE=1 SV=2	22.3	11.02	0	0
P04908	HIST1H2AB	Histone H2A type 1-B/E OS=Homo sapiens OX=9606 GN=HIST1H2AB PE=1 SV=2	14.1	11.05	0	0
U3KQK0	HIST1H2BN	Histone H2B OS=Homo sapiens OX=9606 GN=HIST1H2BN PE=1 SV=1	18.8	10.54	0	0
P62805	HIST1H4A	Histone H4 OS=Homo sapiens OX=9606 GN=HIST1H4A PE=1 SV=2	11.4	11.36	5.9	3
Q6FI13	HIST2H2AA3	Histone H2A type 2-A OS=Homo sapiens OX=9606 GN=HIST2H2AA3 PE=1 SV=3	14.1	10.9	0	0
A0A140T930	HLA-C	HLA class I histocompatibility antigen, Cw-6 alpha chain OS=Homo sapiens OX=9606 GN=HLA-C PE=1 SV=1	44.4	7.46	0	0
P54868	HMGCS2	Hydroxymethylglutaryl-CoA synthase, mitochondrial OS=Homo sapiens OX=9606 GN=HMGCS2 PE=1 SV=1	56.6	8.16	0	0
P51991	HNRNPA3	Heterogeneous nuclear ribonucleoprotein A3 OS=Homo sapiens OX=9606 GN=HNRNPA3 PE=1 SV=2	39.6	9.01	0	0
Q00839	HNRNPU	Heterogeneous nuclear ribonucleoprotein U OS=Homo sapiens OX=9606 GN=HNRNPU PE=1 SV=6	90.5	6	0	0
H0Y300	HP	Haptoglobin OS=Homo sapiens OX=9606 GN=HP PE=1 SV=4	49.1	6.64	0	0
A0A0B4J1R4	HPD	4-hydroxyphenylpyruvate dioxygenase OS=Homo sapiens OX=9606 GN=HPD PE=1 SV=1	44.9	7.01	0	0
Q99714	HSD17B10	3-hydroxyacyl-CoA dehydrogenase type-2 OS=Homo sapiens OX=9606 GN=HSD17B10 PE=1 SV=3	26.9	7.78	0	0
P51659	HSD17B4	Peroxisomal multifunctional enzyme type 2 OS=Homo sapiens OX=9606 GN=HSD17B4 PE=1 SV=3	79.6	8.84	0	0
P07900	HSP90AA1	Heat shock protein HSP 90-alpha OS=Homo sapiens OX=9606 GN=HSP90AA1 PE=1 SV=5	84.6	5.02	0	0
P08238	HSP90AB1	Heat shock protein HSP 90-beta OS=Homo sapiens OX=9606 GN=HSP90AB1 PE=1 SV=4	83.2	5.03	0	0
P14625	HSP90B1	Endoplasmin OS=Homo sapiens OX=9606 GN=HSP90B1 PE=1 SV=1	92.4	4.84	0	0
P11021	HSPA5	Endoplasmic reticulum chaperone BiP OS=Homo sapiens OX=9606 GN=HSPA5 PE=1 SV=2	72.3	5.16	0	0
P17066	HSPA6	Heat shock 70 kDa protein 6 OS=Homo sapiens OX=9606 GN=HSPA6 PE=1 SV=2	71	6.14	0	0
P11142	HSPA8	Heat shock cognate 71 kDa protein OS=Homo sapiens OX=9606 GN=HSPA8 PE=1 SV=1	70.9	5.52	0	0
P38646	HSPA9	Stress-70 protein, mitochondrial OS=Homo sapiens OX=9606 GN=HSPA9 PE=1 SV=2	73.6	6.16	0	0
P04792	HSPB1	Heat shock protein beta-1 OS=Homo sapiens OX=9606 GN=HSPB1 PE=1 SV=2	22.8	6.4	0	0
P10809	HSPD1	60 kDa heat shock protein, mitochondrial OS=Homo sapiens OX=9606 GN=HSPD1 PE=1 SV=2	61	5.87	0	0
S4R3N1	HSPE1-MOB4	HSPE1-MOB4 readthrough OS=Homo sapiens OX=9606 GN=HSPE1-MOB4 PE=3 SV=1	29.7	6.16	0	0
P98160	HSPG2	Basement membrane-specific heparan sulfate proteoglycan core protein OS=Homo sapiens OX=9606 GN=HSPG2 PE=1 SV=4	468.5	6.51	0	0
Q92743	HTRA1	Serine protease HTRA1 OS=Homo sapiens OX=9606 GN=HTRA1 PE=1 SV=1	51.3	7.83	0	0
O75874	IDH1	Isocitrate dehydrogenase [NADP] cytoplasmic OS=Homo sapiens OX=9606 GN=IDH1 PE=1 SV=2	46.6	7.01	0	0
P35858	IGFALS	Insulin-like growth factor-binding protein complex acid labile subunit OS=Homo sapiens OX=9606 GN=IGFALS PE=1 SV=1	66	6.79	0	0
A0A286YEY1	IGHA1	Immunoglobulin heavy constant alpha 1 (Fragment) OS=Homo sapiens OX=9606 GN=IGHA1 PE=1 SV=1	42.8	5.64	1.77	1
A0A0A0MS08	IGHG1	Immunoglobulin heavy constant gamma 1 (Fragment) OS=Homo sapiens OX=9606 GN=IGHG1 PE=1 SV=1	43.9	6.96	0	0
A0A286YEY4	IGHG2	Immunoglobulin heavy constant gamma 2 (Fragment) OS=Homo sapiens OX=9606 GN=IGHG2 PE=1 SV=1	43.8	6.52	0	0
A0A286YES1	IGHG3	Immunoglobulin heavy constant gamma 3 (Fragment) OS=Homo sapiens OX=9606 GN=IGHG3 PE=1 SV=1	49.1	6.87	0	0
A0A1B0GUU9	IGHM	Immunoglobulin heavy constant mu (Fragment) OS=Homo sapiens OX=9606 GN=IGHM PE=1 SV=1	51.9	6.15	0	0
P01834	IGKC	Immunoglobulin kappa constant OS=Homo sapiens OX=9606 GN=IGKC PE=1 SV=2	11.8	6.52	0	0
A0A087WW87	IGKV2-40	Immunoglobulin kappa variable 2-40 OS=Homo sapiens OX=9606 GN=IGKV2-40 PE=3 SV=2	13.3	4.61	0	0
A0A0C4DH25	IGKV3D-20	Immunoglobulin kappa variable 3D-20 OS=Homo sapiens OX=9606 GN=IGKV3D-20 PE=3 SV=1	12.5	4.59	0	0
A0A0C4DH55	IGKV3D-7	Immunoglobulin kappa variable 3D-7 OS=Homo sapiens OX=9606 GN=IGKV3D-7 PE=3 SV=5	13.1	5.94	0	0
P06312	IGKV4-1	Immunoglobulin kappa variable 4-1 OS=Homo sapiens OX=9606 GN=IGKV4-1 PE=1 SV=1	13.4	5.25	0	0
P0DOY2	IGLC2	Immunoglobulin lambda constant 2 OS=Homo sapiens OX=9606 GN=IGLC2 PE=1 SV=1	11.3	7.24	0	0
A0A0B4J231	IGLL5	Immunoglobulin lambda-like polypeptide 5 OS=Homo sapiens OX=9606 GN=IGLL5 PE=1 SV=1	23.1	8.84	0	0
P01721	IGLV6-57	Immunoglobulin lambda variable 6-57 OS=Homo sapiens OX=9606 GN=IGLV6-57 PE=1 SV=2	12.6	4.78	0	0
P46940	IQGAP1	Ras GTPase-activating-like protein IQGAP1 OS=Homo sapiens OX=9606 GN=IQGAP1 PE=1 SV=1	189.1	6.48	0	0
P19823	ITIH2	Inter-alpha-trypsin inhibitor heavy chain H2 OS=Homo sapiens OX=9606 GN=ITIH2 PE=1 SV=2	106.4	6.86	0	0
Q06033	ITIH3	Inter-alpha-trypsin inhibitor heavy chain H3 OS=Homo sapiens OX=9606 GN=ITIH3 PE=1 SV=2	99.8	5.74	0	0
B7ZKJ8	ITIH4	ITIH4 protein OS=Homo sapiens OX=9606 GN=ITIH4 PE=1 SV=1	103.8	6.89	0	0
A0A0A0MT83	IVD	Isovaleryl-CoA dehydrogenase, mitochondrial OS=Homo sapiens OX=9606 GN=IVD PE=1 SV=1	46.6	8.05	0	0
P14923	JUP	Junction plakoglobin OS=Homo sapiens OX=9606 GN=JUP PE=1 SV=3	81.7	6.14	0	0
P50053	KHK	Ketohexokinase OS=Homo sapiens OX=9606 GN=KHK PE=1 SV=2	32.5	6.32	0	0
Q5T749	KPRP	Keratinocyte proline-rich protein OS=Homo sapiens OX=9606 GN=KPRP PE=1 SV=1	64.1	8.27	0	0
P04264	KRT1	Keratin, type II cytoskeletal 1 OS=Homo sapiens OX=9606 GN=KRT1 PE=1 SV=6	66	8.12	29.12	15
P13645	KRT10	Keratin, type I cytoskeletal 10 OS=Homo sapiens OX=9606 GN=KRT10 PE=1 SV=6	58.8	5.21	24.66	15
P13646	KRT13	Keratin, type I cytoskeletal 13 OS=Homo sapiens OX=9606 GN=KRT13 PE=1 SV=4	49.6	4.96	0	1
P02533	KRT14	Keratin, type I cytoskeletal 14 OS=Homo sapiens OX=9606 GN=KRT14 PE=1 SV=4	51.5	5.16	0	0
P08779	KRT16	Keratin, type I cytoskeletal 16 OS=Homo sapiens OX=9606 GN=KRT16 PE=1 SV=4	51.2	5.05	0	0
Q04695	KRT17	Keratin, type I cytoskeletal 17 OS=Homo sapiens OX=9606 GN=KRT17 PE=1 SV=2	48.1	5.02	0	0
P05783	KRT18	Keratin, type I cytoskeletal 18 OS=Homo sapiens OX=9606 GN=KRT18 PE=1 SV=2	48	5.45	0	0
P08727	KRT19	Keratin, type I cytoskeletal 19 OS=Homo sapiens OX=9606 GN=KRT19 PE=1 SV=4	44.1	5.14	0	0
P35908	KRT2	Keratin, type II cytoskeletal 2 epidermal OS=Homo sapiens OX=9606 GN=KRT2 PE=1 SV=2	65.4	8	14.6	9
Q15323	KRT31	Keratin, type I cuticular Ha1 OS=Homo sapiens OX=9606 GN=KRT31 PE=1 SV=3	47.2	4.88	0	0
Q14532	KRT32	Keratin, type I cuticular Ha2 OS=Homo sapiens OX=9606 GN=KRT32 PE=2 SV=3	50.3	4.84	0	0
Q14525	KRT33B	Keratin, type I cuticular Ha3-II OS=Homo sapiens OX=9606 GN=KRT33B PE=1 SV=3	46.2	4.84	0	0
Q92764	KRT35	Keratin, type I cuticular Ha5 OS=Homo sapiens OX=9606 GN=KRT35 PE=1 SV=5	50.3	4.91	0	0
O76015	KRT38	Keratin, type I cuticular Ha8 OS=Homo sapiens OX=9606 GN=KRT38 PE=1 SV=3	50.4	4.84	0	0
P13647	KRT5	Keratin, type II cytoskeletal 5 OS=Homo sapiens OX=9606 GN=KRT5 PE=1 SV=3	62.3	7.74	2.24	1
P04259	KRT6B	Keratin, type II cytoskeletal 6B OS=Homo sapiens OX=9606 GN=KRT6B PE=1 SV=5	60	8	6.23	3
P08729	KRT7	Keratin, type II cytoskeletal 7 OS=Homo sapiens OX=9606 GN=KRT7 PE=1 SV=5	51.4	5.48	1.88	1
F8W1S1	KRT74	Keratin, type II cytoskeletal 74 OS=Homo sapiens OX=9606 GN=KRT74 PE=1 SV=1	59.4	7.44	0	0
Q01546	KRT76	Keratin, type II cytoskeletal 2 oral OS=Homo sapiens OX=9606 GN=KRT76 PE=1 SV=2	65.8	8.12	0	0
Q8N1N4	KRT78	Keratin, type II cytoskeletal 78 OS=Homo sapiens OX=9606 GN=KRT78 PE=1 SV=2	56.8	6.02	0	0
H0YI54	KRT78	Keratin, type II cytoskeletal 78 (Fragment) OS=Homo sapiens OX=9606 GN=KRT78 PE=4 SV=2	5	8.05	0	0
P05787	KRT8	Keratin, type II cytoskeletal 8 OS=Homo sapiens OX=9606 GN=KRT8 PE=1 SV=7	53.7	5.59	1.88	1
Q9NSB4	KRT82	Keratin, type II cuticular Hb2 OS=Homo sapiens OX=9606 GN=KRT82 PE=1 SV=3	56.6	6.74	0	0
P78385	KRT83	Keratin, type II cuticular Hb3 OS=Homo sapiens OX=9606 GN=KRT83 PE=1 SV=2	54.2	5.64	0	0
P78386	KRT85	Keratin, type II cuticular Hb5 OS=Homo sapiens OX=9606 GN=KRT85 PE=1 SV=1	55.8	6.55	0	0
A6NCN2	KRT87P	Putative keratin-87 protein OS=Homo sapiens OX=9606 GN=KRT87P PE=5 SV=4	29.1	5.8	0	0
P35527	KRT9	Keratin, type I cytoskeletal 9 OS=Homo sapiens OX=9606 GN=KRT9 PE=1 SV=3	62	5.24	0	0
Q16787	LAMA3	Laminin subunit alpha-3 OS=Homo sapiens OX=9606 GN=LAMA3 PE=1 SV=2	366.4	7.24	0	0
O15230	LAMA5	Laminin subunit alpha-5 OS=Homo sapiens OX=9606 GN=LAMA5 PE=1 SV=8	399.5	7.02	0	0
P55268	LAMB2	Laminin subunit beta-2 OS=Homo sapiens OX=9606 GN=LAMB2 PE=1 SV=2	195.9	6.52	0	1
P11047	LAMC1	Laminin subunit gamma-1 OS=Homo sapiens OX=9606 GN=LAMC1 PE=1 SV=3	177.5	5.12	0	0
P28838	LAP3	Cytosol aminopeptidase OS=Homo sapiens OX=9606 GN=LAP3 PE=1 SV=3	56.1	7.93	0	0
P18428	LBP	Lipopolysaccharide-binding protein OS=Homo sapiens OX=9606 GN=LBP PE=1 SV=3	53.4	6.7	1.7	1
P07195	LDHB	L-lactate dehydrogenase B chain OS=Homo sapiens OX=9606 GN=LDHB PE=1 SV=2	36.6	6.05	0	0
O14960	LECT2	Leukocyte cell-derived chemotaxin-2 OS=Homo sapiens OX=9606 GN=LECT2 PE=1 SV=2	16.4	9.39	0	0
Q08380	LGALS3BP	Galectin-3-binding protein OS=Homo sapiens OX=9606 GN=LGALS3BP PE=1 SV=1	65.3	5.27	0	0
P02545	LMNA	Prelamin-A/C OS=Homo sapiens OX=9606 GN=LMNA PE=1 SV=1	74.1	7.02	0	0
P20700	LMNB1	Lamin-B1 OS=Homo sapiens OX=9606 GN=LMNB1 PE=1 SV=2	66.4	5.16	0	0
A0A140TA62	LOC100653049	Uncharacterized protein OS=Homo sapiens OX=9606 GN=LOC100653049 PE=3 SV=2	49.4	5.06	0	0
P02788	LTF	Lactotransferrin OS=Homo sapiens OX=9606 GN=LTF PE=1 SV=6	78.1	8.12	0	0
P51884	LUM	Lumican OS=Homo sapiens OX=9606 GN=LUM PE=1 SV=2	38.4	6.61	0	0
P61626	LYZ	Lysozyme C OS=Homo sapiens OX=9606 GN=LYZ PE=1 SV=1	16.5	9.16	2.17	1
P27338	MAOB	Amine oxidase [flavin-containing] B OS=Homo sapiens OX=9606 GN=MAOB PE=1 SV=3	58.7	7.5	0	0
Q00266	MAT1A	S-adenosylmethionine synthase isoform type-1 OS=Homo sapiens OX=9606 GN=MAT1A PE=1 SV=2	43.6	6.29	0	0
P40925	MDH1	Malate dehydrogenase, cytoplasmic OS=Homo sapiens OX=9606 GN=MDH1 PE=1 SV=4	36.4	7.36	0	0
P40926	MDH2	Malate dehydrogenase, mitochondrial OS=Homo sapiens OX=9606 GN=MDH2 PE=1 SV=3	35.5	8.68	0	0
A0A1W2PRB8	MED17	Mediator of RNA polymerase II transcription subunit 17 OS=Homo sapiens OX=9606 GN=MED17 PE=3 SV=1	93.4	7.77	0	0
H0YI09	METTL7A	Methyltransferase-like protein 7A (Fragment) OS=Homo sapiens OX=9606 GN=METTL7A PE=1 SV=1	28.3	8.38	0	0
Q08431	MFGE8	Lactadherin OS=Homo sapiens OX=9606 GN=MFGE8 PE=1 SV=2	43.1	8.15	0	0
P08493	MGP	Matrix Gla protein OS=Homo sapiens OX=9606 GN=MGP PE=1 SV=2	12.3	9.67	0	0
P08473	MME	Neprilysin OS=Homo sapiens OX=9606 GN=MME PE=1 SV=2	85.5	5.73	0	0
P05164	MPO	Myeloperoxidase OS=Homo sapiens OX=9606 GN=MPO PE=1 SV=1	83.8	8.97	0	0
P25325	MPST	3-mercaptopyruvate sulfurtransferase OS=Homo sapiens OX=9606 GN=MPST PE=1 SV=3	33.2	6.6	0	0
Q9NQ50	MRPL40	39S ribosomal protein L40, mitochondrial OS=Homo sapiens OX=9606 GN=MRPL40 PE=1 SV=1	24.5	9.63	0	0
P26038	MSN	Moesin OS=Homo sapiens OX=9606 GN=MSN PE=1 SV=3	67.8	6.4	0	0
P00403	MT-CO2	Cytochrome c oxidase subunit 2 OS=Homo sapiens OX=9606 GN=MT-CO2 PE=1 SV=1	25.5	4.82	0	0
F5H2F4	MTHFD1	C-1-tetrahydrofolate synthase, cytoplasmic OS=Homo sapiens OX=9606 GN=MTHFD1 PE=1 SV=1	110.5	8.43	0	0
Q9H2K0	MTIF3	Translation initiation factor IF-3, mitochondrial OS=Homo sapiens OX=9606 GN=MTIF3 PE=1 SV=4	31.7	9.69	0	0
P35580	MYH10	Myosin-10 OS=Homo sapiens OX=9606 GN=MYH10 PE=1 SV=3	228.9	5.54	0	0
P35749	MYH11	Myosin-11 OS=Homo sapiens OX=9606 GN=MYH11 PE=1 SV=3	227.2	5.5	0	0
P12883	MYH7	Myosin-7 OS=Homo sapiens OX=9606 GN=MYH7 PE=1 SV=5	223	5.8	0	0
P35579	MYH9	Myosin-9 OS=Homo sapiens OX=9606 GN=MYH9 PE=1 SV=4	226.4	5.6	0	0
J3QRS3	MYL12A	Myosin regulatory light chain 12A OS=Homo sapiens OX=9606 GN=MYL12A PE=1 SV=1	20.4	4.75	0	0
P08590	MYL3	Myosin light chain 3 OS=Homo sapiens OX=9606 GN=MYL3 PE=1 SV=3	21.9	5.1	0	0
B7Z6Z4	MYL6	Myosin light polypeptide 6 OS=Homo sapiens OX=9606 GN=MYL6 PE=1 SV=1	26.7	5.08	0	0
P24844	MYL9	Myosin regulatory light polypeptide 9 OS=Homo sapiens OX=9606 GN=MYL9 PE=1 SV=4	19.8	4.92	0	0
Q4G0N4	NADK2	NAD kinase 2, mitochondrial OS=Homo sapiens OX=9606 GN=NADK2 PE=1 SV=2	49.4	8.18	0	0
P43490	NAMPT	Nicotinamide phosphoribosyltransferase OS=Homo sapiens OX=9606 GN=NAMPT PE=1 SV=1	55.5	7.15	0	0
A0A088AWN8	NARF	Nuclear prelamin A recognition factor OS=Homo sapiens OX=9606 GN=NARF PE=1 SV=1	56.2	7.2	0	3
Q9UHE5	NAT8	N-acetyltransferase 8 OS=Homo sapiens OX=9606 GN=NAT8 PE=1 SV=2	25.6	8.91	0	0
A6NI72	NCF1B	Putative neutrophil cytosol factor 1B OS=Homo sapiens OX=9606 GN=NCF1B PE=5 SV=2	44.8	9.13	0	0
P48681	NES	Nestin OS=Homo sapiens OX=9606 GN=NES PE=1 SV=2	177.3	4.36	0	0
P14543	NID1	Nidogen-1 OS=Homo sapiens OX=9606 GN=NID1 PE=1 SV=3	136.3	5.29	0	0
Q9BPW8	NIPSNAP1	Protein NipSnap homolog 1 OS=Homo sapiens OX=9606 GN=NIPSNAP1 PE=1 SV=1	33.3	9.31	0	0
P40261	NNMT	Nicotinamide N-methyltransferase OS=Homo sapiens OX=9606 GN=NNMT PE=1 SV=1	29.6	5.74	0	0
Q9Y639	NPTN	Neuroplastin OS=Homo sapiens OX=9606 GN=NPTN PE=1 SV=2	44.4	7.99	0	0
Q86UD1	OAF	Out at first protein homolog OS=Homo sapiens OX=9606 GN=OAF PE=2 SV=1	30.7	6.84	0	0
Q9H1P3	OSBPL2	Oxysterol-binding protein-related protein 2 OS=Homo sapiens OX=9606 GN=OSBPL2 PE=1 SV=1	55.2	6.35	0	0
P00480	OTC	Ornithine carbamoyltransferase, mitochondrial OS=Homo sapiens OX=9606 GN=OTC PE=1 SV=3	39.9	8.63	0	0
P07237	P4HB	Protein disulfide-isomerase OS=Homo sapiens OX=9606 GN=P4HB PE=1 SV=3	57.1	4.87	0	0
P30039	PBLD	Phenazine biosynthesis-like domain-containing protein OS=Homo sapiens OX=9606 GN=PBLD PE=1 SV=2	31.8	6.52	0	0
P11498	PC	Pyruvate carboxylase, mitochondrial OS=Homo sapiens OX=9606 GN=PC PE=1 SV=2	129.6	6.84	0	0
Q9H158	PCDHAC1	Protocadherin alpha-C1 OS=Homo sapiens OX=9606 GN=PCDHAC1 PE=2 SV=2	103.9	5.21	0	0
P35558	PCK1	Phosphoenolpyruvate carboxykinase, cytosolic [GTP] OS=Homo sapiens OX=9606 GN=PCK1 PE=1 SV=3	69.2	6.14	0	0
Q16822	PCK2	Phosphoenolpyruvate carboxykinase [GTP], mitochondrial OS=Homo sapiens OX=9606 GN=PCK2 PE=1 SV=3	70.7	7.62	0	0
Q15113	PCOLCE	Procollagen C-endopeptidase enhancer 1 OS=Homo sapiens OX=9606 GN=PCOLCE PE=1 SV=2	47.9	7.43	0	0
Q9UKZ9	PCOLCE2	Procollagen C-endopeptidase enhancer 2 OS=Homo sapiens OX=9606 GN=PCOLCE2 PE=1 SV=1	45.7	8.47	0	0
Q13946	PDE7A	High affinity cAMP-specific 3',5'-cyclic phosphodiesterase 7A OS=Homo sapiens OX=9606 GN=PDE7A PE=1 SV=2	55.5	7.5	0	0
P08559	PDHA1	Pyruvate dehydrogenase E1 component subunit alpha, somatic form, mitochondrial OS=Homo sapiens OX=9606 GN=PDHA1 PE=1 SV=3	43.3	8.06	0	0
P30101	PDIA3	Protein disulfide-isomerase A3 OS=Homo sapiens OX=9606 GN=PDIA3 PE=1 SV=4	56.7	6.35	0	0
H7BZJ3	PDIA3	Protein disulfide-isomerase A3 (Fragment) OS=Homo sapiens OX=9606 GN=PDIA3 PE=1 SV=1	13.5	7.3	0	0
P13667	PDIA4	Protein disulfide-isomerase A4 OS=Homo sapiens OX=9606 GN=PDIA4 PE=1 SV=2	72.9	5.07	0	0
Q15084	PDIA6	Protein disulfide-isomerase A6 OS=Homo sapiens OX=9606 GN=PDIA6 PE=1 SV=1	48.1	5.08	0	0
Q96JY6	PDLIM2	PDZ and LIM domain protein 2 OS=Homo sapiens OX=9606 GN=PDLIM2 PE=1 SV=1	37.4	8.72	0	0
Q53GG5	PDLIM3	PDZ and LIM domain protein 3 OS=Homo sapiens OX=9606 GN=PDLIM3 PE=1 SV=1	39.2	6.89	0	0
P30086	PEBP1	Phosphatidylethanolamine-binding protein 1 OS=Homo sapiens OX=9606 GN=PEBP1 PE=1 SV=3	21	7.53	0	0
P07737	PFN1	Profilin-1 OS=Homo sapiens OX=9606 GN=PFN1 PE=1 SV=2	15	8.27	0	0
P00558	PGK1	Phosphoglycerate kinase 1 OS=Homo sapiens OX=9606 GN=PGK1 PE=1 SV=3	44.6	8.1	0	0
P12273	PIP	Prolactin-inducible protein OS=Homo sapiens OX=9606 GN=PIP PE=1 SV=1	16.6	8.05	0	0
Q86WI1	PKHD1L1	Fibrocystin-L OS=Homo sapiens OX=9606 GN=PKHD1L1 PE=2 SV=2	465.4	6.11	0	0
P30613	PKLR	Pyruvate kinase PKLR OS=Homo sapiens OX=9606 GN=PKLR PE=1 SV=2	61.8	7.74	0	0
P14618	PKM	Pyruvate kinase PKM OS=Homo sapiens OX=9606 GN=PKM PE=1 SV=4	57.9	7.84	0	0
Q9Y446	PKP3	Plakophilin-3 OS=Homo sapiens OX=9606 GN=PKP3 PE=1 SV=1	87	9.32	0	0
Q15149	PLEC	Plectin OS=Homo sapiens OX=9606 GN=PLEC PE=1 SV=3	531.5	5.96	0	0
P00747	PLG	Plasminogen OS=Homo sapiens OX=9606 GN=PLG PE=1 SV=2	90.5	7.24	0	0
Q15063	POSTN	Periostin OS=Homo sapiens OX=9606 GN=POSTN PE=1 SV=2	93.3	7.53	0	0
P62937	PPIA	Peptidyl-prolyl cis-trans isomerase A OS=Homo sapiens OX=9606 GN=PPIA PE=1 SV=2	18	7.81	0	0
P23284	PPIB	Peptidyl-prolyl cis-trans isomerase B OS=Homo sapiens OX=9606 GN=PPIB PE=1 SV=2	23.7	9.41	0	0
Q06830	PRDX1	Peroxiredoxin-1 OS=Homo sapiens OX=9606 GN=PRDX1 PE=1 SV=1	22.1	8.13	0	0
P32119	PRDX2	Peroxiredoxin-2 OS=Homo sapiens OX=9606 GN=PRDX2 PE=1 SV=5	21.9	5.97	0	0
P30048	PRDX3	Thioredoxin-dependent peroxide reductase, mitochondrial OS=Homo sapiens OX=9606 GN=PRDX3 PE=1 SV=3	27.7	7.78	0	0
Q13162	PRDX4	Peroxiredoxin-4 OS=Homo sapiens OX=9606 GN=PRDX4 PE=1 SV=1	30.5	6.29	0	0
P30044	PRDX5	Peroxiredoxin-5, mitochondrial OS=Homo sapiens OX=9606 GN=PRDX5 PE=1 SV=4	22.1	8.7	0	0
P30041	PRDX6	Peroxiredoxin-6 OS=Homo sapiens OX=9606 GN=PRDX6 PE=1 SV=3	25	6.38	0	0
P51888	PRELP	Prolargin OS=Homo sapiens OX=9606 GN=PRELP PE=1 SV=1	43.8	9.38	0	0
P48147	PREP	Prolyl endopeptidase OS=Homo sapiens OX=9606 GN=PREP PE=1 SV=2	80.6	5.86	0	0
Q92954	PRG4	Proteoglycan 4 OS=Homo sapiens OX=9606 GN=PRG4 PE=1 SV=2	151	9.5	0	0
A0A0U1RRM4	PTBP1	Polypyrimidine tract-binding protein 1 OS=Homo sapiens OX=9606 GN=PTBP1 PE=1 SV=1	62.4	9.1	0	0
Q14914	PTGR1	Prostaglandin reductase 1 OS=Homo sapiens OX=9606 GN=PTGR1 PE=1 SV=2	35.8	8.29	0	0
P59190	RAB15	Ras-related protein Rab-15 OS=Homo sapiens OX=9606 GN=RAB15 PE=1 SV=1	24.4	5.71	0	0
P15153	RAC2	Ras-related C3 botulinum toxin substrate 2 OS=Homo sapiens OX=9606 GN=RAC2 PE=1 SV=1	21.4	7.61	0	0
P63244	RACK1	Receptor of activated protein C kinase 1 OS=Homo sapiens OX=9606 GN=RACK1 PE=1 SV=3	35.1	7.69	0	0
P49788	RARRES1	Retinoic acid receptor responder protein 1 OS=Homo sapiens OX=9606 GN=RARRES1 PE=1 SV=2	33.3	8.51	0	0
P02753	RBP4	Retinol-binding protein 4 OS=Homo sapiens OX=9606 GN=RBP4 PE=1 SV=3	23	6.07	0	0
P52758	RIDA	2-iminobutanoate/2-iminopropanoate deaminase OS=Homo sapiens OX=9606 GN=RIDA PE=1 SV=1	14.5	8.68	0	0
Q8NCN4	RNF169	E3 ubiquitin-protein ligase RNF169 OS=Homo sapiens OX=9606 GN=RNF169 PE=1 SV=2	77.1	9.1	0	0
M0QYS1	RPL13A	60S ribosomal protein L13a (Fragment) OS=Homo sapiens OX=9606 GN=RPL13A PE=1 SV=2	24.2	10.86	0	0
J3QQ67	RPL18	60S ribosomal protein L18 (Fragment) OS=Homo sapiens OX=9606 GN=RPL18 PE=1 SV=1	21.8	11.72	0	0
Q02543	RPL18A	60S ribosomal protein L18a OS=Homo sapiens OX=9606 GN=RPL18A PE=1 SV=2	20.7	10.71	0	0
A8MUS3	RPL23A	60S ribosomal protein L23a OS=Homo sapiens OX=9606 GN=RPL23A PE=1 SV=1	21.9	10.48	0	0
P36578	RPL4	60S ribosomal protein L4 OS=Homo sapiens OX=9606 GN=RPL4 PE=1 SV=5	47.7	11.06	0	0
P18124	RPL7	60S ribosomal protein L7 OS=Homo sapiens OX=9606 GN=RPL7 PE=1 SV=1	29.2	10.65	0	0
P05388	RPLP0	60S acidic ribosomal protein P0 OS=Homo sapiens OX=9606 GN=RPLP0 PE=1 SV=1	34.3	5.97	0	0
P04843	RPN1	Dolichyl-diphosphooligosaccharide--protein glycosyltransferase subunit 1 OS=Homo sapiens OX=9606 GN=RPN1 PE=1 SV=1	68.5	6.38	0	0
P39019	RPS19	40S ribosomal protein S19 OS=Homo sapiens OX=9606 GN=RPS19 PE=1 SV=2	16.1	10.32	0	0
P62851	RPS25	40S ribosomal protein S25 OS=Homo sapiens OX=9606 GN=RPS25 PE=1 SV=1	13.7	10.11	0	0
P62979	RPS27A	Ubiquitin-40S ribosomal protein S27a OS=Homo sapiens OX=9606 GN=RPS27A PE=1 SV=2	18	9.64	0	0
P62857	RPS28	40S ribosomal protein S28 OS=Homo sapiens OX=9606 GN=RPS28 PE=1 SV=1	7.8	10.7	0	0
P23396	RPS3	40S ribosomal protein S3 OS=Homo sapiens OX=9606 GN=RPS3 PE=1 SV=2	26.7	9.66	0	0
P61247	RPS3A	40S ribosomal protein S3a OS=Homo sapiens OX=9606 GN=RPS3A PE=1 SV=2	29.9	9.73	0	0
P62753	RPS6	40S ribosomal protein S6 OS=Homo sapiens OX=9606 GN=RPS6 PE=1 SV=1	28.7	10.84	0	0
P62241	RPS8	40S ribosomal protein S8 OS=Homo sapiens OX=9606 GN=RPS8 PE=1 SV=2	24.2	10.32	0	0
A0A0C4DG17	RPSA	40S ribosomal protein SA OS=Homo sapiens OX=9606 GN=RPSA PE=1 SV=1	33.3	4.87	0	0
A0A0A0MRV0	RRBP1	Ribosome-binding protein 1 OS=Homo sapiens OX=9606 GN=RRBP1 PE=1 SV=1	152.4	8.6	0	0
P31151	S100A7	Protein S100-A7 OS=Homo sapiens OX=9606 GN=S100A7 PE=1 SV=4	11.5	6.77	0	0
P05109	S100A8	Protein S100-A8 OS=Homo sapiens OX=9606 GN=S100A8 PE=1 SV=1	10.8	7.03	0	0
P06702	S100A9	Protein S100-A9 OS=Homo sapiens OX=9606 GN=S100A9 PE=1 SV=1	13.2	6.13	0	0
P0DJI8	SAA1	Serum amyloid A-1 protein OS=Homo sapiens OX=9606 GN=SAA1 PE=1 SV=1	13.5	6.79	0	0
P18827	SDC1	Syndecan-1 OS=Homo sapiens OX=9606 GN=SDC1 PE=1 SV=3	32.4	4.63	0	0
P21912	SDHB	Succinate dehydrogenase [ubiquinone] iron-sulfur subunit, mitochondrial OS=Homo sapiens OX=9606 GN=SDHB PE=1 SV=3	31.6	8.76	0	0
Q13228	SELENBP1	Selenium-binding protein 1 OS=Homo sapiens OX=9606 GN=SELENBP1 PE=1 SV=2	52.4	6.37	0	0
P04279	SEMG1	Semenogelin-1 OS=Homo sapiens OX=9606 GN=SEMG1 PE=1 SV=2	52.1	9.29	0	0
Q02383	SEMG2	Semenogelin-2 OS=Homo sapiens OX=9606 GN=SEMG2 PE=1 SV=1	65.4	9.07	0	0
P01009	SERPINA1	Alpha-1-antitrypsin OS=Homo sapiens OX=9606 GN=SERPINA1 PE=1 SV=3	46.7	5.59	0	0
P01011	SERPINA3	Alpha-1-antichymotrypsin OS=Homo sapiens OX=9606 GN=SERPINA3 PE=1 SV=2	47.6	5.52	0	0
P05154	SERPINA5	Plasma serine protease inhibitor OS=Homo sapiens OX=9606 GN=SERPINA5 PE=1 SV=3	45.6	9.26	0	0
P01008	SERPINC1	Antithrombin-III OS=Homo sapiens OX=9606 GN=SERPINC1 PE=1 SV=1	52.6	6.71	0	0
P07093	SERPINE2	Glia-derived nexin OS=Homo sapiens OX=9606 GN=SERPINE2 PE=1 SV=1	44	9.29	0	0
P36955	SERPINF1	Pigment epithelium-derived factor OS=Homo sapiens OX=9606 GN=SERPINF1 PE=1 SV=4	46.3	6.38	0	0
Q8N474	SFRP1	Secreted frizzled-related protein 1 OS=Homo sapiens OX=9606 GN=SFRP1 PE=1 SV=1	35.4	8.85	0	0
Q9H9B4	SFXN1	Sideroflexin-1 OS=Homo sapiens OX=9606 GN=SFXN1 PE=1 SV=4	35.6	9.07	0	0
P34896	SHMT1	Serine hydroxymethyltransferase, cytosolic OS=Homo sapiens OX=9606 GN=SHMT1 PE=1 SV=1	53	7.71	0	0
Q15758	SLC1A5	Neutral amino acid transporter B(0) OS=Homo sapiens OX=9606 GN=SLC1A5 PE=1 SV=2	56.6	5.48	0	0
Q9H4F8	SMOC1	SPARC-related modular calcium-binding protein 1 OS=Homo sapiens OX=9606 GN=SMOC1 PE=1 SV=1	48.1	8.22	0	0
Q5SQN1	SNAP47	Synaptosomal-associated protein 47 OS=Homo sapiens OX=9606 GN=SNAP47 PE=1 SV=3	52.5	8.69	0	0
P04179	SOD2	Superoxide dismutase [Mn], mitochondrial OS=Homo sapiens OX=9606 GN=SOD2 PE=1 SV=3	24.7	8.25	0	0
Q00796	SORD	Sorbitol dehydrogenase OS=Homo sapiens OX=9606 GN=SORD PE=1 SV=4	38.3	7.97	0	0
Q13103	SPP2	Secreted phosphoprotein 24 OS=Homo sapiens OX=9606 GN=SPP2 PE=1 SV=1	24.3	8.32	0	0
A0A087WUZ3	SPTBN1	Spectrin beta chain OS=Homo sapiens OX=9606 GN=SPTBN1 PE=1 SV=1	274.7	5.57	0	0
P78539	SRPX	Sushi repeat-containing protein SRPX OS=Homo sapiens OX=9606 GN=SRPX PE=1 SV=1	51.5	8.66	0	0
Q96I99	SUCLG2	Succinate--CoA ligase [GDP-forming] subunit beta, mitochondrial OS=Homo sapiens OX=9606 GN=SUCLG2 PE=1 SV=2	46.5	6.39	0	0
Q06520	SULT2A1	Bile salt sulfotransferase OS=Homo sapiens OX=9606 GN=SULT2A1 PE=1 SV=3	33.8	5.95	0	0
Q01995	TAGLN	Transgelin OS=Homo sapiens OX=9606 GN=TAGLN PE=1 SV=4	22.6	8.84	0	0
P37802	TAGLN2	Transgelin-2 OS=Homo sapiens OX=9606 GN=TAGLN2 PE=1 SV=3	22.4	8.25	0	0
A2RU30	TESPA1	Protein TESPA1 OS=Homo sapiens OX=9606 GN=TESPA1 PE=1 SV=2	59.2	5.71	0	0
P02787	TF	Serotransferrin OS=Homo sapiens OX=9606 GN=TF PE=1 SV=3	77	7.12	0	0
Q15582	TGFBI	Transforming growth factor-beta-induced protein ig-h3 OS=Homo sapiens OX=9606 GN=TGFBI PE=1 SV=1	74.6	7.71	0	0
P21980	TGM2	Protein-glutamine gamma-glutamyltransferase 2 OS=Homo sapiens OX=9606 GN=TGM2 PE=1 SV=2	77.3	5.22	0	0
Q9C0I4	THSD7B	Thrombospondin type-1 domain-containing protein 7B OS=Homo sapiens OX=9606 GN=THSD7B PE=2 SV=2	179.3	7.59	0	0
P01033	TIMP1	Metalloproteinase inhibitor 1 OS=Homo sapiens OX=9606 GN=TIMP1 PE=1 SV=1	23.2	8.1	0	0
P35625	TIMP3	Metalloproteinase inhibitor 3 OS=Homo sapiens OX=9606 GN=TIMP3 PE=1 SV=2	24.1	8.72	0	0
Q9GZM7	TINAGL1	Tubulointerstitial nephritis antigen-like OS=Homo sapiens OX=9606 GN=TINAGL1 PE=1 SV=1	52.4	6.99	0	0
Q3LXA3	TKFC	Triokinase/FMN cyclase OS=Homo sapiens OX=9606 GN=TKFC PE=1 SV=2	58.9	7.49	0	0
P29401	TKT	Transketolase OS=Homo sapiens OX=9606 GN=TKT PE=1 SV=3	67.8	7.66	0	0
Q9Y490	TLN1	Talin-1 OS=Homo sapiens OX=9606 GN=TLN1 PE=1 SV=3	269.6	6.07	0	0
Q9BVK6	TMED9	Transmembrane emp24 domain-containing protein 9 OS=Homo sapiens OX=9606 GN=TMED9 PE=1 SV=2	27.3	8.02	0	0
P24821	TNC	Tenascin OS=Homo sapiens OX=9606 GN=TNC PE=1 SV=3	240.7	4.89	0	0
A0A140TA33	TNXB	Tenascin-X OS=Homo sapiens OX=9606 GN=TNXB PE=1 SV=1	458	5.17	0	0
P60174	TPI1	Triosephosphate isomerase OS=Homo sapiens OX=9606 GN=TPI1 PE=1 SV=3	30.8	5.92	0	0
Q6ZN40	TPM1	Tropomyosin 1 (Alpha), isoform CRA_f OS=Homo sapiens OX=9606 GN=TPM1 PE=1 SV=1	37.4	4.72	0	0
Q5TCU8	TPM2	Tropomyosin beta chain OS=Homo sapiens OX=9606 GN=TPM2 PE=1 SV=1	36.7	4.78	0	0
Q16762	TST	Thiosulfate sulfurtransferase OS=Homo sapiens OX=9606 GN=TST PE=1 SV=4	33.4	7.25	0	0
P02766	TTR	Transthyretin OS=Homo sapiens OX=9606 GN=TTR PE=1 SV=1	15.9	5.76	0	0
P68363	TUBA1B	Tubulin alpha-1B chain OS=Homo sapiens OX=9606 GN=TUBA1B PE=1 SV=1	50.1	5.06	0	0
P68366	TUBA4A	Tubulin alpha-4A chain OS=Homo sapiens OX=9606 GN=TUBA4A PE=1 SV=1	49.9	5.06	0	0
Q13885	TUBB2A	Tubulin beta-2A chain OS=Homo sapiens OX=9606 GN=TUBB2A PE=1 SV=1	49.9	4.89	0	0
P68371	TUBB4B	Tubulin beta-4B chain OS=Homo sapiens OX=9606 GN=TUBB4B PE=1 SV=1	49.8	4.89	0	0
P49411	TUFM	Elongation factor Tu, mitochondrial OS=Homo sapiens OX=9606 GN=TUFM PE=1 SV=2	49.5	7.61	0	0
P10599	TXN	Thioredoxin OS=Homo sapiens OX=9606 GN=TXN PE=1 SV=3	11.7	4.92	0	0
P22314	UBA1	Ubiquitin-like modifier-activating enzyme 1 OS=Homo sapiens OX=9606 GN=UBA1 PE=1 SV=3	117.8	5.76	0	0
O60701	UGDH	UDP-glucose 6-dehydrogenase OS=Homo sapiens OX=9606 GN=UGDH PE=1 SV=1	55	7.12	0	0
X6RBG4	UMOD	Uromodulin OS=Homo sapiens OX=9606 GN=UMOD PE=1 SV=1	75.6	5.87	0	0
P13611	VCAN	Versican core protein OS=Homo sapiens OX=9606 GN=VCAN PE=1 SV=3	372.6	4.51	0	0
P18206	VCL	Vinculin OS=Homo sapiens OX=9606 GN=VCL PE=1 SV=4	123.7	5.66	0	0
P55072	VCP	Transitional endoplasmic reticulum ATPase OS=Homo sapiens OX=9606 GN=VCP PE=1 SV=4	89.3	5.26	0	0
P08670	VIM	Vimentin OS=Homo sapiens OX=9606 GN=VIM PE=1 SV=4	53.6	5.12	0	0
P0DPA2	VSIG8	V-set and immunoglobulin domain-containing protein 8 OS=Homo sapiens OX=9606 GN=VSIG8 PE=2 SV=1	43.9	7.2	0	0
P04004	VTN	Vitronectin OS=Homo sapiens OX=9606 GN=VTN PE=1 SV=1	54.3	5.8	26.78	13
O14905	WNT9B	Protein Wnt-9b OS=Homo sapiens OX=9606 GN=WNT9B PE=1 SV=3	39	8.85	0	0
P63104	YWHAZ	14-3-3 protein zeta/delta OS=Homo sapiens OX=9606 GN=YWHAZ PE=1 SV=1	27.7	4.79	0	0
Q96DA0	ZG16B	Zymogen granule protein 16 homolog B OS=Homo sapiens OX=9606 GN=ZG16B PE=1 SV=3	22.7	7.39	0	0
Q5FWF4	ZRANB3	DNA annealing helicase and endonuclease ZRANB3 OS=Homo sapiens OX=9606 GN=ZRANB3 PE=1 SV=2	123.2	8.44	0	0

## Sheet: P-9
Accession	Gene	Description	MW [kDa]	calc. pI	Score	PSMs
P01023	A2M	Alpha-2-macroglobulin OS=Homo sapiens OX=9606 GN=A2M PE=1 SV=3	163.2	6.46	0	0
H3BNQ7	ABAT	4-aminobutyrate aminotransferase, mitochondrial OS=Homo sapiens OX=9606 GN=ABAT PE=1 SV=1	57.9	7.87	0	0
A0A1B0GW23	ABHD14A-ACY1	ABHD14A-ACY1 readthrough (Fragment) OS=Homo sapiens OX=9606 GN=ABHD14A-ACY1 PE=4 SV=1	65.4	6.67	0	0
Q96IU4	ABHD14B	Protein ABHD14B OS=Homo sapiens OX=9606 GN=ABHD14B PE=1 SV=1	22.3	6.4	0	0
D3YTG3	ABI3BP	Target of Nesh-SH3 OS=Homo sapiens OX=9606 GN=ABI3BP PE=1 SV=1	195.2	9.73	0	0
P09110	ACAA1	3-ketoacyl-CoA thiolase, peroxisomal OS=Homo sapiens OX=9606 GN=ACAA1 PE=1 SV=2	44.3	8.44	0	0
P42765	ACAA2	3-ketoacyl-CoA thiolase, mitochondrial OS=Homo sapiens OX=9606 GN=ACAA2 PE=1 SV=2	41.9	8.09	0	0
Q5T4U5	ACADM	Acyl-Coenzyme A dehydrogenase, C-4 to C-12 straight chain, isoform CRA_a OS=Homo sapiens OX=9606 GN=ACADM PE=1 SV=1	50.2	7.8	0	0
P16219	ACADS	Short-chain specific acyl-CoA dehydrogenase, mitochondrial OS=Homo sapiens OX=9606 GN=ACADS PE=1 SV=1	44.3	7.99	0	0
E7EX88	ACAN	Aggrecan core protein OS=Homo sapiens OX=9606 GN=ACAN PE=1 SV=2	261.2	4.13	0	0
P24752	ACAT1	Acetyl-CoA acetyltransferase, mitochondrial OS=Homo sapiens OX=9606 GN=ACAT1 PE=1 SV=1	45.2	8.85	0	0
A2A274	ACO2	Aconitate hydratase, mitochondrial OS=Homo sapiens OX=9606 GN=ACO2 PE=1 SV=1	87.8	7.37	0	0
Q99424	ACOX2	Peroxisomal acyl-coenzyme A oxidase 2 OS=Homo sapiens OX=9606 GN=ACOX2 PE=1 SV=1	76.8	7.56	0	0
P62736	ACTA2	Actin, aortic smooth muscle OS=Homo sapiens OX=9606 GN=ACTA2 PE=1 SV=1	42	5.39	9.03	5
P60709	ACTB	Actin, cytoplasmic 1 OS=Homo sapiens OX=9606 GN=ACTB PE=1 SV=1	41.7	5.48	18.66	11
Q562R1	ACTBL2	Beta-actin-like protein 2 OS=Homo sapiens OX=9606 GN=ACTBL2 PE=1 SV=2	42	5.59	9.03	7
P12814	ACTN1	Alpha-actinin-1 OS=Homo sapiens OX=9606 GN=ACTN1 PE=1 SV=2	103	5.41	3.72	4
O43707	ACTN4	Alpha-actinin-4 OS=Homo sapiens OX=9606 GN=ACTN4 PE=1 SV=2	104.8	5.44	5.39	6
P61158	ACTR3	Actin-related protein 3 OS=Homo sapiens OX=9606 GN=ACTR3 PE=1 SV=3	47.3	5.88	0	0
P07327	ADH1A	Alcohol dehydrogenase 1A OS=Homo sapiens OX=9606 GN=ADH1A PE=1 SV=2	39.8	7.94	0	0
P00325	ADH1B	Alcohol dehydrogenase 1B OS=Homo sapiens OX=9606 GN=ADH1B PE=1 SV=2	39.8	8.29	0	0
P00326	ADH1C	Alcohol dehydrogenase 1C OS=Homo sapiens OX=9606 GN=ADH1C PE=1 SV=2	39.8	8.29	0	0
A0A0D9SFB5	ADH4	Alcohol dehydrogenase 4 OS=Homo sapiens OX=9606 GN=ADH4 PE=1 SV=1	41.6	7.91	0	0
Q8IUX7	AEBP1	Adipocyte enhancer-binding protein 1 OS=Homo sapiens OX=9606 GN=AEBP1 PE=1 SV=1	130.8	5.11	0	0
P35573	AGL	Glycogen debranching enzyme OS=Homo sapiens OX=9606 GN=AGL PE=1 SV=3	174.7	6.76	0	0
O00468	AGRN	Agrin OS=Homo sapiens OX=9606 GN=AGRN PE=1 SV=5	217.1	6.39	0	0
P21549	AGXT	Serine--pyruvate aminotransferase OS=Homo sapiens OX=9606 GN=AGXT PE=1 SV=1	43	8.4	0	0
P23526	AHCY	Adenosylhomocysteinase OS=Homo sapiens OX=9606 GN=AHCY PE=1 SV=4	47.7	6.34	0	0
H0Y8B3	AHCYL2	Adenosylhomocysteinase (Fragment) OS=Homo sapiens OX=9606 GN=AHCYL2 PE=1 SV=1	58.1	8.05	0	0
Q09666	AHNAK	Neuroblast differentiation-associated protein AHNAK OS=Homo sapiens OX=9606 GN=AHNAK PE=1 SV=2	628.7	6.15	0	0
O95831	AIFM1	Apoptosis-inducing factor 1, mitochondrial OS=Homo sapiens OX=9606 GN=AIFM1 PE=1 SV=1	66.9	8.95	0	0
P14550	AKR1A1	Alcohol dehydrogenase [NADP(+)] OS=Homo sapiens OX=9606 GN=AKR1A1 PE=1 SV=3	36.6	6.79	0	1
A0A0A0MSS8	AKR1C3	Aldo-keto reductase family 1 member C3 OS=Homo sapiens OX=9606 GN=AKR1C3 PE=1 SV=1	36.8	7.94	0	0
P02768	ALB	Serum albumin OS=Homo sapiens OX=9606 GN=ALB PE=1 SV=2	69.3	6.28	5.72	4
P00352	ALDH1A1	Retinal dehydrogenase 1 OS=Homo sapiens OX=9606 GN=ALDH1A1 PE=1 SV=2	54.8	6.73	0	0
O75891	ALDH1L1	Cytosolic 10-formyltetrahydrofolate dehydrogenase OS=Homo sapiens OX=9606 GN=ALDH1L1 PE=1 SV=2	98.8	5.94	0	0
P05091	ALDH2	Aldehyde dehydrogenase, mitochondrial OS=Homo sapiens OX=9606 GN=ALDH2 PE=1 SV=2	56.3	7.05	0	0
P30038	ALDH4A1	Delta-1-pyrroline-5-carboxylate dehydrogenase, mitochondrial OS=Homo sapiens OX=9606 GN=ALDH4A1 PE=1 SV=3	61.7	8.07	0	1
Q02252	ALDH6A1	Methylmalonate-semialdehyde dehydrogenase [acylating], mitochondrial OS=Homo sapiens OX=9606 GN=ALDH6A1 PE=1 SV=2	57.8	8.5	0	0
A0A1B0GW77	ALDH7A1	Alpha-aminoadipic semialdehyde dehydrogenase OS=Homo sapiens OX=9606 GN=ALDH7A1 PE=1 SV=1	60	8.18	0	0
P49189	ALDH9A1	4-trimethylaminobutyraldehyde dehydrogenase OS=Homo sapiens OX=9606 GN=ALDH9A1 PE=1 SV=3	53.8	5.87	0	0
J3KPS3	ALDOA	Fructose-bisphosphate aldolase OS=Homo sapiens OX=9606 GN=ALDOA PE=1 SV=1	39.8	8.09	0	0
P05062	ALDOB	Fructose-bisphosphate aldolase B OS=Homo sapiens OX=9606 GN=ALDOB PE=1 SV=2	39.4	7.87	2.23	1
P02760	AMBP	Protein AMBP OS=Homo sapiens OX=9606 GN=AMBP PE=1 SV=1	39	6.25	0	0
P03950	ANG	Angiogenin OS=Homo sapiens OX=9606 GN=ANG PE=1 SV=1	16.5	9.64	0	0
P15144	ANPEP	Aminopeptidase N OS=Homo sapiens OX=9606 GN=ANPEP PE=1 SV=4	109.5	5.48	0	0
P04083	ANXA1	Annexin A1 OS=Homo sapiens OX=9606 GN=ANXA1 PE=1 SV=2	38.7	7.02	1.82	1
P50995	ANXA11	Annexin A11 OS=Homo sapiens OX=9606 GN=ANXA11 PE=1 SV=1	54.4	7.65	0	0
P07355	ANXA2	Annexin A2 OS=Homo sapiens OX=9606 GN=ANXA2 PE=1 SV=2	38.6	7.75	1.97	1
P08758	ANXA5	Annexin A5 OS=Homo sapiens OX=9606 GN=ANXA5 PE=1 SV=2	35.9	5.05	0	0
P08133	ANXA6	Annexin A6 OS=Homo sapiens OX=9606 GN=ANXA6 PE=1 SV=3	75.8	5.6	0	0
Q06278	AOX1	Aldehyde oxidase OS=Homo sapiens OX=9606 GN=AOX1 PE=1 SV=2	147.8	7.17	0	0
P02743	APCS	Serum amyloid P-component OS=Homo sapiens OX=9606 GN=APCS PE=1 SV=2	25.4	6.54	10.89	6
P02647	APOA1	Apolipoprotein A-I OS=Homo sapiens OX=9606 GN=APOA1 PE=1 SV=1	30.8	5.76	0	2
P06727	APOA4	Apolipoprotein A-IV OS=Homo sapiens OX=9606 GN=APOA4 PE=1 SV=3	45.4	5.38	6.39	5
B0YIW2	APOC3	Apolipoprotein C-III OS=Homo sapiens OX=9606 GN=APOC3 PE=1 SV=1	12.8	8.18	0	0
P02649	APOE	Apolipoprotein E OS=Homo sapiens OX=9606 GN=APOE PE=1 SV=1	36.1	5.73	35.3	21
K7N7A8	AQP1	Aquaporin-1	48.8	5.22	0	0
K7ERQ8	Aquaporin-1	Ras-related protein Rab-5C	31.4	7.42	0	0
F5H423	ARF3	ADP-ribosylation factor 3	23.3	8.6	0	0
P05089	ARG1	Arginase-1 OS=Homo sapiens OX=9606 GN=ARG1 PE=1 SV=2	34.7	7.21	0	0
A0A0A6YYG9	ARPC4-TTLL3	Protein ARPC4-TTLL3 OS=Homo sapiens OX=9606 GN=ARPC4-TTLL3 PE=4 SV=1	71.7	5.88	0	0
P00966	ASS1	Argininosuccinate synthase OS=Homo sapiens OX=9606 GN=ASS1 PE=1 SV=2	46.5	8.02	0	0
P05023	ATP1A1	Sodium/potassium-transporting ATPase subunit alpha-1 OS=Homo sapiens OX=9606 GN=ATP1A1 PE=1 SV=1	112.8	5.49	0	0
P25705	ATP5F1A	ATP synthase subunit alpha, mitochondrial OS=Homo sapiens OX=9606 GN=ATP5A1 PE=1 SV=1	59.7	9.13	0	1
P06576	ATP5F1B	ATP synthase subunit beta, mitochondrial OS=Homo sapiens OX=9606 GN=ATP5B PE=1 SV=3	56.5	5.4	0	0
H7C0C1	ATP5PO	ATP synthase subunit O, mitochondrial	26.8	9.45	0	0
P25311	AZGP1	Zinc-alpha-2-glycoprotein OS=Homo sapiens OX=9606 GN=AZGP1 PE=1 SV=2	34.2	6.05	0	0
P61769	B2M	Beta-2-microglobulin OS=Homo sapiens OX=9606 GN=B2M PE=1 SV=1	13.7	6.52	0	0
Q02338	BDH1	D-beta-hydroxybutyrate dehydrogenase, mitochondrial OS=Homo sapiens OX=9606 GN=BDH1 PE=1 SV=3	38.1	8.95	0	0
Q9BUT1	BDH2	3-hydroxybutyrate dehydrogenase type 2 OS=Homo sapiens OX=9606 GN=BDH2 PE=1 SV=2	26.7	7.65	0	0
P21810	BGN	Biglycan OS=Homo sapiens OX=9606 GN=BGN PE=1 SV=2	41.6	7.52	0	0
Q93088	BHMT	Betaine--homocysteine S-methyltransferase 1 OS=Homo sapiens OX=9606 GN=BHMT PE=1 SV=2	45	7.03	0	0
P30043	BLVRB	Flavin reductase (NADPH) OS=Homo sapiens OX=9606 GN=BLVRB PE=1 SV=3	22.1	7.65	0	0
Q9NP55	BPIFA1	BPI fold-containing family A member 1 OS=Homo sapiens OX=9606 GN=BPIFA1 PE=1 SV=1	26.7	5.76	0	0
P02746	C1QB	Complement C1q subcomponent subunit B OS=Homo sapiens OX=9606 GN=C1QB PE=1 SV=3	26.7	8.63	0	0
P02747	C1QC	Complement C1q subcomponent subunit C OS=Homo sapiens OX=9606 GN=C1QC PE=1 SV=3	25.8	8.41	0	0
P01024	C3	Complement C3 OS=Homo sapiens OX=9606 GN=C3 PE=1 SV=2	187	6.4	3.65	4
A0A0G2JPR0	C4A	Complement C4-A OS=Homo sapiens OX=9606 GN=C4A PE=1 SV=1	192.8	7.03	6.66	3
P10643	C7	Complement component C7 OS=Homo sapiens OX=9606 GN=C7 PE=1 SV=2	93.5	6.48	0	0
P07358	C8B	Complement component C8 beta chain OS=Homo sapiens OX=9606 GN=C8B PE=1 SV=3	67	8.13	1.83	1
P07360	C8G	Complement component C8 gamma chain OS=Homo sapiens OX=9606 GN=C8G PE=1 SV=3	22.3	8.31	4.01	2
P02748	C9	Complement component C9 OS=Homo sapiens OX=9606 GN=C9 PE=1 SV=2	63.1	5.59	1.84	1
P00918	CA2	Carbonic anhydrase 2 OS=Homo sapiens OX=9606 GN=CA2 PE=1 SV=2	29.2	7.4	0	0
Q05682	CALD1	Caldesmon OS=Homo sapiens OX=9606 GN=CALD1 PE=1 SV=3	93.2	5.66	0	0
E7EMB3	CALM2	Calmodulin-2 OS=Homo sapiens OX=9606 GN=CALM2 PE=1 SV=1	21.7	4.56	0	0
Q9NZT1	CALML5	Calmodulin-like protein 5 OS=Homo sapiens OX=9606 GN=CALML5 PE=1 SV=2	15.9	4.44	0	0
P27797	CALR	Calreticulin OS=Homo sapiens OX=9606 GN=CALR PE=1 SV=1	48.1	4.44	0	0
P47755	CAPZA2	F-actin-capping protein subunit alpha-2 OS=Homo sapiens OX=9606 GN=CAPZA2 PE=1 SV=3	32.9	5.85	0	0
P04040	CAT	Catalase OS=Homo sapiens OX=9606 GN=CAT PE=1 SV=3	59.7	7.39	0	0
Q6NZI2	CAVIN1	Caveolae-associated protein 1 OS=Homo sapiens OX=9606 GN=CAVIN1 PE=1 SV=1	43.5	5.6	0	0
P16152	CBR1	Carbonyl reductase [NADPH] 1 OS=Homo sapiens OX=9606 GN=CBR1 PE=1 SV=3	30.4	8.32	0	0
Q8IW40	CCDC103	Coiled-coil domain-containing protein 103 OS=Homo sapiens OX=9606 GN=CCDC103 PE=1 SV=1	27.1	5.97	0	0
A0A087WXI5	CDH1	Cadherin-1 OS=Homo sapiens OX=9606 GN=CDH1 PE=1 SV=1	100	4.79	0	0
P23141	CES1	Liver carboxylesterase 1 OS=Homo sapiens OX=9606 GN=CES1 PE=1 SV=2	62.5	6.6	0	0
Q9UKY3	CES1P1	Putative inactive carboxylesterase 4 OS=Homo sapiens OX=9606 GN=CES1P1 PE=5 SV=2	30.7	8.03	0	0
Q03591	CFHR1	Complement factor H-related protein 1 OS=Homo sapiens OX=9606 GN=CFHR1 PE=1 SV=2	37.6	7.39	2.19	1
E9PK25	CFL1	Cofilin-1 OS=Homo sapiens OX=9606 GN=CFL1 PE=1 SV=1	22.7	8.34	0	0
O15335	CHAD	Chondroadherin OS=Homo sapiens OX=9606 GN=CHAD PE=1 SV=2	40.5	9.39	0	0
O75339	CILP	Cartilage intermediate layer protein 1 OS=Homo sapiens OX=9606 GN=CILP PE=1 SV=4	132.5	8.41	0	0
K7EPJ4	CILP2	Cartilage intermediate layer protein 2 OS=Homo sapiens OX=9606 GN=CILP2 PE=1 SV=1	126.8	8.27	0	0
P12277	CKB	Creatine kinase B-type OS=Homo sapiens OX=9606 GN=CKB PE=1 SV=1	42.6	5.59	0	0
A0A087WVQ6	CLTC	Clathrin heavy chain OS=Homo sapiens OX=9606 GN=CLTC PE=1 SV=1	191.9	5.69	0	0
P10909	CLU	Clusterin OS=Homo sapiens OX=9606 GN=CLU PE=1 SV=1	52.5	6.27	10.04	7
Q96DG6	CMBL	Carboxymethylenebutenolidase homolog OS=Homo sapiens OX=9606 GN=CMBL PE=1 SV=1	28	7.18	0	0
Q96KP4	CNDP2	Cytosolic non-specific dipeptidase OS=Homo sapiens OX=9606 GN=CNDP2 PE=1 SV=2	52.8	5.97	0	1
Q99715	COL12A1	Collagen alpha-1(XII) chain OS=Homo sapiens OX=9606 GN=COL12A1 PE=1 SV=2	332.9	5.53	1.72	2
Q05707	COL14A1	Collagen alpha-1(XIV) chain OS=Homo sapiens OX=9606 GN=COL14A1 PE=1 SV=3	193.4	5.3	0	0
P39059	COL15A1	Collagen alpha-1(XV) chain OS=Homo sapiens OX=9606 GN=COL15A1 PE=1 SV=2	141.6	5	0	0
P39060	COL18A1	Collagen alpha-1(XVIII) chain OS=Homo sapiens OX=9606 GN=COL18A1 PE=1 SV=5	178.1	6.01	1.94	1
P08123	COL1A2	Collagen alpha-2(I) chain OS=Homo sapiens OX=9606 GN=COL1A2 PE=1 SV=7	129.2	8.95	0	0
Q96P44	COL21A1	Collagen alpha-1(XXI) chain OS=Homo sapiens OX=9606 GN=COL21A1 PE=2 SV=1	99.3	8.32	0	0
P02462	COL4A1	Collagen alpha-1(IV) chain OS=Homo sapiens OX=9606 GN=COL4A1 PE=1 SV=3	160.5	8.28	0	1
P08572	COL4A2	Collagen alpha-2(IV) chain OS=Homo sapiens OX=9606 GN=COL4A2 PE=1 SV=4	167.4	8.66	0	0
P53420	COL4A4	Collagen alpha-4(IV) chain OS=Homo sapiens OX=9606 GN=COL4A4 PE=1 SV=3	163.9	8.62	0	0
P12109	COL6A1	Collagen alpha-1(VI) chain OS=Homo sapiens OX=9606 GN=COL6A1 PE=1 SV=3	108.5	5.43	0	1
P12110	COL6A2	Collagen alpha-2(VI) chain OS=Homo sapiens OX=9606 GN=COL6A2 PE=1 SV=4	108.5	6.21	0	1
P12111	COL6A3	Collagen alpha-3(VI) chain OS=Homo sapiens OX=9606 GN=COL6A3 PE=1 SV=5	343.5	6.68	5.61	4
P49747	COMP	Cartilage oligomeric matrix protein OS=Homo sapiens OX=9606 GN=COMP PE=1 SV=2	82.8	4.6	0	0
P00450	CP	Ceruloplasmin OS=Homo sapiens OX=9606 GN=CP PE=1 SV=1	122.1	5.72	0	0
Q96IY4	CPB2	Carboxypeptidase B2 OS=Homo sapiens OX=9606 GN=CPB2 PE=1 SV=2	48.4	7.71	0	0
P31327	CPS1	Carbamoyl-phosphate synthase [ammonia], mitochondrial OS=Homo sapiens OX=9606 GN=CPS1 PE=1 SV=2	164.8	6.74	0	0
O75462	CRLF1	Cytokine receptor-like factor 1 OS=Homo sapiens OX=9606 GN=CRLF1 PE=1 SV=1	46.3	9.11	0	0
P02511	CRYAB	Alpha-crystallin B chain OS=Homo sapiens OX=9606 GN=CRYAB PE=1 SV=2	20.1	7.33	0	0
Q9Y2S2	CRYL1	Lambda-crystallin homolog OS=Homo sapiens OX=9606 GN=CRYL1 PE=1 SV=3	35.4	6.18	0	0
Q08257	CRYZ	Quinone oxidoreductase OS=Homo sapiens OX=9606 GN=CRYZ PE=1 SV=1	35.2	8.44	0	0
P21291	CSRP1	Cysteine and glycine-rich protein 1 OS=Homo sapiens OX=9606 GN=CSRP1 PE=1 SV=3	20.6	8.57	0	0
P01034	CST3	Cystatin-C OS=Homo sapiens OX=9606 GN=CST3 PE=1 SV=1	15.8	8.75	0	0
P01040	CSTA	Cystatin-A OS=Homo sapiens OX=9606 GN=CSTA PE=1 SV=1	11	5.5	0	0
P35222	CTNNB1	Catenin beta-1 OS=Homo sapiens OX=9606 GN=CTNNB1 PE=1 SV=1	85.4	5.86	0	0
A0A1B0GU03	CTSD	Cathepsin D	62.7	7.77	0	0
O60494	CUBN	Cubilin OS=Homo sapiens OX=9606 GN=CUBN PE=1 SV=5	398.5	5.35	0	0
Q9NR63	CYP26B1	Cytochrome P450 26B1 OS=Homo sapiens OX=9606 GN=CYP26B1 PE=1 SV=1	57.5	8.46	0	0
O15528	CYP27B1	25-hydroxyvitamin D-1 alpha hydroxylase, mitochondrial OS=Homo sapiens OX=9606 GN=CYP27B1 PE=1 SV=1	56.5	9.16	0	0
P81605	DCD	Dermcidin OS=Homo sapiens OX=9606 GN=DCD PE=1 SV=2	11.3	6.54	0	0
P07585	DCN	Decorin OS=Homo sapiens OX=9606 GN=DCN PE=1 SV=1	39.7	8.54	0	0
Q7Z4W1	DCXR	L-xylulose reductase OS=Homo sapiens OX=9606 GN=DCXR PE=1 SV=2	25.9	8.1	0	0
Q16698	DECR1	2,4-dienoyl-CoA reductase, mitochondrial OS=Homo sapiens OX=9606 GN=DECR1 PE=1 SV=1	36	9.28	0	0
P17661	DES	Desmin OS=Homo sapiens OX=9606 GN=DES PE=1 SV=3	53.5	5.27	0	0
Q9BTZ2	DHRS4	Dehydrogenase/reductase SDR family member 4 OS=Homo sapiens OX=9606 GN=DHRS4 PE=1 SV=3	29.5	8.56	0	0
P36957	DLST	Dihydrolipoyllysine-residue succinyltransferase component of 2-oxoglutarate dehydrogenase complex, mitochondrial OS=Homo sapiens OX=9606 GN=DLST PE=1 SV=4	48.7	8.95	0	0
Q9UGM3	DMBT1	Deleted in malignant brain tumors 1 protein OS=Homo sapiens OX=9606 GN=DMBT1 PE=1 SV=2	260.6	5.44	0	0
Q9UBS3	DNAJB9	DnaJ homolog subfamily B member 9 OS=Homo sapiens OX=9606 GN=DNAJB9 PE=1 SV=1	25.5	8.27	0	0
P27487	DPP4	Dipeptidyl peptidase 4 OS=Homo sapiens OX=9606 GN=DPP4 PE=1 SV=2	88.2	6.04	0	0
Q14117	DPYS	Dihydropyrimidinase OS=Homo sapiens OX=9606 GN=DPYS PE=1 SV=1	56.6	7.27	0	0
Q02413	DSG1	Desmoglein-1 OS=Homo sapiens OX=9606 GN=DSG1 PE=1 SV=2	113.7	5.03	0	0
Q86SJ6	DSG4	Desmoglein-4 OS=Homo sapiens OX=9606 GN=DSG4 PE=1 SV=1	113.8	4.56	0	0
P15924	DSP	Desmoplakin OS=Homo sapiens OX=9606 GN=DSP PE=1 SV=3	331.6	6.81	0	0
Q13011	ECH1	Delta(3,5)-Delta(2,4)-dienoyl-CoA isomerase, mitochondrial OS=Homo sapiens OX=9606 GN=ECH1 PE=1 SV=2	35.8	8	0	0
P30084	ECHS1	Enoyl-CoA hydratase, mitochondrial OS=Homo sapiens OX=9606 GN=ECHS1 PE=1 SV=4	31.4	8.07	0	0
P42126	ECI1	Enoyl-CoA delta isomerase 1, mitochondrial OS=Homo sapiens OX=9606 GN=ECI1 PE=1 SV=1	32.8	8.54	0	0
P68104	EEF1A1	Elongation factor 1-alpha 1 OS=Homo sapiens OX=9606 GN=EEF1A1 PE=1 SV=1	50.1	9.01	0	1
E9PRY8	EEF1D	Elongation factor 1-delta OS=Homo sapiens OX=9606 GN=EEF1D PE=1 SV=1	76.5	7.05	0	0
P26641	EEF1G	Elongation factor 1-gamma OS=Homo sapiens OX=9606 GN=EEF1G PE=1 SV=3	50.1	6.67	0	0
P13639	EEF2	Elongation factor 2 OS=Homo sapiens OX=9606 GN=EEF2 PE=1 SV=4	95.3	6.83	0	0
Q12805	EFEMP1	EGF-containing fibulin-like extracellular matrix protein 1 OS=Homo sapiens OX=9606 GN=EFEMP1 PE=1 SV=2	54.6	5.07	0	0
Q08426	EHHADH	Peroxisomal bifunctional enzyme OS=Homo sapiens OX=9606 GN=EHHADH PE=1 SV=3	79.4	9.14	0	0
Q14240	EIF4A2	Eukaryotic initiation factor 4A-II OS=Homo sapiens OX=9606 GN=EIF4A2 PE=1 SV=2	46.4	5.48	0	0
Q9Y6C2	EMILIN1	EMILIN-1 OS=Homo sapiens OX=9606 GN=EMILIN1 PE=1 SV=3	106.6	5.17	0	0
P06733	ENO1	Alpha-enolase OS=Homo sapiens OX=9606 GN=ENO1 PE=1 SV=2	47.1	7.39	1.79	1
P07099	EPHX1	Epoxide hydrolase 1 OS=Homo sapiens OX=9606 GN=EPHX1 PE=1 SV=1	52.9	7.25	0	0
P38117	ETFB	Electron transfer flavoprotein subunit beta OS=Homo sapiens OX=9606 GN=ETFB PE=1 SV=3	27.8	8.1	0	0
E7EQR4	EZR	Ezrin OS=Homo sapiens OX=9606 GN=EZR PE=1 SV=3	69.3	6.16	0	0
P00742	F10	Coagulation factor X OS=Homo sapiens OX=9606 GN=F10 PE=1 SV=2	54.7	5.94	0	0
P00740	F9	Coagulation factor IX OS=Homo sapiens OX=9606 GN=F9 PE=1 SV=2	51.7	5.47	0	0
P07148	FABP1	Fatty acid-binding protein, liver OS=Homo sapiens OX=9606 GN=FABP1 PE=1 SV=1	14.2	7.18	0	0
P05413	FABP3	Fatty acid-binding protein, heart OS=Homo sapiens OX=9606 GN=FABP3 PE=1 SV=4	14.8	6.8	0	0
Q01469	FABP5	Fatty acid-binding protein, epidermal OS=Homo sapiens OX=9606 GN=FABP5 PE=1 SV=3	15.2	7.01	0	0
P49327	FASN	Fatty acid synthase OS=Homo sapiens OX=9606 GN=FASN PE=1 SV=3	273.3	6.44	0	0
B1AHL2	FBLN1	Fibulin-1 OS=Homo sapiens OX=9606 GN=FBLN1 PE=1 SV=1	78.3	5.39	0	0
G3XA98	FBLN5	Fibulin 5, isoform CRA_a OS=Homo sapiens OX=9606 GN=FBLN5 PE=1 SV=1	54.1	4.73	0	0
P35555	FBN1	Fibrillin-1 OS=Homo sapiens OX=9606 GN=FBN1 PE=1 SV=3	312	4.93	0	1
P09467	FBP1	Fructose-1,6-bisphosphatase 1 OS=Homo sapiens OX=9606 GN=FBP1 PE=1 SV=5	36.8	6.99	0	0
P02671	FGA	Fibrinogen alpha chain OS=Homo sapiens OX=9606 GN=FGA PE=1 SV=2	94.9	6.01	0	0
C9JC84	FGG	Fibrinogen gamma chain OS=Homo sapiens OX=9606 GN=FGG PE=1 SV=1	52.3	5.63	0	0
P07954	FH	Fumarate hydratase, mitochondrial OS=Homo sapiens OX=9606 GN=FH PE=1 SV=3	54.6	8.76	0	0
Q5D862	FLG2	Filaggrin-2 OS=Homo sapiens OX=9606 GN=FLG2 PE=1 SV=1	247.9	8.31	0	0
P21333	FLNA	Filamin-A OS=Homo sapiens OX=9606 GN=FLNA PE=1 SV=4	280.6	6.06	0	1
Q01740	FMO1	Dimethylaniline monooxygenase [N-oxide-forming] 1 OS=Homo sapiens OX=9606 GN=FMO1 PE=1 SV=3	60.3	7.2	0	0
Q06828	FMOD	Fibromodulin OS=Homo sapiens OX=9606 GN=FMOD PE=1 SV=2	43.2	6.04	0	0
P02751	FN1	Fibronectin OS=Homo sapiens OX=9606 GN=FN1 PE=1 SV=4	262.5	5.71	5.85	4
O95954	FTCD	Formimidoyltransferase-cyclodeaminase OS=Homo sapiens OX=9606 GN=FTCD PE=1 SV=2	58.9	5.74	0	0
P02792	FTL	Ferritin light chain OS=Homo sapiens OX=9606 GN=FTL PE=1 SV=2	20	5.78	2.13	1
P51570	GALK1	Galactokinase OS=Homo sapiens OX=9606 GN=GALK1 PE=1 SV=1	42.2	6.46	0	0
P04406	GAPDH	Glyceraldehyde-3-phosphate dehydrogenase OS=Homo sapiens OX=9606 GN=GAPDH PE=1 SV=3	36	8.46	1.9	1
P50440	GATM	Glycine amidinotransferase, mitochondrial OS=Homo sapiens OX=9606 GN=GATM PE=1 SV=1	48.4	8.05	0	0
P01275	GCG	Glucagon OS=Homo sapiens OX=9606 GN=GCG PE=1 SV=3	20.9	6.23	0	0
Q9Y2T3	GDA	Guanine deaminase OS=Homo sapiens OX=9606 GN=GDA PE=1 SV=1	51	5.68	0	0
P50395	GDI2	Rab GDP dissociation inhibitor beta OS=Homo sapiens OX=9606 GN=GDI2 PE=1 SV=2	50.6	6.47	0	0
K7EPI4	GFAP	Glial fibrillary acidic protein (Fragment) OS=Homo sapiens OX=9606 GN=GFAP PE=1 SV=2	14	8.16	0	0
K7EPT8	GFAP	Glial fibrillary acidic protein (Fragment) OS=Homo sapiens OX=9606 GN=GFAP PE=1 SV=2	8.4	9.86	0	0
O75223	GGCT	Gamma-glutamylcyclotransferase OS=Homo sapiens OX=9606 GN=GGCT PE=1 SV=1	21	5.14	0	0
P00367	GLUD1	Glutamate dehydrogenase 1, mitochondrial OS=Homo sapiens OX=9606 GN=GLUD1 PE=1 SV=2	61.4	7.8	0	0
Q5JWF2	GNAS	Guanine nucleotide-binding protein G(s) subunit alpha isoforms XLas OS=Homo sapiens OX=9606 GN=GNAS PE=1 SV=2	111	5.03	0	0
Q14749	GNMT	Glycine N-methyltransferase OS=Homo sapiens OX=9606 GN=GNMT PE=1 SV=3	32.7	7.02	0	0
P17174	GOT1	Aspartate aminotransferase, cytoplasmic OS=Homo sapiens OX=9606 GN=GOT1 PE=1 SV=3	46.2	7.01	0	0
P00505	GOT2	Aspartate aminotransferase, mitochondrial OS=Homo sapiens OX=9606 GN=GOT2 PE=1 SV=3	47.5	9.01	0	0
P21695	GPD1	Glycerol-3-phosphate dehydrogenase [NAD(+)], cytoplasmic OS=Homo sapiens OX=9606 GN=GPD1 PE=1 SV=4	37.5	6.18	0	0
P42261	GRIA1	Glutamate receptor 1 OS=Homo sapiens OX=9606 GN=GRIA1 PE=1 SV=2	101.4	7.71	0	0
P06396	GSN	Gelsolin OS=Homo sapiens OX=9606 GN=GSN PE=1 SV=1	85.6	6.28	0	0
P08263	GSTA1	Glutathione S-transferase A1 OS=Homo sapiens OX=9606 GN=GSTA1 PE=1 SV=3	25.6	8.88	0	0
Q9Y2Q3	GSTK1	Glutathione S-transferase kappa 1 OS=Homo sapiens OX=9606 GN=GSTK1 PE=1 SV=3	25.5	8.41	0	0
P09211	GSTP1	Glutathione S-transferase P OS=Homo sapiens OX=9606 GN=GSTP1 PE=1 SV=2	23.3	5.64	0	0
K7ES00	H3F3B	Histone H3.3 (Fragment) OS=Homo sapiens OX=9606 GN=H3F3B PE=1 SV=1	16.6	11.84	0	0
P55084	HADHB	Trifunctional enzyme subunit beta, mitochondrial OS=Homo sapiens OX=9606 GN=HADHB PE=1 SV=3	51.3	9.41	0	0
Q9UJM8	HAO1	Hydroxyacid oxidase 1 OS=Homo sapiens OX=9606 GN=HAO1 PE=1 SV=1	40.9	8.09	0	0
P69905	HBA1	Hemoglobin subunit alpha OS=Homo sapiens OX=9606 GN=HBA1 PE=1 SV=2	15.2	8.68	6.37	5
P68871	HBB	Hemoglobin subunit beta OS=Homo sapiens OX=9606 GN=HBB PE=1 SV=2	16	7.28	9.5	8
P02042	HBD	Hemoglobin subunit delta OS=Homo sapiens OX=9606 GN=HBD PE=1 SV=2	16	8.05	4.64	3
P69892	HBG2	Hemoglobin subunit gamma-2 OS=Homo sapiens OX=9606 GN=HBG2 PE=1 SV=2	16.1	7.2	2.06	1
[truncated: 261 more rows]

## Sheet: P-10
Accession	Gene	Description	MW [kDa]	calc. pI	Score	PSMs
[truncated: 471 more rows]

[truncated: 30 more sheets: P-11, P-12, P-13, P-14, P-15, P-16, P-17, P-18, P-19, P-20, P-21, P-22, P-23, P-24, P-25, P-26, P-27, P-28, P-29, P-30 …]
