# Supplementary material for: Clinical Amyloid Typing by Proteomics: Performance Evaluation and Data Sharing between Two Centres
Source: Molecules. 2021 Mar 29;26(7):1913. doi: 10.3390/molecules26071913 (PMC8037974; doi:10.3390/molecules26071913)
Supplement: Supplementary file 1 [file molecules-26-01913-s001.zip › Table S2 - NAC raw data analysed at NAC.xlsx]

## Sheet: P-1
Family	Member	Database	Accession	Score	Mass	Num. of matches	Num. of significant matches	Num. of sequences	Num. of significant sequences	emPAI	Description
1	1	SwissProt	K1C10_HUMAN	2093	58792	42	42	19	19	3.55	Keratin, type I cytoskeletal 10 OS=Homo sapiens GN=KRT10 PE=1 SV=6
1	2	SwissProt	K1C19_HUMAN	189	44079	6	6	5	5	0.62	Keratin, type I cytoskeletal 19 OS=Homo sapiens GN=KRT19 PE=1 SV=4
1	3	SwissProt	K1C14_HUMAN	163	51529	8	8	7	7	0.78	Keratin, type I cytoskeletal 14 OS=Homo sapiens GN=KRT14 PE=1 SV=4
2	1	SwissProt	K2C1_HUMAN	1543	65999	42	42	25	25	4.67	Keratin, type II cytoskeletal 1 OS=Homo sapiens GN=KRT1 PE=1 SV=6
2	2	SwissProt	K22E_HUMAN	969	65393	24	24	17	17	2.22	Keratin, type II cytoskeletal 2 epidermal OS=Homo sapiens GN=KRT2 PE=1 SV=2
2	3	SwissProt	K2C5_HUMAN	310	62340	11	11	9	9	0.97	Keratin, type II cytoskeletal 5 OS=Homo sapiens GN=KRT5 PE=1 SV=3
3	1	SwissProt	VTNC_HUMAN	1298	54271	42	42	9	9	1.18	Vitronectin OS=Homo sapiens GN=VTN PE=1 SV=1
4	1	SwissProt	ACTB_HUMAN	1147	41710	37	37	12	12	4.6	Actin, cytoplasmic 1 OS=Homo sapiens GN=ACTB PE=1 SV=1
4	2	SwissProt	ACTC_HUMAN	568	41992	24	24	8	8	1.74	Actin, alpha cardiac muscle 1 OS=Homo sapiens GN=ACTC1 PE=1 SV=1
4	3	SwissProt	ACTBL_HUMAN	406	41976	14	14	4	4	0.66	Beta-actin-like protein 2 OS=Homo sapiens GN=ACTBL2 PE=1 SV=2
5	1	SwissProt	CO6A3_HUMAN	1105	343457	42	42	34	34	0.53	Collagen alpha-3(VI) chain OS=Homo sapiens GN=COL6A3 PE=1 SV=5
6	1	SwissProt	APOE_HUMAN	918	36132	28	28	12	12	4.12	Apolipoprotein E OS=Homo sapiens GN=APOE PE=1 SV=1
7	1	SwissProt	HBB_HUMAN	903	15988	31	31	8	8	9.42	Hemoglobin subunit beta OS=Homo sapiens GN=HBB PE=1 SV=2
7	2	SwissProt	HBD_HUMAN	295	16045	15	15	5	5	2.64	Hemoglobin subunit delta OS=Homo sapiens GN=HBD PE=1 SV=2
8	1	SwissProt	VIME_HUMAN	856	53619	29	29	18	18	3.86	Vimentin OS=Homo sapiens GN=VIM PE=1 SV=4
9	1	SwissProt	H2B1C_HUMAN	734	13898	19	19	3	3	3.45	Histone H2B type 1-C/E/F/G/I OS=Homo sapiens GN=HIST1H2BC PE=1 SV=4
10	1	SwissProt	IGHA1_HUMAN	718	37631	17	17	7	7	1.19	Immunoglobulin heavy constant alpha 1 OS=Homo sapiens GN=IGHA1 PE=1 SV=2
10	2	SwissProt	IGA2_HUMAN	308	48904	8	8	3	3	0.3	Immunoglobulin alpha-2 heavy chain OS=Homo sapiens PE=1 SV=1
11	1	SwissProt	H2A2A_HUMAN	697	14087	20	20	5	5	4.84	Histone H2A type 2-A OS=Homo sapiens GN=HIST2H2AA3 PE=1 SV=3
11	2	SwissProt	H2A1B_HUMAN	663	14127	18	18	5	5	3.35	Histone H2A type 1-B/E OS=Homo sapiens GN=HIST1H2AB PE=1 SV=2
11	3	SwissProt	H2AX_HUMAN	426	15135	12	12	4	4	2.01	Histone H2AX OS=Homo sapiens GN=H2AFX PE=1 SV=2
12	1	SwissProt	CO9_HUMAN	691	63133	18	18	12	12	1.24	Complement component C9 OS=Homo sapiens GN=C9 PE=1 SV=2
13	1	SwissProt	ALBU_HUMAN	679	69321	19	19	11	11	1.22	Serum albumin OS=Homo sapiens GN=ALB PE=1 SV=2
14	1	SwissProt	CLUS_HUMAN	663	52461	21	21	9	9	0.91	Clusterin OS=Homo sapiens GN=CLU PE=1 SV=1
15	1	SwissProt	CO3_HUMAN	636	187030	21	21	14	14	0.38	Complement C3 OS=Homo sapiens GN=C3 PE=1 SV=2
16	1	SwissProt	H4_HUMAN	556	11360	20	20	7	7	25.39	Histone H4 OS=Homo sapiens GN=HIST1H4A PE=1 SV=2
17	1	SwissProt	PGBM_HUMAN	535	468532	22	22	20	20	0.2	Basement membrane-specific heparan sulfate proteoglycan core protein OS=Homo sapiens GN=HSPG2 PE=1 SV=4
18	1	SwissProt	SAMP_HUMAN	476	25371	17	17	6	6	1.7	Serum amyloid P-component OS=Homo sapiens GN=APCS PE=1 SV=2
19	1	SwissProt	HBA_HUMAN	411	15248	19	19	5	5	4.15	Hemoglobin subunit alpha OS=Homo sapiens GN=HBA1 PE=1 SV=2
20	1	SwissProt	MYH9_HUMAN	402	226392	17	17	15	15	0.33	Myosin-9 OS=Homo sapiens GN=MYH9 PE=1 SV=4
20	2	SwissProt	MYH10_HUMAN	94	228858	5	5	5	5	0.1	Myosin-10 OS=Homo sapiens GN=MYH10 PE=1 SV=3
21	1	SwissProt	CO6A1_HUMAN	395	108462	13	13	9	9	0.42	Collagen alpha-1(VI) chain OS=Homo sapiens GN=COL6A1 PE=1 SV=3
22	1	SwissProt	FLNA_HUMAN	348	280564	12	12	11	11	0.18	Filamin-A OS=Homo sapiens GN=FLNA PE=1 SV=4
23	1	SwissProt	AMBP_HUMAN	331	38974	10	10	5	5	0.92	Protein AMBP OS=Homo sapiens GN=AMBP PE=1 SV=1
24	1	SwissProt	IGKC_HUMAN	308	11758	10	10	5	5	4.77	Immunoglobulin kappa constant OS=Homo sapiens GN=IGKC PE=1 SV=2
25	1	SwissProt	SPP24_HUMAN	308	24322	8	8	4	4	1	Secreted phosphoprotein 24 OS=Homo sapiens GN=SPP2 PE=1 SV=1
26	1	SwissProt	FBN1_HUMAN	266	312022	10	10	7	7	0.1	Fibrillin-1 OS=Homo sapiens GN=FBN1 PE=1 SV=3
27	1	SwissProt	TBB5_HUMAN	254	49639	10	10	8	8	1.16	Tubulin beta chain OS=Homo sapiens GN=TUBB PE=1 SV=2
27	2	SwissProt	TBB4B_HUMAN	227	49799	8	8	7	7	0.97	Tubulin beta-4B chain OS=Homo sapiens GN=TUBB4B PE=1 SV=1
28	1	SwissProt	LECT2_HUMAN	252	16379	7	7	3	3	1.14	Leukocyte cell-derived chemotaxin-2 OS=Homo sapiens GN=LECT2 PE=1 SV=2
29	1	SwissProt	IGG1_HUMAN	250	49299	8	8	5	5	0.54	Immunoglobulin gamma-1 heavy chain OS=Homo sapiens PE=1 SV=1
29	2	SwissProt	IGHG2_HUMAN	145	35878	6	6	4	4	0.6	Immunoglobulin heavy constant gamma 2 OS=Homo sapiens GN=IGHG2 PE=1 SV=2
30	1	SwissProt	GRP78_HUMAN	246	72288	8	8	8	8	0.6	78 kDa glucose-regulated protein OS=Homo sapiens GN=HSPA5 PE=1 SV=2
31	1	SwissProt	K1C9_HUMAN	237	62027	7	7	6	6	0.51	Keratin, type I cytoskeletal 9 OS=Homo sapiens GN=KRT9 PE=1 SV=3
32	1	SwissProt	ACTN4_HUMAN	234	104788	12	12	12	12	0.63	Alpha-actinin-4 OS=Homo sapiens GN=ACTN4 PE=1 SV=2
32	2	SwissProt	ACTN1_HUMAN	178	102993	9	9	9	9	0.45	Alpha-actinin-1 OS=Homo sapiens GN=ACTN1 PE=1 SV=2
33	1	SwissProt	TRFE_HUMAN	233	77014	11	11	10	10	0.74	Serotransferrin OS=Homo sapiens GN=TF PE=1 SV=3
34	1	SwissProt	TBA1B_HUMAN	230	50120	8	8	7	7	0.81	Tubulin alpha-1B chain OS=Homo sapiens GN=TUBA1B PE=1 SV=1
35	1	SwissProt	LMNA_HUMAN	212	74095	9	9	8	8	0.67	Prelamin-A/C OS=Homo sapiens GN=LMNA PE=1 SV=1
36	1	SwissProt	ENOA_HUMAN	211	47139	9	9	7	7	0.87	Alpha-enolase OS=Homo sapiens GN=ENO1 PE=1 SV=2
37	1	SwissProt	EMIL1_HUMAN	200	106630	6	6	6	6	0.27	EMILIN-1 OS=Homo sapiens GN=EMILIN1 PE=1 SV=3
38	1	SwissProt	ANXA5_HUMAN	187	35914	7	7	6	6	1.02	Annexin A5 OS=Homo sapiens GN=ANXA5 PE=1 SV=2
39	1	SwissProt	ANXA1_HUMAN	183	38690	4	4	4	4	0.55	Annexin A1 OS=Homo sapiens GN=ANXA1 PE=1 SV=2
40	1	SwissProt	KPYM_HUMAN	180	57900	7	7	5	5	0.55	Pyruvate kinase PKM OS=Homo sapiens GN=PKM PE=1 SV=4
41	1	SwissProt	TPM4_HUMAN	179	28504	10	10	8	8	2.26	Tropomyosin alpha-4 chain OS=Homo sapiens GN=TPM4 PE=1 SV=3
41	2	SwissProt	TPM1_HUMAN	112	32689	5	5	4	4	0.68	Tropomyosin alpha-1 chain OS=Homo sapiens GN=TPM1 PE=1 SV=2
41	3	SwissProt	TPM3_HUMAN	108	32930	6	6	5	5	0.9	Tropomyosin alpha-3 chain OS=Homo sapiens GN=TPM3 PE=1 SV=2
42	1	SwissProt	ATPA_HUMAN	177	59714	7	7	7	7	0.64	ATP synthase subunit alpha, mitochondrial OS=Homo sapiens GN=ATP5A1 PE=1 SV=1
43	1	SwissProt	G3P_HUMAN	176	36030	8	8	5	5	0.8	Glyceraldehyde-3-phosphate dehydrogenase OS=Homo sapiens GN=GAPDH PE=1 SV=3
44	1	SwissProt	TIMP3_HUMAN	172	24129	5	5	3	3	0.69	Metalloproteinase inhibitor 3 OS=Homo sapiens GN=TIMP3 PE=1 SV=2
45	1	SwissProt	PEDF_HUMAN	168	46283	7	7	7	7	0.9	Pigment epithelium-derived factor OS=Homo sapiens GN=SERPINF1 PE=1 SV=4
46	1	SwissProt	CALD1_HUMAN	159	93175	3	3	1	1	0.05	Caldesmon OS=Homo sapiens GN=CALD1 PE=1 SV=3
47	1	SwissProt	COR1A_HUMAN	159	50994	4	4	3	3	0.39	Coronin-1A OS=Homo sapiens GN=CORO1A PE=1 SV=4
48	1	SwissProt	ENPL_HUMAN	157	92411	6	6	6	6	0.32	Endoplasmin OS=Homo sapiens GN=HSP90B1 PE=1 SV=1
49	1	SwissProt	ANXA2_HUMAN	156	38580	5	5	3	3	0.39	Annexin A2 OS=Homo sapiens GN=ANXA2 PE=1 SV=2
50	1	SwissProt	PPIA_HUMAN	153	18001	6	6	4	4	2.19	Peptidyl-prolyl cis-trans isomerase A OS=Homo sapiens GN=PPIA PE=1 SV=2
51	1	SwissProt	TINAL_HUMAN	147	52353	4	4	4	4	0.38	Tubulointerstitial nephritis antigen-like OS=Homo sapiens GN=TINAGL1 PE=1 SV=1
52	1	SwissProt	RS27A_HUMAN	137	17953	4	4	2	2	0.59	Ubiquitin-40S ribosomal protein S27a OS=Homo sapiens GN=RPS27A PE=1 SV=2
53	1	SwissProt	HS71A_HUMAN	134	70009	3	3	3	3	0.2	Heat shock 70 kDa protein 1A OS=Homo sapiens GN=HSPA1A PE=1 SV=1
53	2	SwissProt	HSP7C_HUMAN	77	70854	3	3	3	3	0.2	Heat shock cognate 71 kDa protein OS=Homo sapiens GN=HSPA8 PE=1 SV=1
54	1	SwissProt	PIGR_HUMAN	131	83232	3	3	3	3	0.17	Polymeric immunoglobulin receptor OS=Homo sapiens GN=PIGR PE=1 SV=4
55	1	SwissProt	FINC_HUMAN	130	262460	2	2	2	2	0.03	Fibronectin OS=Homo sapiens GN=FN1 PE=1 SV=4
56	1	SwissProt	EF1A1_HUMAN	124	50109	5	5	5	5	0.53	Elongation factor 1-alpha 1 OS=Homo sapiens GN=EEF1A1 PE=1 SV=1
57	1	SwissProt	CO6A2_HUMAN	114	108512	6	6	6	6	0.27	Collagen alpha-2(VI) chain OS=Homo sapiens GN=COL6A2 PE=1 SV=4
58	1	SwissProt	MOES_HUMAN	113	67778	7	7	6	6	0.46	Moesin OS=Homo sapiens GN=MSN PE=1 SV=3
59	1	SwissProt	TAGL_HUMAN	112	22596	4	4	4	4	1.1	Transgelin OS=Homo sapiens GN=TAGLN PE=1 SV=4
60	1	SwissProt	LAMC1_HUMAN	112	177489	2	2	2	2	0.05	Laminin subunit gamma-1 OS=Homo sapiens GN=LAMC1 PE=1 SV=3
61	1	SwissProt	RL18_HUMAN	109	21621	2	2	2	2	0.47	60S ribosomal protein L18 OS=Homo sapiens GN=RPL18 PE=1 SV=2
62	1	SwissProt	MZB1_HUMAN	107	20681	3	3	3	3	0.84	Marginal zone B- and B1-cell-specific protein OS=Homo sapiens GN=MZB1 PE=1 SV=1
63	1	SwissProt	PRDX1_HUMAN	106	22096	5	5	4	4	1.14	Peroxiredoxin-1 OS=Homo sapiens GN=PRDX1 PE=1 SV=1
63	2	SwissProt	PRDX2_HUMAN	81	21878	5	5	4	4	1.15	Peroxiredoxin-2 OS=Homo sapiens GN=PRDX2 PE=1 SV=5
63	3	SwissProt	PRDX4_HUMAN	65	30521	2	2	2	2	0.32	Peroxiredoxin-4 OS=Homo sapiens GN=PRDX4 PE=1 SV=1
64	1	SwissProt	GGT5_HUMAN	106	62222	3	3	3	3	0.23	Glutathione hydrolase 5 proenzyme OS=Homo sapiens GN=GGT5 PE=1 SV=2
65	1	SwissProt	ATPB_HUMAN	105	56525	6	6	5	5	0.46	ATP synthase subunit beta, mitochondrial OS=Homo sapiens GN=ATP5B PE=1 SV=3
66	1	SwissProt	SPTB2_HUMAN	101	274439	3	3	3	3	0.05	Spectrin beta chain, non-erythrocytic 1 OS=Homo sapiens GN=SPTBN1 PE=1 SV=2
67	1	SwissProt	HS90A_HUMAN	100	84607	4	4	4	4	0.22	Heat shock protein HSP 90-alpha OS=Homo sapiens GN=HSP90AA1 PE=1 SV=5
67	2	SwissProt	HS90B_HUMAN	92	83212	4	4	4	4	0.23	Heat shock protein HSP 90-beta OS=Homo sapiens GN=HSP90AB1 PE=1 SV=4
68	1	SwissProt	KVD20_HUMAN	99	12507	1	1	1	1	0.39	Immunoglobulin kappa variable 3D-20 OS=Homo sapiens GN=IGKV3D-20 PE=3 SV=1
69	1	SwissProt	GRP75_HUMAN	98	73635	2	2	2	2	0.12	Stress-70 protein, mitochondrial OS=Homo sapiens GN=HSPA9 PE=1 SV=2
70	1	SwissProt	K2C8_HUMAN	94	53671	2	2	2	2	0.17	Keratin, type II cytoskeletal 8 OS=Homo sapiens GN=KRT8 PE=1 SV=7
71	1	SwissProt	VINC_HUMAN	92	123722	5	5	5	5	0.19	Vinculin OS=Homo sapiens GN=VCL PE=1 SV=4
72	1	SwissProt	RL22_HUMAN	90	14778	1	1	1	1	0.32	60S ribosomal protein L22 OS=Homo sapiens GN=RPL22 PE=1 SV=2
73	1	SwissProt	CO8G_HUMAN	89	22264	2	2	2	2	0.46	Complement component C8 gamma chain OS=Homo sapiens GN=C8G PE=1 SV=3
74	1	SwissProt	PLSL_HUMAN	88	70244	4	4	4	4	0.27	Plastin-2 OS=Homo sapiens GN=LCP1 PE=1 SV=6
75	1	SwissProt	LMNB1_HUMAN	87	66368	2	2	2	2	0.14	Lamin-B1 OS=Homo sapiens GN=LMNB1 PE=1 SV=2
76	1	SwissProt	1433E_HUMAN	87	29155	3	3	2	2	0.33	14-3-3 protein epsilon OS=Homo sapiens GN=YWHAE PE=1 SV=1
76	2	SwissProt	1433Z_HUMAN	70	27728	3	3	2	2	0.35	14-3-3 protein zeta/delta OS=Homo sapiens GN=YWHAZ PE=1 SV=1
77	1	SwissProt	CO4A_HUMAN	86	192664	2	2	2	2	0.05	Complement C4-A OS=Homo sapiens GN=C4A PE=1 SV=2
78	1	SwissProt	RS3_HUMAN	86	26671	3	3	3	3	0.61	40S ribosomal protein S3 OS=Homo sapiens GN=RPS3 PE=1 SV=2
79	1	SwissProt	CO4A2_HUMAN	84	167449	4	4	3	3	0.08	Collagen alpha-2(IV) chain OS=Homo sapiens GN=COL4A2 PE=1 SV=4
80	1	SwissProt	ML12A_HUMAN	83	19781	3	3	3	3	0.89	Myosin regulatory light chain 12A OS=Homo sapiens GN=MYL12A PE=1 SV=2
81	1	SwissProt	LAMB2_HUMAN	83	195854	4	4	4	4	0.09	Laminin subunit beta-2 OS=Homo sapiens GN=LAMB2 PE=1 SV=2
82	1	SwissProt	TKT_HUMAN	82	67835	4	4	3	3	0.21	Transketolase OS=Homo sapiens GN=TKT PE=1 SV=3
83	1	SwissProt	LAMA5_HUMAN	82	399479	7	7	7	7	0.08	Laminin subunit alpha-5 OS=Homo sapiens GN=LAMA5 PE=1 SV=8
84	1	SwissProt	TLN1_HUMAN	81	269599	3	3	3	3	0.05	Talin-1 OS=Homo sapiens GN=TLN1 PE=1 SV=3
85	1	SwissProt	ANXA6_HUMAN	80	75826	4	4	4	4	0.25	Annexin A6 OS=Homo sapiens GN=ANXA6 PE=1 SV=3
86	1	SwissProt	H12_HUMAN	80	21352	2	2	1	1	0.22	Histone H1.2 OS=Homo sapiens GN=HIST1H1C PE=1 SV=2
87	1	SwissProt	HNRPU_HUMAN	77	90528	2	2	2	2	0.1	Heterogeneous nuclear ribonucleoprotein U OS=Homo sapiens GN=HNRNPU PE=1 SV=6
88	1	SwissProt	CO8B_HUMAN	74	67003	4	4	3	3	0.21	Complement component C8 beta chain OS=Homo sapiens GN=C8B PE=1 SV=3
89	1	SwissProt	PERE_HUMAN	73	80989	3	3	3	3	0.17	Eosinophil peroxidase OS=Homo sapiens GN=EPX PE=1 SV=2
90	1	SwissProt	FHR1_HUMAN	73	37626	2	2	2	2	0.25	Complement factor H-related protein 1 OS=Homo sapiens GN=CFHR1 PE=1 SV=2
91	1	SwissProt	HSPB1_HUMAN	73	22768	2	2	1	1	0.2	Heat shock protein beta-1 OS=Homo sapiens GN=HSPB1 PE=1 SV=2
92	1	SwissProt	CO6_HUMAN	72	104718	1	1	1	1	0.04	Complement component C6 OS=Homo sapiens GN=C6 PE=1 SV=3
93	1	SwissProt	CATG_HUMAN	71	28819	2	2	2	2	0.34	Cathepsin G OS=Homo sapiens GN=CTSG PE=1 SV=2
94	1	SwissProt	HNRPC_HUMAN	70	33650	2	2	2	2	0.29	Heterogeneous nuclear ribonucleoproteins C1/C2 OS=Homo sapiens GN=HNRNPC PE=1 SV=4
95	1	SwissProt	H33_HUMAN	70	15318	1	1	1	1	0.31	Histone H3.3 OS=Homo sapiens GN=H3F3A PE=1 SV=2
96	1	SwissProt	GSTP1_HUMAN	69	23341	1	1	1	1	0.2	Glutathione S-transferase P OS=Homo sapiens GN=GSTP1 PE=1 SV=2
97	1	SwissProt	CALM1_HUMAN	69	16827	2	2	2	2	0.64	Calmodulin-1 OS=Homo sapiens GN=CALM1 PE=1 SV=1
98	1	SwissProt	CSRP1_HUMAN	69	20554	2	2	2	2	0.5	Cysteine and glycine-rich protein 1 OS=Homo sapiens GN=CSRP1 PE=1 SV=3
99	1	SwissProt	PROF1_HUMAN	68	15045	5	5	5	5	2.96	Profilin-1 OS=Homo sapiens GN=PFN1 PE=1 SV=2
100	1	SwissProt	RA1L2_HUMAN	68	34204	4	4	3	3	0.64	Heterogeneous nuclear ribonucleoprotein A1-like 2 OS=Homo sapiens GN=HNRNPA1L2 PE=2 SV=2
101	1	SwissProt	TCP4_HUMAN	67	14386	1	1	1	1	0.33	Activated RNA polymerase II transcriptional coactivator p15 OS=Homo sapiens GN=SUB1 PE=1 SV=3
102	1	SwissProt	CCL21_HUMAN	67	14637	1	1	1	1	0.33	C-C motif chemokine 21 OS=Homo sapiens GN=CCL21 PE=1 SV=1
103	1	SwissProt	TTHY_HUMAN	65	15877	2	2	2	2	0.69	Transthyretin OS=Homo sapiens GN=TTR PE=1 SV=1
104	1	SwissProt	HRG_HUMAN	65	59541	3	3	3	3	0.24	Histidine-rich glycoprotein OS=Homo sapiens GN=HRG PE=1 SV=1
105	1	SwissProt	CBPB2_HUMAN	64	48393	2	2	2	2	0.19	Carboxypeptidase B2 OS=Homo sapiens GN=CPB2 PE=1 SV=2
106	1	SwissProt	PRDX3_HUMAN	64	27675	3	3	2	2	0.36	Thioredoxin-dependent peroxide reductase, mitochondrial OS=Homo sapiens GN=PRDX3 PE=1 SV=3
107	1	SwissProt	COIA1_HUMAN	63	178077	2	2	2	2	0.05	Collagen alpha-1(XVIII) chain OS=Homo sapiens GN=COL18A1 PE=1 SV=5
108	1	SwissProt	LV147_HUMAN	63	12276	1	1	1	1	0.4	Immunoglobulin lambda variable 1-47 OS=Homo sapiens GN=IGLV1-47 PE=1 SV=2
109	1	SwissProt	FIBA_HUMAN	61	94914	2	2	2	2	0.09	Fibrinogen alpha chain OS=Homo sapiens GN=FGA PE=1 SV=2
110	1	SwissProt	TERA_HUMAN	59	89266	1	1	1	1	0.05	Transitional endoplasmic reticulum ATPase OS=Homo sapiens GN=VCP PE=1 SV=4
111	1	SwissProt	HNRPK_HUMAN	59	50944	1	1	1	1	0.09	Heterogeneous nuclear ribonucleoprotein K OS=Homo sapiens GN=HNRNPK PE=1 SV=1
112	1	SwissProt	HNRPQ_HUMAN	59	69560	3	3	3	3	0.2	Heterogeneous nuclear ribonucleoprotein Q OS=Homo sapiens GN=SYNCRIP PE=1 SV=2
113	1	SwissProt	CLH1_HUMAN	58	191493	3	3	3	3	0.07	Clathrin heavy chain 1 OS=Homo sapiens GN=CLTC PE=1 SV=5
114	1	SwissProt	AACT_HUMAN	58	47621	1	1	1	1	0.09	Alpha-1-antichymotrypsin OS=Homo sapiens GN=SERPINA3 PE=1 SV=2
115	1	SwissProt	PDIA1_HUMAN	57	57081	1	1	1	1	0.08	Protein disulfide-isomerase OS=Homo sapiens GN=P4HB PE=1 SV=3
116	1	SwissProt	LV39_HUMAN	57	12324	1	1	1	1	0.4	Immunoglobulin lambda variable 3-9 OS=Homo sapiens GN=IGLV3-9 PE=3 SV=1
117	1	SwissProt	RL13_HUMAN	56	24247	2	2	2	2	0.41	60S ribosomal protein L13 OS=Homo sapiens GN=RPL13 PE=1 SV=4
118	1	SwissProt	MIF_HUMAN	56	12468	2	2	2	2	0.94	Macrophage migration inhibitory factor OS=Homo sapiens GN=MIF PE=1 SV=4
119	1	SwissProt	FA9_HUMAN	56	51745	1	1	1	1	0.09	Coagulation factor IX OS=Homo sapiens GN=F9 PE=1 SV=2
120	1	SwissProt	CO7_HUMAN	56	93457	2	2	2	2	0.1	Complement component C7 OS=Homo sapiens GN=C7 PE=1 SV=2
121	1	SwissProt	EFTU_HUMAN	56	49510	2	2	2	2	0.19	Elongation factor Tu, mitochondrial OS=Homo sapiens GN=TUFM PE=1 SV=2
122	1	SwissProt	TAGL2_HUMAN	55	22377	2	2	2	2	0.45	Transgelin-2 OS=Homo sapiens GN=TAGLN2 PE=1 SV=3
123	1	SwissProt	RS24_HUMAN	55	15413	1	1	1	1	0.31	40S ribosomal protein S24 OS=Homo sapiens GN=RPS24 PE=1 SV=1
124	1	SwissProt	BGH3_HUMAN	54	74634	3	3	3	3	0.19	Transforming growth factor-beta-induced protein ig-h3 OS=Homo sapiens GN=TGFBI PE=1 SV=1
125	1	SwissProt	ALDOA_HUMAN	54	39395	1	1	1	1	0.11	Fructose-bisphosphate aldolase A OS=Homo sapiens GN=ALDOA PE=1 SV=2
126	1	SwissProt	K2C7_HUMAN	53	51354	1	1	1	1	0.09	Keratin, type II cytoskeletal 7 OS=Homo sapiens GN=KRT7 PE=1 SV=5
127	1	SwissProt	RL7_HUMAN	53	29207	1	1	1	1	0.16	60S ribosomal protein L7 OS=Homo sapiens GN=RPL7 PE=1 SV=1
128	1	SwissProt	ANXA4_HUMAN	52	35860	1	1	1	1	0.13	Annexin A4 OS=Homo sapiens GN=ANXA4 PE=1 SV=4
129	1	SwissProt	TRFL_HUMAN	52	78132	3	3	3	3	0.18	Lactotransferrin OS=Homo sapiens GN=LTF PE=1 SV=6
130	1	SwissProt	SFRP1_HUMAN	52	35362	1	1	1	1	0.13	Secreted frizzled-related protein 1 OS=Homo sapiens GN=SFRP1 PE=1 SV=1
131	1	SwissProt	EF1G_HUMAN	51	50087	1	1	1	1	0.09	Elongation factor 1-gamma OS=Homo sapiens GN=EEF1G PE=1 SV=3
132	1	SwissProt	RACK1_HUMAN	51	35055	1	1	1	1	0.13	Receptor of activated protein C kinase 1 OS=Homo sapiens GN=RACK1 PE=1 SV=3
133	1	SwissProt	EF1D_HUMAN	50	31103	1	1	1	1	0.15	Elongation factor 1-delta OS=Homo sapiens GN=EEF1D PE=1 SV=5
134	1	SwissProt	GELS_HUMAN	50	85644	2	2	2	2	0.1	Gelsolin OS=Homo sapiens GN=GSN PE=1 SV=1
135	1	SwissProt	RL23A_HUMAN	50	17684	1	1	1	1	0.27	60S ribosomal protein L23a OS=Homo sapiens GN=RPL23A PE=1 SV=1
136	1	SwissProt	MET7A_HUMAN	50	28301	1	1	1	1	0.16	Methyltransferase-like protein 7A OS=Homo sapiens GN=METTL7A PE=1 SV=1
137	1	SwissProt	TCPG_HUMAN	50	60495	1	1	1	1	0.07	T-complex protein 1 subunit gamma OS=Homo sapiens GN=CCT3 PE=1 SV=4
138	1	SwissProt	FRIL_HUMAN	50	20007	2	2	2	2	0.52	Ferritin light chain OS=Homo sapiens GN=FTL PE=1 SV=2
139	1	SwissProt	APOH_HUMAN	50	38273	2	2	1	1	0.12	Beta-2-glycoprotein 1 OS=Homo sapiens GN=APOH PE=1 SV=3
140	1	SwissProt	PHB_HUMAN	49	29786	1	1	1	1	0.15	Prohibitin OS=Homo sapiens GN=PHB PE=1 SV=1
141	1	SwissProt	HNRPD_HUMAN	49	38410	1	1	1	1	0.12	Heterogeneous nuclear ribonucleoprotein D0 OS=Homo sapiens GN=HNRNPD PE=1 SV=1
142	1	SwissProt	TPIS_HUMAN	48	30772	3	3	3	3	0.51	Triosephosphate isomerase OS=Homo sapiens GN=TPI1 PE=1 SV=3
143	1	SwissProt	LBP_HUMAN	48	53350	3	3	3	3	0.27	Lipopolysaccharide-binding protein OS=Homo sapiens GN=LBP PE=1 SV=3
144	1	SwissProt	CALX_HUMAN	48	67526	1	1	1	1	0.06	Calnexin OS=Homo sapiens GN=CANX PE=1 SV=2
145	1	SwissProt	KVD26_HUMAN	48	13289	1	1	1	1	0.36	Immunoglobulin kappa variable 2D-26 OS=Homo sapiens GN=IGKV2D-26 PE=3 SV=1
146	1	SwissProt	RTN4_HUMAN	46	129851	1	1	1	1	0.03	Reticulon-4 OS=Homo sapiens GN=RTN4 PE=1 SV=2
147	1	SwissProt	UBA1_HUMAN	46	117774	2	2	2	2	0.07	Ubiquitin-like modifier-activating enzyme 1 OS=Homo sapiens GN=UBA1 PE=1 SV=3
148	1	SwissProt	PDIA6_HUMAN	46	48091	1	1	1	1	0.09	Protein disulfide-isomerase A6 OS=Homo sapiens GN=PDIA6 PE=1 SV=1
149	1	SwissProt	NID1_HUMAN	46	136291	1	1	1	1	0.03	Nidogen-1 OS=Homo sapiens GN=NID1 PE=1 SV=3
150	1	SwissProt	COF1_HUMAN	46	18491	3	3	3	3	0.97	Cofilin-1 OS=Homo sapiens GN=CFL1 PE=1 SV=3
151	1	SwissProt	SBP1_HUMAN	45	52358	1	1	1	1	0.08	Selenium-binding protein 1 OS=Homo sapiens GN=SELENBP1 PE=1 SV=2
152	1	SwissProt	ROA3_HUMAN	45	39571	1	1	1	1	0.11	Heterogeneous nuclear ribonucleoprotein A3 OS=Homo sapiens GN=HNRNPA3 PE=1 SV=2
153	1	SwissProt	FIBB_HUMAN	45	55892	3	3	3	3	0.26	Fibrinogen beta chain OS=Homo sapiens GN=FGB PE=1 SV=2
154	1	SwissProt	COX2_HUMAN	45	25548	1	1	1	1	0.18	Cytochrome c oxidase subunit 2 OS=Homo sapiens GN=MT-CO2 PE=1 SV=1
155	1	SwissProt	GDN_HUMAN	44	43974	1	1	1	1	0.1	Glia-derived nexin OS=Homo sapiens GN=SERPINE2 PE=1 SV=1
156	1	SwissProt	AHNK_HUMAN	44	628699	1	1	1	1	0.01	Neuroblast differentiation-associated protein AHNAK OS=Homo sapiens GN=AHNAK PE=1 SV=2
157	1	SwissProt	CAZA1_HUMAN	44	32902	1	1	1	1	0.14	F-actin-capping protein subunit alpha-1 OS=Homo sapiens GN=CAPZA1 PE=1 SV=3
158	1	SwissProt	2B13_HUMAN	44	30101	1	1	1	1	0.15	HLA class II histocompatibility antigen, DRB1-3 chain OS=Homo sapiens GN=HLA-DRB1 PE=1 SV=2
159	1	SwissProt	CISY_HUMAN	44	51680	1	1	1	1	0.09	Citrate synthase, mitochondrial OS=Homo sapiens GN=CS PE=1 SV=2
160	1	SwissProt	MYL9_HUMAN	44	19814	1	1	1	1	0.23	Myosin regulatory light polypeptide 9 OS=Homo sapiens GN=MYL9 PE=1 SV=4
161	1	SwissProt	NUCL_HUMAN	43	76568	1	1	1	1	0.06	Nucleolin OS=Homo sapiens GN=NCL PE=1 SV=3
162	1	SwissProt	RAC1_HUMAN	42	21436	1	1	1	1	0.22	Ras-related C3 botulinum toxin substrate 1 OS=Homo sapiens GN=RAC1 PE=1 SV=1
163	1	SwissProt	MYL6_HUMAN	42	16919	3	3	3	3	1.1	Myosin light polypeptide 6 OS=Homo sapiens GN=MYL6 PE=1 SV=2
164	1	SwissProt	DRA_HUMAN	42	28589	1	1	1	1	0.16	HLA class II histocompatibility antigen, DR alpha chain OS=Homo sapiens GN=HLA-DRA PE=1 SV=1
165	1	SwissProt	SDF1_HUMAN	41	10659	3	3	2	2	1.16	Stromal cell-derived factor 1 OS=Homo sapiens GN=CXCL12 PE=1 SV=1
166	1	SwissProt	PGK1_HUMAN	41	44586	1	1	1	1	0.1	Phosphoglycerate kinase 1 OS=Homo sapiens GN=PGK1 PE=1 SV=3
167	1	SwissProt	SETLP_HUMAN	41	34861	1	1	1	1	0.13	Protein SETSIP OS=Homo sapiens GN=SETSIP PE=1 SV=1
168	1	SwissProt	HNRPM_HUMAN	40	77464	2	2	2	2	0.12	Heterogeneous nuclear ribonucleoprotein M OS=Homo sapiens GN=HNRNPM PE=1 SV=3
169	1	SwissProt	PPIB_HUMAN	40	23728	1	1	1	1	0.19	Peptidyl-prolyl cis-trans isomerase B OS=Homo sapiens GN=PPIB PE=1 SV=2
170	1	SwissProt	LMNB2_HUMAN	39	69906	1	1	1	1	0.06	Lamin-B2 OS=Homo sapiens GN=LMNB2 PE=1 SV=4
171	1	SwissProt	HPT_HUMAN	39	45177	2	2	2	2	0.21	Haptoglobin OS=Homo sapiens GN=HP PE=1 SV=1
172	1	SwissProt	ARPC3_HUMAN	39	20533	1	1	1	1	0.23	Actin-related protein 2/3 complex subunit 3 OS=Homo sapiens GN=ARPC3 PE=1 SV=3
173	1	SwissProt	GNAL_HUMAN	39	44280	1	1	1	1	0.1	Guanine nucleotide-binding protein G(olf) subunit alpha OS=Homo sapiens GN=GNAL PE=1 SV=1
174	1	SwissProt	APOA1_HUMAN	39	30759	2	2	2	2	0.32	Apolipoprotein A-I OS=Homo sapiens GN=APOA1 PE=1 SV=1
175	1	SwissProt	RPN1_HUMAN	38	68527	1	1	1	1	0.06	Dolichyl-diphosphooligosaccharide--protein glycosyltransferase subunit 1 OS=Homo sapiens GN=RPN1 PE=1 SV=1
176	1	SwissProt	MDHM_HUMAN	38	35481	1	1	1	1	0.13	Malate dehydrogenase, mitochondrial OS=Homo sapiens GN=MDH2 PE=1 SV=3
177	1	SwissProt	HCD2_HUMAN	38	26906	1	1	1	1	0.17	3-hydroxyacyl-CoA dehydrogenase type-2 OS=Homo sapiens GN=HSD17B10 PE=1 SV=3
178	1	SwissProt	2B18_HUMAN	38	29985	1	1	1	1	0.15	HLA class II histocompatibility antigen, DRB1-8 beta chain OS=Homo sapiens GN=HLA-DRB1 PE=1 SV=2
179	1	SwissProt	PLEC_HUMAN	38	531466	2	2	2	2	0.02	Plectin OS=Homo sapiens GN=PLEC PE=1 SV=3
180	1	SwissProt	F13A_HUMAN	35	83215	1	1	1	1	0.05	Coagulation factor XIII A chain OS=Homo sapiens GN=F13A1 PE=1 SV=4
181	1	SwissProt	DX39A_HUMAN	35	49098	1	1	1	1	0.09	ATP-dependent RNA helicase DDX39A OS=Homo sapiens GN=DDX39A PE=1 SV=2
182	1	SwissProt	HLAE_HUMAN	35	40132	1	1	1	1	0.11	HLA class I histocompatibility antigen, alpha chain E OS=Homo sapiens GN=HLA-E PE=1 SV=3
183	1	SwissProt	PRDX6_HUMAN	35	25019	2	2	2	2	0.4	Peroxiredoxin-6 OS=Homo sapiens GN=PRDX6 PE=1 SV=3
184	1	SwissProt	PRS23_HUMAN	35	42974	1	1	1	1	0.1	Serine protease 23 OS=Homo sapiens GN=PRSS23 PE=1 SV=1
185	1	SwissProt	RL11_HUMAN	35	20240	1	1	1	1	0.23	60S ribosomal protein L11 OS=Homo sapiens GN=RPL11 PE=1 SV=2
186	1	SwissProt	LMAN1_HUMAN	34	57513	1	1	1	1	0.08	Protein ERGIC-53 OS=Homo sapiens GN=LMAN1 PE=1 SV=2
187	1	SwissProt	TMEDA_HUMAN	34	24960	1	1	1	1	0.18	Transmembrane emp24 domain-containing protein 10 OS=Homo sapiens GN=TMED10 PE=1 SV=2
188	1	SwissProt	CADH1_HUMAN	34	97396	1	1	1	1	0.04	Cadherin-1 OS=Homo sapiens GN=CDH1 PE=1 SV=3
189	1	SwissProt	FRIH_HUMAN	34	21212	1	1	1	1	0.22	Ferritin heavy chain OS=Homo sapiens GN=FTH1 PE=1 SV=2
190	1	SwissProt	GDIR1_HUMAN	33	23193	1	1	1	1	0.2	Rho GDP-dissociation inhibitor 1 OS=Homo sapiens GN=ARHGDIA PE=1 SV=3
191	1	SwissProt	PDIA3_HUMAN	33	56747	2	2	2	2	0.16	Protein disulfide-isomerase A3 OS=Homo sapiens GN=PDIA3 PE=1 SV=4
192	1	SwissProt	RL24_HUMAN	33	17768	2	2	1	1	0.26	60S ribosomal protein L24 OS=Homo sapiens GN=RPL24 PE=1 SV=1
193	1	SwissProt	CH10_HUMAN	33	10925	3	3	3	3	2.11	10 kDa heat shock protein, mitochondrial OS=Homo sapiens GN=HSPE1 PE=1 SV=2
194	1	SwissProt	HVC33_HUMAN	33	12980	1	1	1	1	0.38	Immunoglobulin heavy variable 3-30-3 OS=Homo sapiens GN=IGHV3-30-3 PE=3 SV=1
195	1	SwissProt	DCD_HUMAN	33	11277	1	1	1	1	0.44	Dermcidin OS=Homo sapiens GN=DCD PE=1 SV=2
196	1	SwissProt	IF4A2_HUMAN	32	46373	1	1	1	1	0.1	Eukaryotic initiation factor 4A-II OS=Homo sapiens GN=EIF4A2 PE=1 SV=2
197	1	SwissProt	H15_HUMAN	32	22566	2	2	2	2	0.45	Histone H1.5 OS=Homo sapiens GN=HIST1H1B PE=1 SV=3
198	1	SwissProt	KPRP_HUMAN	32	64093	2	2	2	2	0.14	Keratinocyte proline-rich protein OS=Homo sapiens GN=KPRP PE=1 SV=1
199	1	SwissProt	MVP_HUMAN	32	99266	1	1	1	1	0.04	Major vault protein OS=Homo sapiens GN=MVP PE=1 SV=4
200	1	SwissProt	RINI_HUMAN	32	49941	1	1	1	1	0.09	Ribonuclease inhibitor OS=Homo sapiens GN=RNH1 PE=1 SV=2
201	1	SwissProt	DHE3_HUMAN	32	61359	1	1	1	1	0.07	Glutamate dehydrogenase 1, mitochondrial OS=Homo sapiens GN=GLUD1 PE=1 SV=2
202	1	SwissProt	CATD_HUMAN	31	44524	1	1	1	1	0.1	Cathepsin D OS=Homo sapiens GN=CTSD PE=1 SV=1
203	1	SwissProt	PTPRC_HUMAN	31	147162	1	1	1	1	0.03	Receptor-type tyrosine-protein phosphatase C OS=Homo sapiens GN=PTPRC PE=1 SV=2
204	1	SwissProt	ANGL8_HUMAN	30	22092	1	1	1	1	0.21	Angiopoietin-like protein 8 OS=Homo sapiens GN=ANGPTL8 PE=1 SV=1
205	1	SwissProt	LDHB_HUMAN	30	36615	1	1	1	1	0.12	L-lactate dehydrogenase B chain OS=Homo sapiens GN=LDHB PE=1 SV=2
206	1	SwissProt	RS10L_HUMAN	30	20108	1	1	1	1	0.23	Putative 40S ribosomal protein S10-like OS=Homo sapiens GN=RPS10P5 PE=5 SV=1
207	1	SwissProt	PLMN_HUMAN	29	90510	1	1	1	1	0.05	Plasminogen OS=Homo sapiens GN=PLG PE=1 SV=2
208	1	SwissProt	MGP_HUMAN	29	12345	1	1	1	1	0.4	Matrix Gla protein OS=Homo sapiens GN=MGP PE=1 SV=2
209	1	SwissProt	DPYL2_HUMAN	29	62255	1	1	1	1	0.07	Dihydropyrimidinase-related protein 2 OS=Homo sapiens GN=DPYSL2 PE=1 SV=1
210	1	SwissProt	CO5_HUMAN	29	188186	2	2	1	1	0.02	Complement C5 OS=Homo sapiens GN=C5 PE=1 SV=4
211	1	SwissProt	ECP_HUMAN	28	18373	1	1	1	1	0.25	Eosinophil cationic protein OS=Homo sapiens GN=RNASE3 PE=1 SV=2
212	1	SwissProt	IC1_HUMAN	28	55119	1	1	1	1	0.08	Plasma protease C1 inhibitor OS=Homo sapiens GN=SERPING1 PE=1 SV=2
213	1	SwissProt	APOC3_HUMAN	28	10846	1	1	1	1	0.46	Apolipoprotein C-III OS=Homo sapiens GN=APOC3 PE=1 SV=1
214	1	SwissProt	CNDP2_HUMAN	28	52845	1	1	1	1	0.08	Cytosolic non-specific dipeptidase OS=Homo sapiens GN=CNDP2 PE=1 SV=2
215	1	SwissProt	ARF1_HUMAN	26	20684	1	1	1	1	0.22	ADP-ribosylation factor 1 OS=Homo sapiens GN=ARF1 PE=1 SV=2
216	1	SwissProt	TXND5_HUMAN	26	47599	1	1	1	1	0.09	Thioredoxin domain-containing protein 5 OS=Homo sapiens GN=TXNDC5 PE=1 SV=2
217	1	SwissProt	PSME1_HUMAN	26	28705	1	1	1	1	0.16	Proteasome activator complex subunit 1 OS=Homo sapiens GN=PSME1 PE=1 SV=1
218	1	SwissProt	ALDH2_HUMAN	26	56346	1	1	1	1	0.08	Aldehyde dehydrogenase, mitochondrial OS=Homo sapiens GN=ALDH2 PE=1 SV=2
219	1	SwissProt	LASP1_HUMAN	26	29698	1	1	1	1	0.15	LIM and SH3 domain protein 1 OS=Homo sapiens GN=LASP1 PE=1 SV=2
220	1	SwissProt	EBLN2_HUMAN	26	30430	2	2	1	1	0.15	Endogenous Bornavirus-like nucleoprotein 2 OS=Homo sapiens GN=EBLN2 PE=2 SV=1
221	1	SwissProt	AOC3_HUMAN	26	84568	1	1	1	1	0.05	Membrane primary amine oxidase OS=Homo sapiens GN=AOC3 PE=1 SV=3
222	1	SwissProt	RS25_HUMAN	26	13734	1	1	1	1	0.35	40S ribosomal protein S25 OS=Homo sapiens GN=RPS25 PE=1 SV=1
223	1	SwissProt	HMGA1_HUMAN	25	11669	1	1	1	1	0.42	High mobility group protein HMG-I/HMG-Y OS=Homo sapiens GN=HMGA1 PE=1 SV=3
224	1	SwissProt	RL7A_HUMAN	25	29977	1	1	1	1	0.15	60S ribosomal protein L7a OS=Homo sapiens GN=RPL7A PE=1 SV=2
225	1	SwissProt	PEBP1_HUMAN	25	21044	2	2	2	2	0.49	Phosphatidylethanolamine-binding protein 1 OS=Homo sapiens GN=PEBP1 PE=1 SV=3
226	1	SwissProt	SEM3B_HUMAN	25	83069	1	1	1	1	0.05	Semaphorin-3B OS=Homo sapiens GN=SEMA3B PE=2 SV=1
227	1	SwissProt	CBR1_HUMAN	25	30356	2	2	2	2	0.32	Carbonyl reductase [NADPH] 1 OS=Homo sapiens GN=CBR1 PE=1 SV=3
228	1	SwissProt	RRBP1_HUMAN	25	152381	1	1	1	1	0.03	Ribosome-binding protein 1 OS=Homo sapiens GN=RRBP1 PE=1 SV=4
229	1	SwissProt	IGHM_HUMAN	23	49409	2	2	2	2	0.19	Immunoglobulin heavy constant mu OS=Homo sapiens GN=IGHM PE=1 SV=4
230	1	SwissProt	BAG1_HUMAN	24	38755	2	2	1	1	0.12	BAG family molecular chaperone regulator 1 OS=Homo sapiens GN=BAG1 PE=1 SV=4
231	1	SwissProt	ARPC5_HUMAN	24	16310	1	1	1	1	0.29	Actin-related protein 2/3 complex subunit 5 OS=Homo sapiens GN=ARPC5 PE=1 SV=3
232	1	SwissProt	SRSF3_HUMAN	24	19318	1	1	1	1	0.24	Serine/arginine-rich splicing factor 3 OS=Homo sapiens GN=SRSF3 PE=1 SV=1
233	1	SwissProt	PRDX5_HUMAN	24	22073	1	1	1	1	0.21	Peroxiredoxin-5, mitochondrial OS=Homo sapiens GN=PRDX5 PE=1 SV=4
234	1	SwissProt	CBPA3_HUMAN	23	48639	1	1	1	1	0.09	Mast cell carboxypeptidase A OS=Homo sapiens GN=CPA3 PE=1 SV=2
235	1	SwissProt	IQGA1_HUMAN	23	189134	1	1	1	1	0.02	Ras GTPase-activating-like protein IQGAP1 OS=Homo sapiens GN=IQGAP1 PE=1 SV=1
236	1	SwissProt	HNRH3_HUMAN	23	36903	1	1	1	1	0.12	Heterogeneous nuclear ribonucleoprotein H3 OS=Homo sapiens GN=HNRNPH3 PE=1 SV=2
237	1	SwissProt	KCD12_HUMAN	23	35679	1	1	1	1	0.13	BTB/POZ domain-containing protein KCTD12 OS=Homo sapiens GN=KCTD12 PE=1 SV=1
238	1	SwissProt	TETN_HUMAN	22	22522	1	1	1	1	0.2	Tetranectin OS=Homo sapiens GN=CLEC3B PE=1 SV=3
239	1	SwissProt	CO4A1_HUMAN	22	160514	1	1	1	1	0.03	Collagen alpha-1(IV) chain OS=Homo sapiens GN=COL4A1 PE=1 SV=3
240	1	SwissProt	RAB1A_HUMAN	22	22663	1	1	1	1	0.2	Ras-related protein Rab-1A OS=Homo sapiens GN=RAB1A PE=1 SV=3
241	1	SwissProt	MDHC_HUMAN	22	36403	1	1	1	1	0.12	Malate dehydrogenase, cytoplasmic OS=Homo sapiens GN=MDH1 PE=1 SV=4
242	1	SwissProt	OLFL3_HUMAN	22	45981	1	1	1	1	0.1	Olfactomedin-like protein 3 OS=Homo sapiens GN=OLFML3 PE=2 SV=1
243	1	SwissProt	ARPC4_HUMAN	21	19654	2	2	2	2	0.53	Actin-related protein 2/3 complex subunit 4 OS=Homo sapiens GN=ARPC4 PE=1 SV=3
244	1	SwissProt	E41L2_HUMAN	21	112519	1	1	1	1	0.04	Band 4.1-like protein 2 OS=Homo sapiens GN=EPB41L2 PE=1 SV=1
245	1	SwissProt	MRUPP_HUMAN	21	13361	1	1	1	1	0.36	Putative MORF4 family-associated protein 1-like protein UPP OS=Homo sapiens PE=1 SV=1
246	1	SwissProt	B3AT_HUMAN	21	101727	1	1	1	1	0.04	Band 3 anion transport protein OS=Homo sapiens GN=SLC4A1 PE=1 SV=3
247	1	SwissProt	CO1A1_HUMAN	21	138857	1	1	1	1	0.03	Collagen alpha-1(I) chain OS=Homo sapiens GN=COL1A1 PE=1 SV=5
248	1	SwissProt	CAH2_HUMAN	21	29228	1	1	1	1	0.16	Carbonic anhydrase 2 OS=Homo sapiens GN=CA2 PE=1 SV=2
249	1	SwissProt	CNTN2_HUMAN	20	113322	1	1	1	1	0.04	Contactin-2 OS=Homo sapiens GN=CNTN2 PE=1 SV=1
250	1	SwissProt	H10_HUMAN	20	20850	1	1	1	1	0.22	Histone H1.0 OS=Homo sapiens GN=H1F0 PE=1 SV=3
251	1	SwissProt	ISK5_HUMAN	20	120637	1	1	1	1	0.04	Serine protease inhibitor Kazal-type 5 OS=Homo sapiens GN=SPINK5 PE=1 SV=2
252	1	SwissProt	CLC4K_HUMAN	20	36702	1	1	1	1	0.12	C-type lectin domain family 4 member K OS=Homo sapiens GN=CD207 PE=1 SV=2
253	1	SwissProt	PRAX_HUMAN	19	154807	1	1	1	1	0.03	Periaxin OS=Homo sapiens GN=PRX PE=1 SV=2
254	1	SwissProt	NPM_HUMAN	19	32555	1	1	1	1	0.14	Nucleophosmin OS=Homo sapiens GN=NPM1 PE=1 SV=2
255	1	SwissProt	SFPQ_HUMAN	19	76102	1	1	1	1	0.06	Splicing factor, proline- and glutamine-rich OS=Homo sapiens GN=SFPQ PE=1 SV=2
256	1	SwissProt	KCNQ3_HUMAN	19	96682	1	1	1	1	0.04	Potassium voltage-gated channel subfamily KQT member 3 OS=Homo sapiens GN=KCNQ3 PE=1 SV=2
257	1	SwissProt	NEUL_HUMAN	19	80600	1	1	1	1	0.05	Neurolysin, mitochondrial OS=Homo sapiens GN=NLN PE=1 SV=1
258	1	SwissProt	STX18_HUMAN	18	38650	1	1	1	1	0.12	Syntaxin-18 OS=Homo sapiens GN=STX18 PE=1 SV=1
259	1	SwissProt	ARMC2_HUMAN	18	96805	1	1	1	1	0.04	Armadillo repeat-containing protein 2 OS=Homo sapiens GN=ARMC2 PE=2 SV=4
260	1	SwissProt	CLPX_HUMAN	18	69181	1	1	1	1	0.06	ATP-dependent Clp protease ATP-binding subunit clpX-like, mitochondrial OS=Homo sapiens GN=CLPX PE=1 SV=2
261	1	SwissProt	HCLS1_HUMAN	18	53981	1	1	1	1	0.08	Hematopoietic lineage cell-specific protein OS=Homo sapiens GN=HCLS1 PE=1 SV=3
262	1	SwissProt	IF122_HUMAN	18	141735	1	1	1	1	0.03	Intraflagellar transport protein 122 homolog OS=Homo sapiens GN=IFT122 PE=1 SV=2
263	1	SwissProt	CERU_HUMAN	17	122128	1	1	1	1	0.04	Ceruloplasmin OS=Homo sapiens GN=CP PE=1 SV=1
264	1	SwissProt	TPA_HUMAN	17	62876	1	1	1	1	0.07	Tissue-type plasminogen activator OS=Homo sapiens GN=PLAT PE=1 SV=1
265	1	SwissProt	IGJ_HUMAN	17	18087	1	1	1	1	0.26	Immunoglobulin J chain OS=Homo sapiens GN=JCHAIN PE=1 SV=4
266	1	SwissProt	TPP1_HUMAN	17	61210	1	1	1	1	0.07	Tripeptidyl-peptidase 1 OS=Homo sapiens GN=TPP1 PE=1 SV=2
267	1	SwissProt	THOP1_HUMAN	17	78789	1	1	1	1	0.06	Thimet oligopeptidase OS=Homo sapiens GN=THOP1 PE=1 SV=2
268	1	SwissProt	UBP31_HUMAN	16	146560	1	1	1	1	0.03	Ubiquitin carboxyl-terminal hydrolase 31 OS=Homo sapiens GN=USP31 PE=2 SV=2
269	1	SwissProt	MD13L_HUMAN	16	242447	1	1	1	1	0.02	Mediator of RNA polymerase II transcription subunit 13-like OS=Homo sapiens GN=MED13L PE=1 SV=1
270	1	SwissProt	NXF5_HUMAN	16	45598	1	1	1	1	0.1	Nuclear RNA export factor 5 OS=Homo sapiens GN=NXF5 PE=2 SV=1
271	1	SwissProt	RASF4_HUMAN	16	36725	1	1	1	1	0.12	Ras association domain-containing protein 4 OS=Homo sapiens GN=RASSF4 PE=1 SV=2
272	1	SwissProt	HYOU1_HUMAN	16	111266	1	1	1	1	0.04	Hypoxia up-regulated protein 1 OS=Homo sapiens GN=HYOU1 PE=1 SV=1
273	1	SwissProt	NED4L_HUMAN	16	111862	1	1	1	1	0.04	E3 ubiquitin-protein ligase NEDD4-like OS=Homo sapiens GN=NEDD4L PE=1 SV=2
274	1	SwissProt	COG1_HUMAN	16	108909	1	1	1	1	0.04	Conserved oligomeric Golgi complex subunit 1 OS=Homo sapiens GN=COG1 PE=1 SV=1
275	1	SwissProt	ATL3_HUMAN	15	188569	1	1	1	1	0.02	ADAMTS-like protein 3 OS=Homo sapiens GN=ADAMTSL3 PE=1 SV=4
276	1	SwissProt	PCDH7_HUMAN	15	116000	1	1	1	1	0.04	Protocadherin-7 OS=Homo sapiens GN=PCDH7 PE=1 SV=2
277	1	SwissProt	MPDZ_HUMAN	15	221481	1	1	1	1	0.02	Multiple PDZ domain protein OS=Homo sapiens GN=MPDZ PE=1 SV=2
278	1	SwissProt	MKNK2_HUMAN	15	51842	1	1	1	1	0.09	MAP kinase-interacting serine/threonine-protein kinase 2 OS=Homo sapiens GN=MKNK2 PE=1 SV=3
279	1	SwissProt	ORC6_HUMAN	14	28089	1	1	1	1	0.16	Origin recognition complex subunit 6 OS=Homo sapiens GN=ORC6 PE=1 SV=1

## Sheet: P-2
Family	Member	Database	Accession	Score	Mass	Num. of matches	Num. of significant matches	Num. of sequences	Num. of significant sequences	emPAI	Description
1	1	SwissProt	APOE_HUMAN	647	36132	21	21	12	12	3.56	Apolipoprotein E OS=Homo sapiens GN=APOE PE=1 SV=1
2	1	SwissProt	HBB_HUMAN	527	15988	19	19	7	7	7.03	Hemoglobin subunit beta OS=Homo sapiens GN=HBB PE=1 SV=2
3	1	SwissProt	VTNC_HUMAN	333	54271	12	12	4	4	0.48	Vitronectin OS=Homo sapiens GN=VTN PE=1 SV=1
4	1	SwissProt	HBA_HUMAN	283	15248	11	11	5	5	4.15	Hemoglobin subunit alpha OS=Homo sapiens GN=HBA1 PE=1 SV=2
5	1	SwissProt	ACTB_HUMAN	264	41710	10	10	5	5	0.84	Actin, cytoplasmic 1 OS=Homo sapiens GN=ACTB PE=1 SV=1
5	2	SwissProt	ACTA_HUMAN	161	41982	7	7	4	4	0.5	Actin, aortic smooth muscle OS=Homo sapiens GN=ACTA2 PE=1 SV=1
6	1	SwissProt	HRG_HUMAN	237	59541	7	7	5	5	0.43	Histidine-rich glycoprotein OS=Homo sapiens GN=HRG PE=1 SV=1
7	1	SwissProt	SAMP_HUMAN	234	25371	6	6	4	4	0.94	Serum amyloid P-component OS=Homo sapiens GN=APCS PE=1 SV=2
8	1	SwissProt	H4_HUMAN	225	11360	6	6	3	3	1.98	Histone H4 OS=Homo sapiens GN=HIST1H4A PE=1 SV=2
9	1	SwissProt	LYSC_HUMAN	222	16526	6	6	2	2	1.13	Lysozyme C OS=Homo sapiens GN=LYZ PE=1 SV=1
10	1	SwissProt	K2C1_HUMAN	206	65999	5	5	5	5	0.38	Keratin, type II cytoskeletal 1 OS=Homo sapiens GN=KRT1 PE=1 SV=6
10	2	SwissProt	K22E_HUMAN	131	65393	4	4	4	4	0.3	Keratin, type II cytoskeletal 2 epidermal OS=Homo sapiens GN=KRT2 PE=1 SV=2
10	3	SwissProt	K2C4_HUMAN	96	57250	4	4	4	4	0.34	Keratin, type II cytoskeletal 4 OS=Homo sapiens GN=KRT4 PE=1 SV=4
10	4	SwissProt	K2C8_HUMAN	94	53671	4	4	4	4	0.37	Keratin, type II cytoskeletal 8 OS=Homo sapiens GN=KRT8 PE=1 SV=7
10	5	SwissProt	K2C7_HUMAN	81	51354	3	3	3	3	0.28	Keratin, type II cytoskeletal 7 OS=Homo sapiens GN=KRT7 PE=1 SV=5
11	1	SwissProt	H2B1C_HUMAN	166	13898	5	5	3	3	1.45	Histone H2B type 1-C/E/F/G/I OS=Homo sapiens GN=HIST1H2BC PE=1 SV=4
12	1	SwissProt	CO9_HUMAN	166	63133	7	7	4	4	0.31	Complement component C9 OS=Homo sapiens GN=C9 PE=1 SV=2
13	1	SwissProt	CO3_HUMAN	145	187030	4	4	3	3	0.07	Complement C3 OS=Homo sapiens GN=C3 PE=1 SV=2
14	1	SwissProt	APOA4_HUMAN	143	45371	6	6	5	5	0.59	Apolipoprotein A-IV OS=Homo sapiens GN=APOA4 PE=1 SV=3
15	1	SwissProt	ALBU_HUMAN	139	69321	8	8	5	5	0.44	Serum albumin OS=Homo sapiens GN=ALB PE=1 SV=2
16	1	SwissProt	H2A1A_HUMAN	106	14225	4	4	2	2	0.79	Histone H2A type 1-A OS=Homo sapiens GN=HIST1H2AA PE=1 SV=3
17	1	SwissProt	CLUS_HUMAN	86	52461	6	6	4	4	0.38	Clusterin OS=Homo sapiens GN=CLU PE=1 SV=1
18	1	SwissProt	K1C10_HUMAN	70	58792	4	4	4	4	0.33	Keratin, type I cytoskeletal 10 OS=Homo sapiens GN=KRT10 PE=1 SV=6
19	1	SwissProt	K1C14_HUMAN	58	51529	2	2	2	2	0.18	Keratin, type I cytoskeletal 14 OS=Homo sapiens GN=KRT14 PE=1 SV=4
20	1	SwissProt	ATPB_HUMAN	58	56525	2	2	2	2	0.16	ATP synthase subunit beta, mitochondrial OS=Homo sapiens GN=ATP5B PE=1 SV=3
21	1	SwissProt	CO6A3_HUMAN	55	343457	2	2	2	2	0.03	Collagen alpha-3(VI) chain OS=Homo sapiens GN=COL6A3 PE=1 SV=5
22	1	SwissProt	VIME_HUMAN	55	53619	2	2	2	2	0.17	Vimentin OS=Homo sapiens GN=VIM PE=1 SV=4
23	1	SwissProt	TRFL_HUMAN	47	78132	4	4	4	4	0.24	Lactotransferrin OS=Homo sapiens GN=LTF PE=1 SV=6
24	1	SwissProt	PEBP1_HUMAN	43	21044	1	1	1	1	0.22	Phosphatidylethanolamine-binding protein 1 OS=Homo sapiens GN=PEBP1 PE=1 SV=3
25	1	SwissProt	EF1A1_HUMAN	42	50109	1	1	1	1	0.09	Elongation factor 1-alpha 1 OS=Homo sapiens GN=EEF1A1 PE=1 SV=1
26	1	SwissProt	A1AT_HUMAN	42	46707	2	2	2	2	0.2	Alpha-1-antitrypsin OS=Homo sapiens GN=SERPINA1 PE=1 SV=3
27	1	SwissProt	CFAH_HUMAN	42	139005	1	1	1	1	0.03	Complement factor H OS=Homo sapiens GN=CFH PE=1 SV=4
28	1	SwissProt	MMSA_HUMAN	42	57803	1	1	1	1	0.08	Methylmalonate-semialdehyde dehydrogenase [acylating], mitochondrial OS=Homo sapiens GN=ALDH6A1 PE=1 SV=2
29	1	SwissProt	K1C9_HUMAN	40	62027	1	1	1	1	0.07	Keratin, type I cytoskeletal 9 OS=Homo sapiens GN=KRT9 PE=1 SV=3
30	1	SwissProt	IGHA1_HUMAN	40	37631	1	1	1	1	0.12	Immunoglobulin heavy constant alpha 1 OS=Homo sapiens GN=IGHA1 PE=1 SV=2
31	1	SwissProt	IGHG2_HUMAN	39	35878	2	2	1	1	0.13	Immunoglobulin heavy constant gamma 2 OS=Homo sapiens GN=IGHG2 PE=1 SV=2
32	1	SwissProt	AMBP_HUMAN	38	38974	1	1	1	1	0.11	Protein AMBP OS=Homo sapiens GN=AMBP PE=1 SV=1
33	1	SwissProt	ACTN1_HUMAN	37	102993	1	1	1	1	0.04	Alpha-actinin-1 OS=Homo sapiens GN=ACTN1 PE=1 SV=2
34	1	SwissProt	CO8G_HUMAN	35	22264	2	2	2	2	0.46	Complement component C8 gamma chain OS=Homo sapiens GN=C8G PE=1 SV=3
35	1	SwissProt	UD2B7_HUMAN	35	60655	1	1	1	1	0.07	UDP-glucuronosyltransferase 2B7 OS=Homo sapiens GN=UGT2B7 PE=1 SV=1
36	1	SwissProt	S10A8_HUMAN	34	10828	1	1	1	1	0.46	Protein S100-A8 OS=Homo sapiens GN=S100A8 PE=1 SV=1
37	1	SwissProt	CO6A2_HUMAN	31	108512	2	2	2	2	0.08	Collagen alpha-2(VI) chain OS=Homo sapiens GN=COL6A2 PE=1 SV=4
38	1	SwissProt	ALDOB_HUMAN	31	39448	1	1	1	1	0.11	Fructose-bisphosphate aldolase B OS=Homo sapiens GN=ALDOB PE=1 SV=2
39	1	SwissProt	ANXA5_HUMAN	30	35914	1	1	1	1	0.12	Annexin A5 OS=Homo sapiens GN=ANXA5 PE=1 SV=2
40	1	SwissProt	KPYM_HUMAN	29	57900	1	1	1	1	0.08	Pyruvate kinase PKM OS=Homo sapiens GN=PKM PE=1 SV=4
41	1	SwissProt	CCD15_HUMAN	28	110415	1	1	1	1	0.04	Coiled-coil domain-containing protein 15 OS=Homo sapiens GN=CCDC15 PE=2 SV=2
42	1	SwissProt	GATM_HUMAN	28	48424	2	2	2	2	0.19	Glycine amidinotransferase, mitochondrial OS=Homo sapiens GN=GATM PE=1 SV=1
43	1	SwissProt	PROF1_HUMAN	28	15045	1	1	1	1	0.32	Profilin-1 OS=Homo sapiens GN=PFN1 PE=1 SV=2
44	1	SwissProt	BT1A1_HUMAN	27	58923	1	1	1	1	0.07	Butyrophilin subfamily 1 member A1 OS=Homo sapiens GN=BTN1A1 PE=1 SV=3
45	1	SwissProt	COX2_HUMAN	26	25548	1	1	1	1	0.18	Cytochrome c oxidase subunit 2 OS=Homo sapiens GN=MT-CO2 PE=1 SV=1
46	1	SwissProt	ENOA_HUMAN	26	47139	2	2	2	2	0.2	Alpha-enolase OS=Homo sapiens GN=ENO1 PE=1 SV=2
47	1	SwissProt	RS27A_HUMAN	26	17953	1	1	1	1	0.26	Ubiquitin-40S ribosomal protein S27a OS=Homo sapiens GN=RPS27A PE=1 SV=2
48	1	SwissProt	IGG1_HUMAN	25	49299	1	1	1	1	0.09	Immunoglobulin gamma-1 heavy chain OS=Homo sapiens PE=1 SV=1
49	1	SwissProt	C1TC_HUMAN	23	101495	1	1	1	1	0.04	C-1-tetrahydrofolate synthase, cytoplasmic OS=Homo sapiens GN=MTHFD1 PE=1 SV=3
50	1	SwissProt	LMNA_HUMAN	23	74095	1	1	1	1	0.06	Prelamin-A/C OS=Homo sapiens GN=LMNA PE=1 SV=1
51	1	SwissProt	MPPA_HUMAN	22	58216	1	1	1	1	0.08	Mitochondrial-processing peptidase subunit alpha OS=Homo sapiens GN=PMPCA PE=1 SV=2
52	1	SwissProt	CPEB1_HUMAN	22	62555	1	1	1	1	0.07	Cytoplasmic polyadenylation element-binding protein 1 OS=Homo sapiens GN=CPEB1 PE=1 SV=1
53	1	SwissProt	UBP19_HUMAN	20	145559	1	1	1	1	0.03	Ubiquitin carboxyl-terminal hydrolase 19 OS=Homo sapiens GN=USP19 PE=1 SV=2
54	1	SwissProt	GTR11_HUMAN	20	53667	1	1	1	1	0.08	Solute carrier family 2, facilitated glucose transporter member 11 OS=Homo sapiens GN=SLC2A11 PE=2 SV=1
55	1	SwissProt	KIF22_HUMAN	19	73217	1	1	1	1	0.06	Kinesin-like protein KIF22 OS=Homo sapiens GN=KIF22 PE=1 SV=5
56	1	SwissProt	SPTN5_HUMAN	19	416493	1	1	1	1	0.01	Spectrin beta chain, non-erythrocytic 5 OS=Homo sapiens GN=SPTBN5 PE=1 SV=2
57	1	SwissProt	CH10_HUMAN	19	10925	1	1	1	1	0.46	10 kDa heat shock protein, mitochondrial OS=Homo sapiens GN=HSPE1 PE=1 SV=2
58	1	SwissProt	MED18_HUMAN	19	23647	1	1	1	1	0.19	Mediator of RNA polymerase II transcription subunit 18 OS=Homo sapiens GN=MED18 PE=1 SV=1
59	1	SwissProt	NRG2_HUMAN	18	91622	1	1	1	1	0.05	Pro-neuregulin-2, membrane-bound isoform OS=Homo sapiens GN=NRG2 PE=1 SV=1
60	1	SwissProt	UB2R1_HUMAN	18	26720	1	1	1	1	0.17	Ubiquitin-conjugating enzyme E2 R1 OS=Homo sapiens GN=CDC34 PE=1 SV=2
61	1	SwissProt	NSDHL_HUMAN	18	41874	1	1	1	1	0.11	Sterol-4-alpha-carboxylate 3-dehydrogenase, decarboxylating OS=Homo sapiens GN=NSDHL PE=1 SV=2
62	1	SwissProt	SPP2B_HUMAN	18	64601	1	1	1	1	0.07	Signal peptide peptidase-like 2B OS=Homo sapiens GN=SPPL2B PE=1 SV=2
63	1	SwissProt	CNDP2_HUMAN	18	52845	1	1	1	1	0.08	Cytosolic non-specific dipeptidase OS=Homo sapiens GN=CNDP2 PE=1 SV=2
64	1	SwissProt	CI172_HUMAN	17	106584	1	1	1	1	0.04	Uncharacterized protein C9orf172 OS=Homo sapiens GN=C9orf172 PE=3 SV=1
65	1	SwissProt	G3P_HUMAN	17	36030	1	1	1	1	0.12	Glyceraldehyde-3-phosphate dehydrogenase OS=Homo sapiens GN=GAPDH PE=1 SV=3
66	1	SwissProt	THSD1_HUMAN	17	94524	1	1	1	1	0.05	Thrombospondin type-1 domain-containing protein 1 OS=Homo sapiens GN=THSD1 PE=2 SV=1
67	1	SwissProt	FA43A_HUMAN	16	45747	1	1	1	1	0.1	Protein FAM43A OS=Homo sapiens GN=FAM43A PE=2 SV=2
68	1	SwissProt	DISC1_HUMAN	16	93552	1	1	1	1	0.05	Disrupted in schizophrenia 1 protein OS=Homo sapiens GN=DISC1 PE=1 SV=3
69	1	SwissProt	S22AA_HUMAN	16	60218	1	1	1	1	0.07	Solute carrier family 22 member 10 OS=Homo sapiens GN=SLC22A10 PE=2 SV=2
70	1	SwissProt	HSPB1_HUMAN	16	22768	1	1	1	1	0.2	Heat shock protein beta-1 OS=Homo sapiens GN=HSPB1 PE=1 SV=2
71	1	SwissProt	M3K3_HUMAN	15	70853	1	1	1	1	0.06	Mitogen-activated protein kinase kinase kinase 3 OS=Homo sapiens GN=MAP3K3 PE=1 SV=2
72	1	SwissProt	EZRI_HUMAN	15	69370	1	1	1	1	0.06	Ezrin OS=Homo sapiens GN=EZR PE=1 SV=4
73	1	SwissProt	SATL1_HUMAN	15	55796	1	1	1	1	0.08	Spermidine/spermine N(1)-acetyltransferase-like protein 1 OS=Homo sapiens GN=SATL1 PE=2 SV=3
74	1	SwissProt	LRC31_HUMAN	15	61450	1	1	1	1	0.07	Leucine-rich repeat-containing protein 31 OS=Homo sapiens GN=LRRC31 PE=2 SV=1

## Sheet: P-3
Family	Member	Database	Accession	Score	Mass	Num. of matches	Num. of significant matches	Num. of sequences	Num. of significant sequences	emPAI	Description
1	1	SwissProt	K2C1_HUMAN	1538	65999	48	48	17	17	2.39	Keratin, type II cytoskeletal 1 OS=Homo sapiens OX=9606 GN=KRT1 PE=1 SV=6
1	2	SwissProt	K22E_HUMAN	766	65393	23	23	12	12	1.18	Keratin, type II cytoskeletal 2 epidermal OS=Homo sapiens OX=9606 GN=KRT2 PE=1 SV=2
1	3	SwissProt	K2C8_HUMAN	550	53671	16	16	5	5	0.48	Keratin, type II cytoskeletal 8 OS=Homo sapiens OX=9606 GN=KRT8 PE=1 SV=7
1	4	SwissProt	K2C5_HUMAN	327	62340	10	10	7	7	0.61	Keratin, type II cytoskeletal 5 OS=Homo sapiens OX=9606 GN=KRT5 PE=1 SV=3
1	5	SwissProt	K2C6A_HUMAN	255	60008	9	9	6	6	0.53	Keratin, type II cytoskeletal 6A OS=Homo sapiens OX=9606 GN=KRT6A PE=1 SV=3
2	1	SwissProt	K1C9_HUMAN	1341	62027	37	37	13	13	1.43	Keratin, type I cytoskeletal 9 OS=Homo sapiens OX=9606 GN=KRT9 PE=1 SV=3
3	1	SwissProt	ACTB_HUMAN	1032	41710	37	37	8	8	1.76	Actin, cytoplasmic 1 OS=Homo sapiens OX=9606 GN=ACTB PE=1 SV=1
3	2	SwissProt	ACTA_HUMAN	491	41982	22	22	5	5	0.83	Actin, aortic smooth muscle OS=Homo sapiens OX=9606 GN=ACTA2 PE=1 SV=1
4	1	SwissProt	K1C10_HUMAN	766	58792	27	27	16	16	2.66	Keratin, type I cytoskeletal 10 OS=Homo sapiens OX=9606 GN=KRT10 PE=1 SV=6
4	2	SwissProt	K1C19_HUMAN	123	44079	2	2	2	2	0.21	Keratin, type I cytoskeletal 19 OS=Homo sapiens OX=9606 GN=KRT19 PE=1 SV=4
4	3	SwissProt	K1C14_HUMAN	75	51529	4	4	4	4	0.39	Keratin, type I cytoskeletal 14 OS=Homo sapiens OX=9606 GN=KRT14 PE=1 SV=4
4	4	SwissProt	K1C17_HUMAN	67	48076	3	3	3	3	0.3	Keratin, type I cytoskeletal 17 OS=Homo sapiens OX=9606 GN=KRT17 PE=1 SV=2
4	5	SwissProt	K1C16_HUMAN	62	51236	4	4	4	4	0.39	Keratin, type I cytoskeletal 16 OS=Homo sapiens OX=9606 GN=KRT16 PE=1 SV=4
5	1	SwissProt	VIME_HUMAN	550	53619	24	24	15	15	2.54	Vimentin OS=Homo sapiens OX=9606 GN=VIM PE=1 SV=4
6	1	SwissProt	FLNA_HUMAN	364	280564	14	14	13	13	0.22	Filamin-A OS=Homo sapiens OX=9606 GN=FLNA PE=1 SV=4
7	1	SwissProt	ALDOB_HUMAN	361	39448	11	11	7	7	1.12	Fructose-bisphosphate aldolase B OS=Homo sapiens OX=9606 GN=ALDOB PE=1 SV=2
8	1	SwissProt	ATPA_HUMAN	325	59714	11	11	10	10	1.04	ATP synthase subunit alpha, mitochondrial OS=Homo sapiens OX=9606 GN=ATP5F1A PE=1 SV=1
9	1	SwissProt	PGBM_HUMAN	321	468532	17	17	14	14	0.14	Basement membrane-specific heparan sulfate proteoglycan core protein OS=Homo sapiens OX=9606 GN=HSPG2 PE=1 SV=4
10	1	SwissProt	SAMP_HUMAN	309	25371	9	9	4	4	0.94	Serum amyloid P-component OS=Homo sapiens OX=9606 GN=APCS PE=1 SV=2
11	1	SwissProt	GATM_HUMAN	303	48424	16	16	10	10	1.86	Glycine amidinotransferase, mitochondrial OS=Homo sapiens OX=9606 GN=GATM PE=1 SV=1
12	1	SwissProt	ACTN4_HUMAN	295	104788	9	9	7	7	0.33	Alpha-actinin-4 OS=Homo sapiens OX=9606 GN=ACTN4 PE=1 SV=2
13	1	SwissProt	TBB4A_HUMAN	294	49554	10	10	6	6	0.98	Tubulin beta-4A chain OS=Homo sapiens OX=9606 GN=TUBB4A PE=1 SV=2
13	2	SwissProt	TBB5_HUMAN	270	49639	9	9	6	6	0.82	Tubulin beta chain OS=Homo sapiens OX=9606 GN=TUBB PE=1 SV=2
14	1	SwissProt	H2B1B_HUMAN	292	13942	6	6	2	2	1.43	Histone H2B type 1-B OS=Homo sapiens OX=9606 GN=HIST1H2BB PE=1 SV=2
15	1	SwissProt	CO6A3_HUMAN	291	343457	11	11	11	11	0.15	Collagen alpha-3(VI) chain OS=Homo sapiens OX=9606 GN=COL6A3 PE=1 SV=5
16	1	SwissProt	G3P_HUMAN	284	36030	9	9	5	5	0.8	Glyceraldehyde-3-phosphate dehydrogenase OS=Homo sapiens OX=9606 GN=GAPDH PE=1 SV=3
17	1	SwissProt	ATPB_HUMAN	279	56525	14	14	9	9	1.12	ATP synthase subunit beta, mitochondrial OS=Homo sapiens OX=9606 GN=ATP5F1B PE=1 SV=3
18	1	SwissProt	H2A1B_HUMAN	274	14127	10	10	4	4	2.24	Histone H2A type 1-B/E OS=Homo sapiens OX=9606 GN=HIST1H2AB PE=1 SV=2
18	2	SwissProt	H2A1D_HUMAN	256	14099	10	10	4	4	2.24	Histone H2A type 1-D OS=Homo sapiens OX=9606 GN=HIST1H2AD PE=1 SV=2
19	1	SwissProt	ENOA_HUMAN	263	47139	10	10	6	6	0.71	Alpha-enolase OS=Homo sapiens OX=9606 GN=ENO1 PE=1 SV=2
20	1	SwissProt	ALBU_HUMAN	255	69321	11	11	5	5	0.36	Serum albumin OS=Homo sapiens OX=9606 GN=ALB PE=1 SV=2
21	1	SwissProt	LYSC_HUMAN	250	16526	9	9	3	3	1.74	Lysozyme C OS=Homo sapiens OX=9606 GN=LYZ PE=1 SV=1
22	1	SwissProt	HBA_HUMAN	246	15248	10	10	4	4	2.92	Hemoglobin subunit alpha OS=Homo sapiens OX=9606 GN=HBA1 PE=1 SV=2
23	1	SwissProt	APOE_HUMAN	223	36132	10	10	8	8	1.54	Apolipoprotein E OS=Homo sapiens OX=9606 GN=APOE PE=1 SV=1
24	1	SwissProt	TBA1B_HUMAN	217	50120	10	10	7	7	0.81	Tubulin alpha-1B chain OS=Homo sapiens OX=9606 GN=TUBA1B PE=1 SV=1
24	2	SwissProt	TBA4A_HUMAN	89	49892	6	6	6	6	0.67	Tubulin alpha-4A chain OS=Homo sapiens OX=9606 GN=TUBA4A PE=1 SV=1
25	1	SwissProt	HS90A_HUMAN	202	84607	9	9	6	6	0.35	Heat shock protein HSP 90-alpha OS=Homo sapiens OX=9606 GN=HSP90AA1 PE=1 SV=5
25	2	SwissProt	HS90B_HUMAN	161	83212	7	7	5	5	0.29	Heat shock protein HSP 90-beta OS=Homo sapiens OX=9606 GN=HSP90AB1 PE=1 SV=4
25	3	SwissProt	ENPL_HUMAN	70	92411	3	3	3	3	0.15	Endoplasmin OS=Homo sapiens OX=9606 GN=HSP90B1 PE=1 SV=1
26	1	SwissProt	HBB_HUMAN	199	15988	8	8	5	5	3.77	Hemoglobin subunit beta OS=Homo sapiens OX=9606 GN=HBB PE=1 SV=2
26	2	SwissProt	HBG2_HUMAN	117	16116	4	4	4	4	1.81	Hemoglobin subunit gamma-2 OS=Homo sapiens OX=9606 GN=HBG2 PE=1 SV=2
26	3	SwissProt	HBD_HUMAN	69	16045	3	3	3	3	1.17	Hemoglobin subunit delta OS=Homo sapiens OX=9606 GN=HBD PE=1 SV=2
27	1	SwissProt	RET4_HUMAN	191	22995	4	4	3	3	0.73	Retinol-binding protein 4 OS=Homo sapiens OX=9606 GN=RBP4 PE=1 SV=3
28	1	SwissProt	HSPB1_HUMAN	191	22768	6	6	4	4	1.09	Heat shock protein beta-1 OS=Homo sapiens OX=9606 GN=HSPB1 PE=1 SV=2
29	1	SwissProt	H4_HUMAN	184	11360	5	5	3	3	1.98	Histone H4 OS=Homo sapiens OX=9606 GN=HIST1H4A PE=1 SV=2
30	1	SwissProt	PEBP1_HUMAN	180	21044	3	3	2	2	0.49	Phosphatidylethanolamine-binding protein 1 OS=Homo sapiens OX=9606 GN=PEBP1 PE=1 SV=3
31	1	SwissProt	PCKGM_HUMAN	177	70654	8	8	8	8	0.62	Phosphoenolpyruvate carboxykinase [GTP], mitochondrial OS=Homo sapiens OX=9606 GN=PCK2 PE=1 SV=4
32	1	SwissProt	LAMA5_HUMAN	167	399479	5	5	4	4	0.04	Laminin subunit alpha-5 OS=Homo sapiens OX=9606 GN=LAMA5 PE=1 SV=8
33	1	SwissProt	ANXA5_HUMAN	163	35914	6	6	5	5	0.8	Annexin A5 OS=Homo sapiens OX=9606 GN=ANXA5 PE=1 SV=2
34	1	SwissProt	HS71A_HUMAN	158	70009	3	3	2	2	0.13	Heat shock 70 kDa protein 1A OS=Homo sapiens OX=9606 GN=HSPA1A PE=1 SV=1
34	2	SwissProt	HSP7C_HUMAN	90	70854	3	3	2	2	0.13	Heat shock cognate 71 kDa protein OS=Homo sapiens OX=9606 GN=HSPA8 PE=1 SV=1
35	1	SwissProt	IGG1_HUMAN	153	49298	6	6	4	4	0.41	Immunoglobulin gamma-1 heavy chain OS=Homo sapiens OX=9606 PE=1 SV=2
36	1	SwissProt	CO9_HUMAN	152	63133	4	4	4	4	0.31	Complement component C9 OS=Homo sapiens OX=9606 GN=C9 PE=1 SV=2
37	1	SwissProt	CALL5_HUMAN	149	15883	4	4	2	2	0.69	Calmodulin-like protein 5 OS=Homo sapiens OX=9606 GN=CALML5 PE=1 SV=2
38	1	SwissProt	CRYAB_HUMAN	147	20146	6	6	4	4	1.83	Alpha-crystallin B chain OS=Homo sapiens OX=9606 GN=CRYAB PE=1 SV=2
39	1	SwissProt	UROM_HUMAN	145	69714	6	6	5	5	0.44	Uromodulin OS=Homo sapiens OX=9606 GN=UMOD PE=1 SV=1
40	1	SwissProt	MYH9_HUMAN	143	226392	6	6	6	6	0.12	Myosin-9 OS=Homo sapiens OX=9606 GN=MYH9 PE=1 SV=4
41	1	SwissProt	CLUS_HUMAN	142	52461	5	5	3	3	0.27	Clusterin OS=Homo sapiens OX=9606 GN=CLU PE=1 SV=1
42	1	SwissProt	GRP75_HUMAN	141	73635	6	6	5	5	0.33	Stress-70 protein, mitochondrial OS=Homo sapiens OX=9606 GN=HSPA9 PE=1 SV=2
43	1	SwissProt	AMBP_HUMAN	135	38974	3	3	2	2	0.24	Protein AMBP OS=Homo sapiens OX=9606 GN=AMBP PE=1 SV=1
44	1	SwissProt	TTHY_HUMAN	121	15877	4	4	2	2	0.69	Transthyretin OS=Homo sapiens OX=9606 GN=TTR PE=1 SV=1
45	1	SwissProt	CH60_HUMAN	120	61016	5	5	4	4	0.32	60 kDa heat shock protein, mitochondrial OS=Homo sapiens OX=9606 GN=HSPD1 PE=1 SV=2
46	1	SwissProt	ACON_HUMAN	118	85372	5	5	4	4	0.22	Aconitate hydratase, mitochondrial OS=Homo sapiens OX=9606 GN=ACO2 PE=1 SV=2
47	1	SwissProt	CNDP2_HUMAN	116	52845	4	4	4	4	0.38	Cytosolic non-specific dipeptidase OS=Homo sapiens OX=9606 GN=CNDP2 PE=1 SV=2
48	1	SwissProt	GSTP1_HUMAN	116	23341	6	6	4	4	1.05	Glutathione S-transferase P OS=Homo sapiens OX=9606 GN=GSTP1 PE=1 SV=2
49	1	SwissProt	ECHM_HUMAN	115	31367	4	4	3	3	0.5	Enoyl-CoA hydratase, mitochondrial OS=Homo sapiens OX=9606 GN=ECHS1 PE=1 SV=4
50	1	SwissProt	ALDH2_HUMAN	114	56346	6	6	4	4	0.46	Aldehyde dehydrogenase, mitochondrial OS=Homo sapiens OX=9606 GN=ALDH2 PE=1 SV=2
51	1	SwissProt	VTNC_HUMAN	113	54271	4	4	2	2	0.17	Vitronectin OS=Homo sapiens OX=9606 GN=VTN PE=1 SV=1
52	1	SwissProt	FRIL_HUMAN	112	20007	3	3	1	1	0.23	Ferritin light chain OS=Homo sapiens OX=9606 GN=FTL PE=1 SV=2
53	1	SwissProt	LAMB2_HUMAN	112	195854	7	7	7	7	0.16	Laminin subunit beta-2 OS=Homo sapiens OX=9606 GN=LAMB2 PE=1 SV=2
54	1	SwissProt	EZRI_HUMAN	111	69370	6	6	6	6	0.44	Ezrin OS=Homo sapiens OX=9606 GN=EZR PE=1 SV=4
55	1	SwissProt	MYH11_HUMAN	110	227199	5	5	5	5	0.1	Myosin-11 OS=Homo sapiens OX=9606 GN=MYH11 PE=1 SV=3
55	2	SwissProt	MYH10_HUMAN	93	228858	5	5	5	5	0.1	Myosin-10 OS=Homo sapiens OX=9606 GN=MYH10 PE=1 SV=3
56	1	SwissProt	AATM_HUMAN	110	47487	2	2	2	2	0.2	Aspartate aminotransferase, mitochondrial OS=Homo sapiens OX=9606 GN=GOT2 PE=1 SV=3
57	1	SwissProt	S10A7_HUMAN	109	11464	4	4	3	3	1.95	Protein S100-A7 OS=Homo sapiens OX=9606 GN=S100A7 PE=1 SV=4
58	1	SwissProt	LDHB_HUMAN	108	36615	3	3	3	3	0.41	L-lactate dehydrogenase B chain OS=Homo sapiens OX=9606 GN=LDHB PE=1 SV=2
59	1	SwissProt	THIM_HUMAN	107	41898	2	2	2	2	0.22	3-ketoacyl-CoA thiolase, mitochondrial OS=Homo sapiens OX=9606 GN=ACAA2 PE=1 SV=2
60	1	SwissProt	ACY1_HUMAN	105	45856	3	3	2	2	0.2	Aminoacylase-1 OS=Homo sapiens OX=9606 GN=ACY1 PE=1 SV=1
61	1	SwissProt	LMNA_HUMAN	101	74095	4	4	4	4	0.26	Prelamin-A/C OS=Homo sapiens OX=9606 GN=LMNA PE=1 SV=1
62	1	SwissProt	IGLC2_HUMAN	101	11287	4	4	2	2	1.07	Immunoglobulin lambda constant 2 OS=Homo sapiens OX=9606 GN=IGLC2 PE=1 SV=1
63	1	SwissProt	PBLD_HUMAN	100	31765	3	3	3	3	0.49	Phenazine biosynthesis-like domain-containing protein OS=Homo sapiens OX=9606 GN=PBLD PE=1 SV=2
64	1	SwissProt	FINC_HUMAN	99	262460	3	3	3	3	0.05	Fibronectin OS=Homo sapiens OX=9606 GN=FN1 PE=1 SV=4
65	1	SwissProt	CBR1_HUMAN	98	30356	2	2	2	2	0.32	Carbonyl reductase [NADPH] 1 OS=Homo sapiens OX=9606 GN=CBR1 PE=1 SV=3
66	1	SwissProt	GPDA_HUMAN	96	37543	2	2	2	2	0.25	Glycerol-3-phosphate dehydrogenase [NAD(+)], cytoplasmic OS=Homo sapiens OX=9606 GN=GPD1 PE=1 SV=4
67	1	SwissProt	PRDX1_HUMAN	96	22096	3	3	3	3	0.77	Peroxiredoxin-1 OS=Homo sapiens OX=9606 GN=PRDX1 PE=1 SV=1
67	2	SwissProt	PRDX2_HUMAN	73	21878	2	2	2	2	0.47	Peroxiredoxin-2 OS=Homo sapiens OX=9606 GN=PRDX2 PE=1 SV=5
68	1	SwissProt	PDIA1_HUMAN	96	57081	2	2	2	2	0.16	Protein disulfide-isomerase OS=Homo sapiens OX=9606 GN=P4HB PE=1 SV=3
69	1	SwissProt	MDHM_HUMAN	95	35481	4	4	4	4	0.61	Malate dehydrogenase, mitochondrial OS=Homo sapiens OX=9606 GN=MDH2 PE=1 SV=3
70	1	SwissProt	CRYL1_HUMAN	95	35396	4	4	4	4	0.61	Lambda-crystallin homolog OS=Homo sapiens OX=9606 GN=CRYL1 PE=1 SV=3
71	1	SwissProt	PRDX3_HUMAN	95	27675	3	3	2	2	0.36	Thioredoxin-dependent peroxide reductase, mitochondrial OS=Homo sapiens OX=9606 GN=PRDX3 PE=1 SV=3
72	1	SwissProt	ODO2_HUMAN	94	48724	2	2	2	2	0.19	Dihydrolipoyllysine-residue succinyltransferase component of 2-oxoglutarate dehydrogenase complex, mitochondrial OS=Homo sapiens OX=9606 GN=DLST PE=1 SV=4
73	1	SwissProt	RS27A_HUMAN	93	17953	1	1	1	1	0.26	Ubiquitin-40S ribosomal protein S27a OS=Homo sapiens OX=9606 GN=RPS27A PE=1 SV=2
74	1	SwissProt	BPIA1_HUMAN	92	26696	3	3	2	2	0.37	BPI fold-containing family A member 1 OS=Homo sapiens OX=9606 GN=BPIFA1 PE=1 SV=1
75	1	SwissProt	CO4A1_HUMAN	91	160510	5	5	2	2	0.05	Collagen alpha-1(IV) chain OS=Homo sapiens OX=9606 GN=COL4A1 PE=1 SV=4
76	1	SwissProt	EFTU_HUMAN	91	49510	2	2	2	2	0.19	Elongation factor Tu, mitochondrial OS=Homo sapiens OX=9606 GN=TUFM PE=1 SV=2
77	1	SwissProt	UD2B7_HUMAN	90	60681	5	5	3	3	0.23	UDP-glucuronosyltransferase 2B7 OS=Homo sapiens OX=9606 GN=UGT2B7 PE=1 SV=2
78	1	SwissProt	APOA4_HUMAN	90	45371	3	3	2	2	0.21	Apolipoprotein A-IV OS=Homo sapiens OX=9606 GN=APOA4 PE=1 SV=3
79	1	SwissProt	COX2_HUMAN	89	25548	3	3	2	2	0.39	Cytochrome c oxidase subunit 2 OS=Homo sapiens OX=9606 GN=MT-CO2 PE=1 SV=1
80	1	SwissProt	AMPN_HUMAN	89	109471	4	4	3	3	0.12	Aminopeptidase N OS=Homo sapiens OX=9606 GN=ANPEP PE=1 SV=4
81	1	SwissProt	ASSY_HUMAN	88	46501	2	2	2	2	0.2	Argininosuccinate synthase OS=Homo sapiens OX=9606 GN=ASS1 PE=1 SV=2
82	1	SwissProt	NEP_HUMAN	87	85460	2	2	2	2	0.1	Neprilysin OS=Homo sapiens OX=9606 GN=MME PE=1 SV=2
83	1	SwissProt	APOA1_HUMAN	87	30759	5	5	5	5	0.98	Apolipoprotein A-I OS=Homo sapiens OX=9606 GN=APOA1 PE=1 SV=1
84	1	SwissProt	MMSA_HUMAN	86	57803	3	3	3	3	0.25	Methylmalonate-semialdehyde dehydrogenase [acylating], mitochondrial OS=Homo sapiens OX=9606 GN=ALDH6A1 PE=1 SV=2
85	1	SwissProt	LRP2_HUMAN	86	521616	9	9	8	8	0.07	Low-density lipoprotein receptor-related protein 2 OS=Homo sapiens OX=9606 GN=LRP2 PE=1 SV=3
86	1	SwissProt	ML12A_HUMAN	85	19781	2	2	2	2	0.53	Myosin regulatory light chain 12A OS=Homo sapiens OX=9606 GN=MYL12A PE=1 SV=2
87	1	SwissProt	AT1A1_HUMAN	83	112824	3	3	2	2	0.08	Sodium/potassium-transporting ATPase subunit alpha-1 OS=Homo sapiens OX=9606 GN=ATP1A1 PE=1 SV=1
88	1	SwissProt	RS3_HUMAN	82	26671	2	2	2	2	0.37	40S ribosomal protein S3 OS=Homo sapiens OX=9606 GN=RPS3 PE=1 SV=2
89	1	SwissProt	CO4A2_HUMAN	81	167449	4	4	3	3	0.08	Collagen alpha-2(IV) chain OS=Homo sapiens OX=9606 GN=COL4A2 PE=1 SV=4
90	1	SwissProt	LG3BP_HUMAN	81	65289	2	2	2	2	0.14	Galectin-3-binding protein OS=Homo sapiens OX=9606 GN=LGALS3BP PE=1 SV=1
91	1	SwissProt	TAGL_HUMAN	80	22596	3	3	2	2	0.74	Transgelin OS=Homo sapiens OX=9606 GN=TAGLN PE=1 SV=4
92	1	SwissProt	ANXA2_HUMAN	80	38580	3	3	3	3	0.39	Annexin A2 OS=Homo sapiens OX=9606 GN=ANXA2 PE=1 SV=2
93	1	SwissProt	CALD1_HUMAN	78	93175	2	2	1	1	0.05	Caldesmon OS=Homo sapiens OX=9606 GN=CALD1 PE=1 SV=3
94	1	SwissProt	DHE3_HUMAN	77	61359	2	2	2	2	0.15	Glutamate dehydrogenase 1, mitochondrial OS=Homo sapiens OX=9606 GN=GLUD1 PE=1 SV=2
95	1	SwissProt	GDIB_HUMAN	74	50631	1	1	1	1	0.09	Rab GDP dissociation inhibitor beta OS=Homo sapiens OX=9606 GN=GDI2 PE=1 SV=2
96	1	SwissProt	FBN1_HUMAN	74	312022	2	2	2	2	0.03	Fibrillin-1 OS=Homo sapiens OX=9606 GN=FBN1 PE=1 SV=3
97	1	SwissProt	A1AT_HUMAN	74	46707	2	2	2	2	0.2	Alpha-1-antitrypsin OS=Homo sapiens OX=9606 GN=SERPINA1 PE=1 SV=3
98	1	SwissProt	IGHA1_HUMAN	73	37631	3	3	2	2	0.25	Immunoglobulin heavy constant alpha 1 OS=Homo sapiens OX=9606 GN=IGHA1 PE=1 SV=2
99	1	SwissProt	F16P1_HUMAN	73	36819	2	2	2	2	0.26	Fructose-1,6-bisphosphatase 1 OS=Homo sapiens OX=9606 GN=FBP1 PE=1 SV=5
100	1	SwissProt	CATD_HUMAN	73	44524	2	2	2	2	0.21	Cathepsin D OS=Homo sapiens OX=9606 GN=CTSD PE=1 SV=1
101	1	SwissProt	KPYM_HUMAN	72	57900	3	3	3	3	0.25	Pyruvate kinase PKM OS=Homo sapiens OX=9606 GN=PKM PE=1 SV=4
101	2	SwissProt	KPYR_HUMAN	40	61791	2	2	2	2	0.15	Pyruvate kinase PKLR OS=Homo sapiens OX=9606 GN=PKLR PE=1 SV=2
102	1	SwissProt	RL7_HUMAN	71	29207	1	1	1	1	0.16	60S ribosomal protein L7 OS=Homo sapiens OX=9606 GN=RPL7 PE=1 SV=1
103	1	SwissProt	AL4A1_HUMAN	69	61681	3	3	3	3	0.23	Delta-1-pyrroline-5-carboxylate dehydrogenase, mitochondrial OS=Homo sapiens OX=9606 GN=ALDH4A1 PE=1 SV=3
104	1	SwissProt	1433E_HUMAN	69	29155	3	3	2	2	0.33	14-3-3 protein epsilon OS=Homo sapiens OX=9606 GN=YWHAE PE=1 SV=1
104	2	SwissProt	1433Z_HUMAN	35	27728	3	3	2	2	0.35	14-3-3 protein zeta/delta OS=Homo sapiens OX=9606 GN=YWHAZ PE=1 SV=1
105	1	SwissProt	EF1A1_HUMAN	69	50109	3	3	2	2	0.18	Elongation factor 1-alpha 1 OS=Homo sapiens OX=9606 GN=EEF1A1 PE=1 SV=1
106	1	SwissProt	TINAL_HUMAN	69	52353	1	1	1	1	0.08	Tubulointerstitial nephritis antigen-like OS=Homo sapiens OX=9606 GN=TINAGL1 PE=1 SV=1
107	1	SwissProt	GLYC_HUMAN	68	53049	2	2	2	2	0.17	Serine hydroxymethyltransferase, cytosolic OS=Homo sapiens OX=9606 GN=SHMT1 PE=1 SV=1
108	1	SwissProt	SPTB2_HUMAN	67	274439	2	2	2	2	0.03	Spectrin beta chain, non-erythrocytic 1 OS=Homo sapiens OX=9606 GN=SPTBN1 PE=1 SV=2
109	1	SwissProt	QOR_HUMAN	66	35185	2	2	2	2	0.27	Quinone oxidoreductase OS=Homo sapiens OX=9606 GN=CRYZ PE=1 SV=1
110	1	SwissProt	CLH1_HUMAN	66	191493	4	4	4	4	0.09	Clathrin heavy chain 1 OS=Homo sapiens OX=9606 GN=CLTC PE=1 SV=5
111	1	SwissProt	AQP1_HUMAN	65	28508	1	1	1	1	0.16	Aquaporin-1 OS=Homo sapiens OX=9606 GN=AQP1 PE=1 SV=3
112	1	SwissProt	VINC_HUMAN	65	123722	2	2	2	2	0.07	Vinculin OS=Homo sapiens OX=9606 GN=VCL PE=1 SV=4
113	1	SwissProt	AK1A1_HUMAN	65	36550	3	3	3	3	0.41	Alcohol dehydrogenase [NADP(+)] OS=Homo sapiens OX=9606 GN=AKR1A1 PE=1 SV=3
114	1	SwissProt	CO3_HUMAN	65	187030	3	3	3	3	0.07	Complement C3 OS=Homo sapiens OX=9606 GN=C3 PE=1 SV=2
115	1	SwissProt	COIA1_HUMAN	63	178077	4	4	3	3	0.07	Collagen alpha-1(XVIII) chain OS=Homo sapiens OX=9606 GN=COL18A1 PE=1 SV=5
116	1	SwissProt	TKT_HUMAN	62	67835	2	2	2	2	0.13	Transketolase OS=Homo sapiens OX=9606 GN=TKT PE=1 SV=3
117	1	SwissProt	PIP_HUMAN	61	16562	1	1	1	1	0.29	Prolactin-inducible protein OS=Homo sapiens OX=9606 GN=PIP PE=1 SV=1
118	1	SwissProt	CO6A2_HUMAN	60	108512	1	1	1	1	0.04	Collagen alpha-2(VI) chain OS=Homo sapiens OX=9606 GN=COL6A2 PE=1 SV=4
119	1	SwissProt	AIFM1_HUMAN	60	66859	2	2	2	2	0.14	Apoptosis-inducing factor 1, mitochondrial OS=Homo sapiens OX=9606 GN=AIFM1 PE=1 SV=1
120	1	SwissProt	THTR_HUMAN	59	33408	2	2	2	2	0.29	Thiosulfate sulfurtransferase OS=Homo sapiens OX=9606 GN=TST PE=1 SV=4
121	1	SwissProt	ECHB_HUMAN	57	51262	2	2	2	2	0.18	Trifunctional enzyme subunit beta, mitochondrial OS=Homo sapiens OX=9606 GN=HADHB PE=1 SV=3
122	1	SwissProt	TPM1_HUMAN	57	32689	1	1	1	1	0.14	Tropomyosin alpha-1 chain OS=Homo sapiens OX=9606 GN=TPM1 PE=1 SV=2
123	1	SwissProt	SBP1_HUMAN	56	52358	1	1	1	1	0.08	Methanethiol oxidase OS=Homo sapiens OX=9606 GN=SELENBP1 PE=1 SV=2
124	1	SwissProt	DESP_HUMAN	56	331569	2	2	2	2	0.03	Desmoplakin OS=Homo sapiens OX=9606 GN=DSP PE=1 SV=3
125	1	SwissProt	FABPH_HUMAN	56	14849	1	1	1	1	0.32	Fatty acid-binding protein, heart OS=Homo sapiens OX=9606 GN=FABP3 PE=1 SV=4
126	1	SwissProt	TRFL_HUMAN	56	78132	2	2	2	2	0.11	Lactotransferrin OS=Homo sapiens OX=9606 GN=LTF PE=1 SV=6
127	1	SwissProt	AL7A1_HUMAN	55	58450	3	3	3	3	0.24	Alpha-aminoadipic semialdehyde dehydrogenase OS=Homo sapiens OX=9606 GN=ALDH7A1 PE=1 SV=5
128	1	SwissProt	TERA_HUMAN	55	89266	2	2	2	2	0.1	Transitional endoplasmic reticulum ATPase OS=Homo sapiens OX=9606 GN=VCP PE=1 SV=4
129	1	SwissProt	GSTA1_HUMAN	55	25615	3	3	2	2	0.39	Glutathione S-transferase A1 OS=Homo sapiens OX=9606 GN=GSTA1 PE=1 SV=3
130	1	SwissProt	SUCB2_HUMAN	54	46481	3	3	3	3	0.31	Succinate--CoA ligase [GDP-forming] subunit beta, mitochondrial OS=Homo sapiens OX=9606 GN=SUCLG2 PE=1 SV=2
131	1	SwissProt	COF1_HUMAN	54	18491	1	1	1	1	0.25	Cofilin-1 OS=Homo sapiens OX=9606 GN=CFL1 PE=1 SV=3
132	1	SwissProt	THIL_HUMAN	54	45171	2	2	2	2	0.21	Acetyl-CoA acetyltransferase, mitochondrial OS=Homo sapiens OX=9606 GN=ACAT1 PE=1 SV=1
133	1	SwissProt	DPP4_HUMAN	54	88222	1	1	1	1	0.05	Dipeptidyl peptidase 4 OS=Homo sapiens OX=9606 GN=DPP4 PE=1 SV=2
134	1	SwissProt	ACADM_HUMAN	53	46559	5	5	4	4	0.44	Medium-chain specific acyl-CoA dehydrogenase, mitochondrial OS=Homo sapiens OX=9606 GN=ACADM PE=1 SV=1
135	1	SwissProt	ATPO_HUMAN	53	23263	3	3	2	2	0.43	ATP synthase subunit O, mitochondrial OS=Homo sapiens OX=9606 GN=ATP5PO PE=1 SV=1
136	1	SwissProt	K1C18_HUMAN	53	48029	1	1	1	1	0.09	Keratin, type I cytoskeletal 18 OS=Homo sapiens OX=9606 GN=KRT18 PE=1 SV=2
137	1	SwissProt	GUAD_HUMAN	53	50971	1	1	1	1	0.09	Guanine deaminase OS=Homo sapiens OX=9606 GN=GDA PE=1 SV=1
138	1	SwissProt	ANXA6_HUMAN	52	75826	3	3	3	3	0.18	Annexin A6 OS=Homo sapiens OX=9606 GN=ANXA6 PE=1 SV=3
139	1	SwissProt	ARF1_HUMAN	51	20684	1	1	1	1	0.22	ADP-ribosylation factor 1 OS=Homo sapiens OX=9606 GN=ARF1 PE=1 SV=2
140	1	SwissProt	SFXN1_HUMAN	50	35596	1	1	1	1	0.13	Sideroflexin-1 OS=Homo sapiens OX=9606 GN=SFXN1 PE=1 SV=4
141	1	SwissProt	FABP5_HUMAN	50	15155	2	2	2	2	0.73	Fatty acid-binding protein 5 OS=Homo sapiens OX=9606 GN=FABP5 PE=1 SV=3
142	1	SwissProt	HCDH_HUMAN	48	34272	1	1	1	1	0.13	Hydroxyacyl-coenzyme A dehydrogenase, mitochondrial OS=Homo sapiens OX=9606 GN=HADH PE=1 SV=3
143	1	SwissProt	PCKGC_HUMAN	47	69150	1	1	1	1	0.06	Phosphoenolpyruvate carboxykinase, cytosolic [GTP] OS=Homo sapiens OX=9606 GN=PCK1 PE=1 SV=3
144	1	SwissProt	PYC_HUMAN	47	129551	1	1	1	1	0.03	Pyruvate carboxylase, mitochondrial OS=Homo sapiens OX=9606 GN=PC PE=1 SV=2
145	1	SwissProt	SERC_HUMAN	47	40397	1	1	1	1	0.11	Phosphoserine aminotransferase OS=Homo sapiens OX=9606 GN=PSAT1 PE=1 SV=2
146	1	SwissProt	AK1C1_HUMAN	47	36765	1	1	1	1	0.12	Aldo-keto reductase family 1 member C1 OS=Homo sapiens OX=9606 GN=AKR1C1 PE=1 SV=1
147	1	SwissProt	IPSP_HUMAN	46	45646	2	2	2	2	0.2	Plasma serine protease inhibitor OS=Homo sapiens OX=9606 GN=SERPINA5 PE=1 SV=3
148	1	SwissProt	MET7A_HUMAN	46	28301	1	1	1	1	0.16	Methyltransferase-like protein 7A OS=Homo sapiens OX=9606 GN=METTL7A PE=1 SV=1
149	1	SwissProt	PRDX5_HUMAN	46	22073	2	2	2	2	0.46	Peroxiredoxin-5, mitochondrial OS=Homo sapiens OX=9606 GN=PRDX5 PE=1 SV=4
150	1	SwissProt	CUBN_HUMAN	46	398480	2	2	2	2	0.02	Cubilin OS=Homo sapiens OX=9606 GN=CUBN PE=1 SV=5
151	1	SwissProt	GPX3_HUMAN	45	25537	1	1	1	1	0.18	Glutathione peroxidase 3 OS=Homo sapiens OX=9606 GN=GPX3 PE=1 SV=2
152	1	SwissProt	CALX_HUMAN	45	67526	1	1	1	1	0.06	Calnexin OS=Homo sapiens OX=9606 GN=CANX PE=1 SV=2
153	1	SwissProt	ZG16B_HUMAN	45	22725	2	2	2	2	0.45	Zymogen granule protein 16 homolog B OS=Homo sapiens OX=9606 GN=ZG16B PE=1 SV=3
154	1	SwissProt	CSRP1_HUMAN	45	20554	1	1	1	1	0.23	Cysteine and glycine-rich protein 1 OS=Homo sapiens OX=9606 GN=CSRP1 PE=1 SV=3
155	1	SwissProt	DCXR_HUMAN	45	25897	1	1	1	1	0.18	L-xylulose reductase OS=Homo sapiens OX=9606 GN=DCXR PE=1 SV=2
156	1	SwissProt	BIP_HUMAN	44	72288	1	1	1	1	0.06	Endoplasmic reticulum chaperone BiP OS=Homo sapiens OX=9606 GN=HSPA5 PE=1 SV=2
157	1	SwissProt	GSTK1_HUMAN	44	25480	1	1	1	1	0.18	Glutathione S-transferase kappa 1 OS=Homo sapiens OX=9606 GN=GSTK1 PE=1 SV=3
158	1	SwissProt	ACS2A_HUMAN	43	64182	3	3	3	3	0.22	Acyl-coenzyme A synthetase ACSM2A, mitochondrial OS=Homo sapiens OX=9606 GN=ACSM2A PE=1 SV=2
159	1	SwissProt	AL1L1_HUMAN	43	98767	1	1	1	1	0.04	Cytosolic 10-formyltetrahydrofolate dehydrogenase OS=Homo sapiens OX=9606 GN=ALDH1L1 PE=1 SV=2
160	1	SwissProt	LAMC1_HUMAN	43	177489	1	1	1	1	0.02	Laminin subunit gamma-1 OS=Homo sapiens OX=9606 GN=LAMC1 PE=1 SV=3
161	1	SwissProt	MDHC_HUMAN	43	36403	2	2	2	2	0.26	Malate dehydrogenase, cytoplasmic OS=Homo sapiens OX=9606 GN=MDH1 PE=1 SV=4
162	1	SwissProt	NDUA4_HUMAN	42	9364	1	1	1	1	0.55	Cytochrome c oxidase subunit NDUFA4 OS=Homo sapiens OX=9606 GN=NDUFA4 PE=1 SV=1
163	1	SwissProt	NAT8_HUMAN	42	25602	2	2	1	1	0.39	N-acetyltransferase 8 OS=Homo sapiens OX=9606 GN=NAT8 PE=1 SV=2
164	1	SwissProt	THIO_HUMAN	42	11730	1	1	1	1	0.42	Thioredoxin OS=Homo sapiens OX=9606 GN=TXN PE=1 SV=3
165	1	SwissProt	AL9A1_HUMAN	41	53767	1	1	1	1	0.08	4-trimethylaminobutyraldehyde dehydrogenase OS=Homo sapiens OX=9606 GN=ALDH9A1 PE=1 SV=3
166	1	SwissProt	RL23A_HUMAN	41	17684	1	1	1	1	0.27	60S ribosomal protein L23a OS=Homo sapiens OX=9606 GN=RPL23A PE=1 SV=1
167	1	SwissProt	BHMT1_HUMAN	40	44970	1	1	1	1	0.1	Betaine--homocysteine S-methyltransferase 1 OS=Homo sapiens OX=9606 GN=BHMT PE=1 SV=2
168	1	SwissProt	POSTN_HUMAN	39	93255	1	1	1	1	0.05	Periostin OS=Homo sapiens OX=9606 GN=POSTN PE=1 SV=2
169	1	SwissProt	RIDA_HUMAN	39	14485	2	2	2	2	0.78	2-iminobutanoate/2-iminopropanoate deaminase OS=Homo sapiens OX=9606 GN=RIDA PE=1 SV=1
170	1	SwissProt	COEA1_HUMAN	38	193394	1	1	1	1	0.02	Collagen alpha-1(XIV) chain OS=Homo sapiens OX=9606 GN=COL14A1 PE=1 SV=3
171	1	SwissProt	DHB4_HUMAN	37	79636	2	2	2	2	0.11	Peroxisomal multifunctional enzyme type 2 OS=Homo sapiens OX=9606 GN=HSD17B4 PE=1 SV=3
172	1	SwissProt	AHNK_HUMAN	36	628699	1	1	1	1	0.01	Neuroblast differentiation-associated protein AHNAK OS=Homo sapiens OX=9606 GN=AHNAK PE=1 SV=2
173	1	SwissProt	KHK_HUMAN	36	32502	1	1	1	1	0.14	Ketohexokinase OS=Homo sapiens OX=9606 GN=KHK PE=1 SV=2
174	1	SwissProt	ARP2_HUMAN	36	44732	1	1	1	1	0.1	Actin-related protein 2 OS=Homo sapiens OX=9606 GN=ACTR2 PE=1 SV=1
175	1	SwissProt	CAH2_HUMAN	36	29228	1	1	1	1	0.16	Carbonic anhydrase 2 OS=Homo sapiens OX=9606 GN=CA2 PE=1 SV=2
176	1	SwissProt	RAB1A_HUMAN	35	22663	1	1	1	1	0.2	Ras-related protein Rab-1A OS=Homo sapiens OX=9606 GN=RAB1A PE=1 SV=3
177	1	SwissProt	GLRX1_HUMAN	35	11768	1	1	1	1	0.42	Glutaredoxin-1 OS=Homo sapiens OX=9606 GN=GLRX PE=1 SV=2
178	1	SwissProt	PRDX6_HUMAN	35	25019	2	2	2	2	0.4	Peroxiredoxin-6 OS=Homo sapiens OX=9606 GN=PRDX6 PE=1 SV=3
179	1	SwissProt	FUMH_HUMAN	35	54602	1	1	1	1	0.08	Fumarate hydratase, mitochondrial OS=Homo sapiens OX=9606 GN=FH PE=1 SV=3
180	1	SwissProt	MFGM_HUMAN	35	43078	2	2	2	2	0.22	Lactadherin OS=Homo sapiens OX=9606 GN=MFGE8 PE=1 SV=3
181	1	SwissProt	TTC38_HUMAN	34	52753	1	1	1	1	0.08	Tetratricopeptide repeat protein 38 OS=Homo sapiens OX=9606 GN=TTC38 PE=1 SV=1
182	1	SwissProt	XPO2_HUMAN	34	110346	3	3	1	1	0.04	Exportin-2 OS=Homo sapiens OX=9606 GN=CSE1L PE=1 SV=3
183	1	SwissProt	ACOC_HUMAN	34	98337	2	2	2	2	0.09	Cytoplasmic aconitate hydratase OS=Homo sapiens OX=9606 GN=ACO1 PE=1 SV=3
184	1	SwissProt	ARP3_HUMAN	34	47341	1	1	1	1	0.09	Actin-related protein 3 OS=Homo sapiens OX=9606 GN=ACTR3 PE=1 SV=3
185	1	SwissProt	CMBL_HUMAN	33	28030	2	2	2	2	0.35	Carboxymethylenebutenolidase homolog OS=Homo sapiens OX=9606 GN=CMBL PE=1 SV=1
186	1	SwissProt	CAVN1_HUMAN	33	43450	1	1	1	1	0.1	Caveolae-associated protein 1 OS=Homo sapiens OX=9606 GN=CAVIN1 PE=1 SV=1
187	1	SwissProt	EF1D_HUMAN	33	31103	1	1	1	1	0.15	Elongation factor 1-delta OS=Homo sapiens OX=9606 GN=EEF1D PE=1 SV=5
188	1	SwissProt	FABPL_HUMAN	33	14199	1	1	1	1	0.34	Fatty acid-binding protein, liver OS=Homo sapiens OX=9606 GN=FABP1 PE=1 SV=1
189	1	SwissProt	BDH2_HUMAN	33	26707	1	1	1	1	0.17	3-hydroxybutyrate dehydrogenase type 2 OS=Homo sapiens OX=9606 GN=BDH2 PE=1 SV=2
190	1	SwissProt	FRIH_HUMAN	33	21212	1	1	1	1	0.22	Ferritin heavy chain OS=Homo sapiens OX=9606 GN=FTH1 PE=1 SV=2
191	1	SwissProt	HCD2_HUMAN	32	26906	2	2	2	2	0.37	3-hydroxyacyl-CoA dehydrogenase type-2 OS=Homo sapiens OX=9606 GN=HSD17B10 PE=1 SV=3
192	1	SwissProt	CBPB2_HUMAN	32	48393	1	1	1	1	0.09	Carboxypeptidase B2 OS=Homo sapiens OX=9606 GN=CPB2 PE=1 SV=2
193	1	SwissProt	COTL1_HUMAN	32	15935	1	1	1	1	0.3	Coactosin-like protein OS=Homo sapiens OX=9606 GN=COTL1 PE=1 SV=3
194	1	SwissProt	CYC_HUMAN	31	11741	1	1	1	1	0.42	Cytochrome c OS=Homo sapiens OX=9606 GN=CYCS PE=1 SV=2
195	1	SwissProt	BODG_HUMAN	31	44687	1	1	1	1	0.1	Gamma-butyrobetaine dioxygenase OS=Homo sapiens OX=9606 GN=BBOX1 PE=1 SV=1
196	1	SwissProt	ANX11_HUMAN	31	54355	1	1	1	1	0.08	Annexin A11 OS=Homo sapiens OX=9606 GN=ANXA11 PE=1 SV=1
197	1	SwissProt	AL1A1_HUMAN	31	54827	2	2	1	1	0.08	Retinal dehydrogenase 1 OS=Homo sapiens OX=9606 GN=ALDH1A1 PE=1 SV=2
198	1	SwissProt	HIBCH_HUMAN	31	43454	1	1	1	1	0.1	3-hydroxyisobutyryl-CoA hydrolase, mitochondrial OS=Homo sapiens OX=9606 GN=HIBCH PE=1 SV=2
199	1	SwissProt	WDR1_HUMAN	31	66152	1	1	1	1	0.07	WD repeat-containing protein 1 OS=Homo sapiens OX=9606 GN=WDR1 PE=1 SV=4
200	1	SwissProt	MYL6_HUMAN	30	16919	1	1	1	1	0.28	Myosin light polypeptide 6 OS=Homo sapiens OX=9606 GN=MYL6 PE=1 SV=2
201	1	SwissProt	NDUS1_HUMAN	30	79417	1	1	1	1	0.06	NADH-ubiquinone oxidoreductase 75 kDa subunit, mitochondrial OS=Homo sapiens OX=9606 GN=NDUFS1 PE=1 SV=3
202	1	SwissProt	SC5AC_HUMAN	29	67603	1	1	1	1	0.06	Sodium-coupled monocarboxylate transporter 2 OS=Homo sapiens OX=9606 GN=SLC5A12 PE=2 SV=2
203	1	SwissProt	ACOT1_HUMAN	29	46248	1	1	1	1	0.1	Acyl-coenzyme A thioesterase 1 OS=Homo sapiens OX=9606 GN=ACOT1 PE=1 SV=1
204	1	SwissProt	MVP_HUMAN	29	99266	1	1	1	1	0.04	Major vault protein OS=Homo sapiens OX=9606 GN=MVP PE=1 SV=4
205	1	SwissProt	PPIA_HUMAN	29	18001	2	2	2	2	0.59	Peptidyl-prolyl cis-trans isomerase A OS=Homo sapiens OX=9606 GN=PPIA PE=1 SV=2
206	1	SwissProt	DCD_HUMAN	29	11277	1	1	1	1	0.44	Dermcidin OS=Homo sapiens OX=9606 GN=DCD PE=1 SV=2
207	1	SwissProt	H2AW_HUMAN	29	40033	1	1	1	1	0.11	Core histone macro-H2A.2 OS=Homo sapiens OX=9606 GN=H2AFY2 PE=1 SV=3
208	1	SwissProt	DMBT1_HUMAN	28	260569	1	1	1	1	0.02	Deleted in malignant brain tumors 1 protein OS=Homo sapiens OX=9606 GN=DMBT1 PE=1 SV=2
209	1	SwissProt	FAAH2_HUMAN	28	58266	1	1	1	1	0.08	Fatty-acid amide hydrolase 2 OS=Homo sapiens OX=9606 GN=FAAH2 PE=2 SV=1
210	1	SwissProt	IGKC_HUMAN	28	11758	1	1	1	1	0.42	Immunoglobulin kappa constant OS=Homo sapiens OX=9606 GN=IGKC PE=1 SV=2
211	1	SwissProt	GDIR1_HUMAN	28	23193	1	1	1	1	0.2	Rho GDP-dissociation inhibitor 1 OS=Homo sapiens OX=9606 GN=ARHGDIA PE=1 SV=3
212	1	SwissProt	HGD_HUMAN	28	49932	1	1	1	1	0.09	Homogentisate 1,2-dioxygenase OS=Homo sapiens OX=9606 GN=HGD PE=1 SV=2
213	1	SwissProt	DPYS_HUMAN	27	56594	1	1	1	1	0.08	Dihydropyrimidinase OS=Homo sapiens OX=9606 GN=DPYS PE=1 SV=1
214	1	SwissProt	NHRF1_HUMAN	27	38845	1	1	1	1	0.11	Na(+)/H(+) exchange regulatory cofactor NHE-RF1 OS=Homo sapiens OX=9606 GN=SLC9A3R1 PE=1 SV=4
215	1	SwissProt	BICD1_HUMAN	27	110682	1	1	1	1	0.04	Protein bicaudal D homolog 1 OS=Homo sapiens OX=9606 GN=BICD1 PE=1 SV=3
216	1	SwissProt	COX5A_HUMAN	27	16752	1	1	1	1	0.28	Cytochrome c oxidase subunit 5A, mitochondrial OS=Homo sapiens OX=9606 GN=COX5A PE=1 SV=2
217	1	SwissProt	ATPK_HUMAN	27	10911	1	1	1	1	0.46	ATP synthase subunit f, mitochondrial OS=Homo sapiens OX=9606 GN=ATP5MF PE=1 SV=3
218	1	SwissProt	CX7A2_HUMAN	27	9390	1	1	1	1	0.54	Cytochrome c oxidase subunit 7A2, mitochondrial OS=Homo sapiens OX=9606 GN=COX7A2 PE=1 SV=1
219	1	SwissProt	1A01_HUMAN	27	40820	1	1	1	1	0.11	HLA class I histocompatibility antigen, A-1 alpha chain OS=Homo sapiens OX=9606 GN=HLA-A PE=1 SV=1
220	1	SwissProt	TRIM1_HUMAN	26	83156	1	1	1	1	0.05	Probable E3 ubiquitin-protein ligase MID2 OS=Homo sapiens OX=9606 GN=MID2 PE=1 SV=3
221	1	SwissProt	TCPD_HUMAN	26	57888	1	1	1	1	0.08	T-complex protein 1 subunit delta OS=Homo sapiens OX=9606 GN=CCT4 PE=1 SV=4
222	1	SwissProt	HEM2_HUMAN	26	36271	1	1	1	1	0.12	Delta-aminolevulinic acid dehydratase OS=Homo sapiens OX=9606 GN=ALAD PE=1 SV=1
223	1	SwissProt	NPC2_HUMAN	26	16559	1	1	1	1	0.29	NPC intracellular cholesterol transporter 2 OS=Homo sapiens OX=9606 GN=NPC2 PE=1 SV=1
224	1	SwissProt	MACF1_HUMAN	26	837787	1	1	1	1	0.01	Microtubule-actin cross-linking factor 1, isoforms 1/2/3/5 OS=Homo sapiens OX=9606 GN=MACF1 PE=1 SV=4
225	1	SwissProt	PROF1_HUMAN	25	15045	2	2	2	2	0.73	Profilin-1 OS=Homo sapiens OX=9606 GN=PFN1 PE=1 SV=2
226	1	SwissProt	FAAA_HUMAN	25	46344	1	1	1	1	0.1	Fumarylacetoacetase OS=Homo sapiens OX=9606 GN=FAH PE=1 SV=2
227	1	SwissProt	PHB_HUMAN	25	29786	1	1	1	1	0.15	Prohibitin OS=Homo sapiens OX=9606 GN=PHB PE=1 SV=1
228	1	SwissProt	ETFA_HUMAN	25	35058	1	1	1	1	0.13	Electron transfer flavoprotein subunit alpha, mitochondrial OS=Homo sapiens OX=9606 GN=ETFA PE=1 SV=1
229	1	SwissProt	DZIP1_HUMAN	24	98602	1	1	1	1	0.04	Zinc finger protein DZIP1 OS=Homo sapiens OX=9606 GN=DZIP1 PE=1 SV=1
230	1	SwissProt	EMIL1_HUMAN	24	106630	1	1	1	1	0.04	EMILIN-1 OS=Homo sapiens OX=9606 GN=EMILIN1 PE=1 SV=3
231	1	SwissProt	DDAH1_HUMAN	24	31102	1	1	1	1	0.15	N(G),N(G)-dimethylarginine dimethylaminohydrolase 1 OS=Homo sapiens OX=9606 GN=DDAH1 PE=1 SV=3
232	1	SwissProt	EF2_HUMAN	24	95277	1	1	1	1	0.05	Elongation factor 2 OS=Homo sapiens OX=9606 GN=EEF2 PE=1 SV=4
233	1	SwissProt	H12_HUMAN	24	21352	1	1	1	1	0.22	Histone H1.2 OS=Homo sapiens OX=9606 GN=HIST1H1C PE=1 SV=2
234	1	SwissProt	IF4A1_HUMAN	24	46125	1	1	1	1	0.1	Eukaryotic initiation factor 4A-I OS=Homo sapiens OX=9606 GN=EIF4A1 PE=1 SV=1
235	1	SwissProt	PDIA3_HUMAN	24	56747	1	1	1	1	0.08	Protein disulfide-isomerase A3 OS=Homo sapiens OX=9606 GN=PDIA3 PE=1 SV=4
236	1	SwissProt	TKFC_HUMAN	24	58910	1	1	1	1	0.07	Triokinase/FMN cyclase OS=Homo sapiens OX=9606 GN=TKFC PE=1 SV=2
237	1	SwissProt	ROA2_HUMAN	23	37407	1	1	1	1	0.12	Heterogeneous nuclear ribonucleoproteins A2/B1 OS=Homo sapiens OX=9606 GN=HNRNPA2B1 PE=1 SV=2
238	1	SwissProt	HNRPD_HUMAN	23	38410	1	1	1	1	0.12	Heterogeneous nuclear ribonucleoprotein D0 OS=Homo sapiens OX=9606 GN=HNRNPD PE=1 SV=1
239	1	SwissProt	RA1L2_HUMAN	23	34204	2	2	2	2	0.28	Heterogeneous nuclear ribonucleoprotein A1-like 2 OS=Homo sapiens OX=9606 GN=HNRNPA1L2 PE=2 SV=2
240	1	SwissProt	ZA2G_HUMAN	23	34237	1	1	1	1	0.13	Zinc-alpha-2-glycoprotein OS=Homo sapiens OX=9606 GN=AZGP1 PE=1 SV=2
241	1	SwissProt	SPTN1_HUMAN	23	284364	1	1	1	1	0.02	Spectrin alpha chain, non-erythrocytic 1 OS=Homo sapiens OX=9606 GN=SPTAN1 PE=1 SV=3
242	1	SwissProt	FILA2_HUMAN	23	247928	1	1	1	1	0.02	Filaggrin-2 OS=Homo sapiens OX=9606 GN=FLG2 PE=1 SV=1
243	1	SwissProt	ZN208_HUMAN	23	147390	1	1	1	1	0.03	Zinc finger protein 208 OS=Homo sapiens OX=9606 GN=ZNF208 PE=2 SV=2
244	1	SwissProt	ATP5J_HUMAN	23	12580	1	1	1	1	0.39	ATP synthase-coupling factor 6, mitochondrial OS=Homo sapiens OX=9606 GN=ATP5PF PE=1 SV=1
245	1	SwissProt	CK054_HUMAN	22	35095	1	1	1	1	0.13	Ester hydrolase C11orf54 OS=Homo sapiens OX=9606 GN=C11orf54 PE=1 SV=1
246	1	SwissProt	PEBP4_HUMAN	22	25717	1	1	1	1	0.18	Phosphatidylethanolamine-binding protein 4 OS=Homo sapiens OX=9606 GN=PEBP4 PE=1 SV=3
247	1	SwissProt	CH10_HUMAN	22	10925	1	1	1	1	0.46	10 kDa heat shock protein, mitochondrial OS=Homo sapiens OX=9606 GN=HSPE1 PE=1 SV=2
248	1	SwissProt	PAX4_HUMAN	22	37809	1	1	1	1	0.12	Paired box protein Pax-4 OS=Homo sapiens OX=9606 GN=PAX4 PE=1 SV=1
249	1	SwissProt	CRYAA_HUMAN	22	19897	1	1	1	1	0.23	Alpha-crystallin A chain OS=Homo sapiens OX=9606 GN=CRYAA PE=1 SV=2
250	1	SwissProt	CADH1_HUMAN	22	97396	1	1	1	1	0.04	Cadherin-1 OS=Homo sapiens OX=9606 GN=CDH1 PE=1 SV=3
251	1	SwissProt	COX41_HUMAN	21	19564	1	1	1	1	0.24	Cytochrome c oxidase subunit 4 isoform 1, mitochondrial OS=Homo sapiens OX=9606 GN=COX4I1 PE=1 SV=1
252	1	SwissProt	MYL9_HUMAN	21	19814	1	1	1	1	0.23	Myosin regulatory light polypeptide 9 OS=Homo sapiens OX=9606 GN=MYL9 PE=1 SV=4
253	1	SwissProt	MPCP_HUMAN	21	40069	1	1	1	1	0.11	Phosphate carrier protein, mitochondrial OS=Homo sapiens OX=9606 GN=SLC25A3 PE=1 SV=2
254	1	SwissProt	TAGL2_HUMAN	21	22377	1	1	1	1	0.21	Transgelin-2 OS=Homo sapiens OX=9606 GN=TAGLN2 PE=1 SV=3
255	1	SwissProt	ADT2_HUMAN	21	32831	1	1	1	1	0.14	ADP/ATP translocase 2 OS=Homo sapiens OX=9606 GN=SLC25A5 PE=1 SV=7
256	1	SwissProt	VATA_HUMAN	21	68260	1	1	1	1	0.06	V-type proton ATPase catalytic subunit A OS=Homo sapiens OX=9606 GN=ATP6V1A PE=1 SV=2
257	1	SwissProt	PHB2_HUMAN	21	33276	1	1	1	1	0.14	Prohibitin-2 OS=Homo sapiens OX=9606 GN=PHB2 PE=1 SV=2
258	1	SwissProt	AOC3_HUMAN	21	84568	1	1	1	1	0.05	Membrane primary amine oxidase OS=Homo sapiens OX=9606 GN=AOC3 PE=1 SV=3
259	1	SwissProt	SYPL1_HUMAN	21	28547	1	1	1	1	0.16	Synaptophysin-like protein 1 OS=Homo sapiens OX=9606 GN=SYPL1 PE=1 SV=1
260	1	SwissProt	DLDH_HUMAN	21	54143	1	1	1	1	0.08	Dihydrolipoyl dehydrogenase, mitochondrial OS=Homo sapiens OX=9606 GN=DLD PE=1 SV=2
261	1	SwissProt	PGK1_HUMAN	20	44586	1	1	1	1	0.1	Phosphoglycerate kinase 1 OS=Homo sapiens OX=9606 GN=PGK1 PE=1 SV=3
262	1	SwissProt	SODM_HUMAN	20	24735	1	1	1	1	0.18	Superoxide dismutase [Mn], mitochondrial OS=Homo sapiens OX=9606 GN=SOD2 PE=1 SV=3
263	1	SwissProt	PNPH_HUMAN	20	32097	1	1	1	1	0.14	Purine nucleoside phosphorylase OS=Homo sapiens OX=9606 GN=PNP PE=1 SV=2
264	1	SwissProt	IGHG4_HUMAN	20	35918	1	1	1	1	0.12	Immunoglobulin heavy constant gamma 4 OS=Homo sapiens OX=9606 GN=IGHG4 PE=1 SV=1
265	1	SwissProt	BBS5_HUMAN	20	38731	1	1	1	1	0.12	Bardet-Biedl syndrome 5 protein OS=Homo sapiens OX=9606 GN=BBS5 PE=1 SV=1
266	1	SwissProt	LASP1_HUMAN	20	29698	1	1	1	1	0.15	LIM and SH3 domain protein 1 OS=Homo sapiens OX=9606 GN=LASP1 PE=1 SV=2
267	1	SwissProt	CYTB_HUMAN	19	11133	1	1	1	1	0.45	Cystatin-B OS=Homo sapiens OX=9606 GN=CSTB PE=1 SV=2
268	1	SwissProt	XIRP2_HUMAN	19	382063	1	1	1	1	0.01	Xin actin-binding repeat-containing protein 2 OS=Homo sapiens OX=9606 GN=XIRP2 PE=1 SV=2
269	1	SwissProt	ARPC4_HUMAN	19	19654	1	1	1	1	0.24	Actin-related protein 2/3 complex subunit 4 OS=Homo sapiens OX=9606 GN=ARPC4 PE=1 SV=3
270	1	SwissProt	ABHEB_HUMAN	18	22332	1	1	1	1	0.21	Protein ABHD14B OS=Homo sapiens OX=9606 GN=ABHD14B PE=1 SV=1
271	1	SwissProt	ECH1_HUMAN	18	35793	1	1	1	1	0.13	Delta(3,5)-Delta(2,4)-dienoyl-CoA isomerase, mitochondrial OS=Homo sapiens OX=9606 GN=ECH1 PE=1 SV=2
272	1	SwissProt	PP1R8_HUMAN	18	38455	1	1	1	1	0.12	Nuclear inhibitor of protein phosphatase 1 OS=Homo sapiens OX=9606 GN=PPP1R8 PE=1 SV=2
273	1	SwissProt	PLCL2_HUMAN	18	125785	1	1	1	1	0.03	Inactive phospholipase C-like protein 2 OS=Homo sapiens OX=9606 GN=PLCL2 PE=1 SV=2
274	1	SwissProt	CERU_HUMAN	18	122128	1	1	1	1	0.04	Ceruloplasmin OS=Homo sapiens OX=9606 GN=CP PE=1 SV=1
275	1	SwissProt	PPIB_HUMAN	18	23728	1	1	1	1	0.19	Peptidyl-prolyl cis-trans isomerase B OS=Homo sapiens OX=9606 GN=PPIB PE=1 SV=2
276	1	SwissProt	ZN775_HUMAN	18	59714	1	1	1	1	0.07	Zinc finger protein 775 OS=Homo sapiens OX=9606 GN=ZNF775 PE=1 SV=2
277	1	SwissProt	MVD1_HUMAN	17	43377	1	1	1	1	0.1	Diphosphomevalonate decarboxylase OS=Homo sapiens OX=9606 GN=MVD PE=1 SV=1
278	1	SwissProt	FIG4_HUMAN	17	103569	1	1	1	1	0.04	Polyphosphoinositide phosphatase OS=Homo sapiens OX=9606 GN=FIG4 PE=1 SV=1
279	1	SwissProt	TNR6A_HUMAN	17	210169	1	1	1	1	0.02	Trinucleotide repeat-containing gene 6A protein OS=Homo sapiens OX=9606 GN=TNRC6A PE=1 SV=2
280	1	SwissProt	SYDE2_HUMAN	17	133146	1	1	1	1	0.03	Rho GTPase-activating protein SYDE2 OS=Homo sapiens OX=9606 GN=SYDE2 PE=1 SV=2
281	1	SwissProt	TITIN_HUMAN	17	3813652	1	1	1	1	0	Titin OS=Homo sapiens OX=9606 GN=TTN PE=1 SV=4
282	1	SwissProt	CREB5_HUMAN	17	56882	1	1	1	1	0.08	Cyclic AMP-responsive element-binding protein 5 OS=Homo sapiens OX=9606 GN=CREB5 PE=1 SV=3
283	1	SwissProt	ZN469_HUMAN	16	409949	1	1	1	1	0.01	Zinc finger protein 469 OS=Homo sapiens OX=9606 GN=ZNF469 PE=2 SV=3
284	1	SwissProt	BGH3_HUMAN	16	74634	1	1	1	1	0.06	Transforming growth factor-beta-induced protein ig-h3 OS=Homo sapiens OX=9606 GN=TGFBI PE=1 SV=1
285	1	SwissProt	CAPZB_HUMAN	16	31331	1	1	1	1	0.14	F-actin-capping protein subunit beta OS=Homo sapiens OX=9606 GN=CAPZB PE=1 SV=4
286	1	SwissProt	4F2_HUMAN	16	67952	1	1	1	1	0.06	4F2 cell-surface antigen heavy chain OS=Homo sapiens OX=9606 GN=SLC3A2 PE=1 SV=3
287	1	SwissProt	MIGA1_HUMAN	16	70960	1	1	1	1	0.06	Mitoguardin 1 OS=Homo sapiens OX=9606 GN=MIGA1 PE=1 SV=1
288	1	SwissProt	SOX_HUMAN	15	44038	1	1	1	1	0.1	Peroxisomal sarcosine oxidase OS=Homo sapiens OX=9606 GN=PIPOX PE=1 SV=2
289	1	SwissProt	COFA1_HUMAN	15	141632	1	1	1	1	0.03	Collagen alpha-1(XV) chain OS=Homo sapiens OX=9606 GN=COL15A1 PE=1 SV=2

## Sheet: P-4
Family	Member	Database	Accession	Score	Mass	Num. of matches	Num. of significant matches	Num. of sequences	Num. of significant sequences	emPAI	Description
1	1	SwissProt	SAMP_HUMAN	1428	25371	40	40	10	10	5.16	Serum amyloid P-component OS=Homo sapiens OX=9606 GN=APCS PE=1 SV=2
2	1	SwissProt	VIME_HUMAN	1387	53619	38	38	22	22	6.22	Vimentin OS=Homo sapiens OX=9606 GN=VIM PE=1 SV=4
3	1	SwissProt	K2C1_HUMAN	1101	65999	28	28	18	18	2.18	Keratin, type II cytoskeletal 1 OS=Homo sapiens OX=9606 GN=KRT1 PE=1 SV=6
3	2	SwissProt	K22E_HUMAN	668	65393	20	20	14	14	1.48	Keratin, type II cytoskeletal 2 epidermal OS=Homo sapiens OX=9606 GN=KRT2 PE=1 SV=2
3	3	SwissProt	KRT85_HUMAN	537	55766	17	17	8	8	0.84	Keratin, type II cuticular Hb5 OS=Homo sapiens OX=9606 GN=KRT85 PE=1 SV=1
3	4	SwissProt	K2C6A_HUMAN	295	60008	11	11	5	5	0.42	Keratin, type II cytoskeletal 6A OS=Homo sapiens OX=9606 GN=KRT6A PE=1 SV=3
3	5	SwissProt	K2C5_HUMAN	293	62340	12	12	6	6	0.5	Keratin, type II cytoskeletal 5 OS=Homo sapiens OX=9606 GN=KRT5 PE=1 SV=3
3	6	SwissProt	KRT82_HUMAN	275	56616	8	8	3	3	0.25	Keratin, type II cuticular Hb2 OS=Homo sapiens OX=9606 GN=KRT82 PE=3 SV=3
3	7	SwissProt	KRT83_HUMAN	273	54161	11	11	6	6	0.6	Keratin, type II cuticular Hb3 OS=Homo sapiens OX=9606 GN=KRT83 PE=1 SV=2
3	8	SwissProt	KR87P_HUMAN	61	29099	3	3	3	3	0.54	Putative keratin-87 protein OS=Homo sapiens OX=9606 GN=KRT87P PE=5 SV=4
4	1	SwissProt	ACTB_HUMAN	929	41710	26	26	9	9	2.37	Actin, cytoplasmic 1 OS=Homo sapiens OX=9606 GN=ACTB PE=1 SV=1
4	2	SwissProt	ACTA_HUMAN	449	41982	14	14	7	7	1.24	Actin, aortic smooth muscle OS=Homo sapiens OX=9606 GN=ACTA2 PE=1 SV=1
5	1	SwissProt	LV657_HUMAN	908	12558	28	28	1	1	0.39	Immunoglobulin lambda variable 6-57 OS=Homo sapiens OX=9606 GN=IGLV6-57 PE=1 SV=2
6	1	SwissProt	K1C10_HUMAN	894	58792	28	28	14	14	2.17	Keratin, type I cytoskeletal 10 OS=Homo sapiens OX=9606 GN=KRT10 PE=1 SV=6
6	2	SwissProt	K1C14_HUMAN	64	51529	4	4	3	3	0.28	Keratin, type I cytoskeletal 14 OS=Homo sapiens OX=9606 GN=KRT14 PE=1 SV=4
6	3	SwissProt	K1C15_HUMAN	57	49181	6	6	3	3	0.29	Keratin, type I cytoskeletal 15 OS=Homo sapiens OX=9606 GN=KRT15 PE=1 SV=3
7	1	SwissProt	K1H1_HUMAN	855	47207	20	20	12	12	1.94	Keratin, type I cuticular Ha1 OS=Homo sapiens OX=9606 GN=KRT31 PE=1 SV=3
7	2	SwissProt	KRT35_HUMAN	776	50329	22	22	11	11	1.75	Keratin, type I cuticular Ha5 OS=Homo sapiens OX=9606 GN=KRT35 PE=2 SV=5
7	3	SwissProt	KT33B_HUMAN	573	46185	14	14	8	8	1.08	Keratin, type I cuticular Ha3-II OS=Homo sapiens OX=9606 GN=KRT33B PE=1 SV=3
7	4	SwissProt	KRT34_HUMAN	296	49392	9	9	7	7	0.82	Keratin, type I cuticular Ha4 OS=Homo sapiens OX=9606 GN=KRT34 PE=1 SV=2
7	5	SwissProt	KRT36_HUMAN	290	52214	12	12	7	7	0.92	Keratin, type I cuticular Ha6 OS=Homo sapiens OX=9606 GN=KRT36 PE=2 SV=1
7	6	SwissProt	KRT37_HUMAN	79	49715	3	3	2	2	0.19	Keratin, type I cuticular Ha7 OS=Homo sapiens OX=9606 GN=KRT37 PE=3 SV=3
8	1	SwissProt	APOA4_HUMAN	766	45371	32	32	12	12	2.06	Apolipoprotein A-IV OS=Homo sapiens OX=9606 GN=APOA4 PE=1 SV=3
9	1	SwissProt	IGLC2_HUMAN	677	11287	16	16	3	3	1.98	Immunoglobulin lambda constant 2 OS=Homo sapiens OX=9606 GN=IGLC2 PE=1 SV=1
10	1	SwissProt	PLAK_HUMAN	613	81693	19	19	11	11	0.87	Junction plakoglobin OS=Homo sapiens OX=9606 GN=JUP PE=1 SV=3
10	2	SwissProt	CTNB1_HUMAN	352	85442	7	7	5	5	0.28	Catenin beta-1 OS=Homo sapiens OX=9606 GN=CTNNB1 PE=1 SV=1
11	1	SwissProt	APOE_HUMAN	564	36132	17	17	9	9	2.61	Apolipoprotein E OS=Homo sapiens OX=9606 GN=APOE PE=1 SV=1
12	1	SwissProt	H2B1B_HUMAN	520	13942	9	9	2	2	2.27	Histone H2B type 1-B OS=Homo sapiens OX=9606 GN=HIST1H2BB PE=1 SV=2
13	1	SwissProt	ALBU_HUMAN	513	69321	20	20	14	14	1.51	Serum albumin OS=Homo sapiens OX=9606 GN=ALB PE=1 SV=2
14	1	SwissProt	VTNC_HUMAN	501	54271	13	13	4	4	0.48	Vitronectin OS=Homo sapiens OX=9606 GN=VTN PE=1 SV=1
15	1	SwissProt	TBA1B_HUMAN	482	50120	15	15	9	9	1.14	Tubulin alpha-1B chain OS=Homo sapiens OX=9606 GN=TUBA1B PE=1 SV=1
15	2	SwissProt	TBA4A_HUMAN	300	49892	12	12	7	7	0.81	Tubulin alpha-4A chain OS=Homo sapiens OX=9606 GN=TUBA4A PE=1 SV=1
16	1	SwissProt	H2A2A_HUMAN	478	14087	18	18	5	5	4.84	Histone H2A type 2-A OS=Homo sapiens OX=9606 GN=HIST2H2AA3 PE=1 SV=3
16	2	SwissProt	H2A1B_HUMAN	379	14127	12	12	5	5	3.35	Histone H2A type 1-B/E OS=Homo sapiens OX=9606 GN=HIST1H2AB PE=1 SV=2
17	1	SwissProt	TBB2A_HUMAN	420	49875	12	12	6	6	0.81	Tubulin beta-2A chain OS=Homo sapiens OX=9606 GN=TUBB2A PE=1 SV=1
17	2	SwissProt	TBB4B_HUMAN	254	49799	7	7	6	6	0.67	Tubulin beta-4B chain OS=Homo sapiens OX=9606 GN=TUBB4B PE=1 SV=1
18	1	SwissProt	CO6A3_HUMAN	403	343457	16	16	15	15	0.2	Collagen alpha-3(VI) chain OS=Homo sapiens OX=9606 GN=COL6A3 PE=1 SV=5
19	1	SwissProt	LAMA5_HUMAN	383	399479	10	10	9	9	0.1	Laminin subunit alpha-5 OS=Homo sapiens OX=9606 GN=LAMA5 PE=1 SV=8
20	1	SwissProt	H4_HUMAN	382	11360	11	11	4	4	3.28	Histone H4 OS=Homo sapiens OX=9606 GN=HIST1H4A PE=1 SV=2
21	1	SwissProt	LAMB2_HUMAN	370	195854	14	14	11	11	0.27	Laminin subunit beta-2 OS=Homo sapiens OX=9606 GN=LAMB2 PE=1 SV=2
22	1	SwissProt	ACTN4_HUMAN	368	104788	15	15	12	12	0.63	Alpha-actinin-4 OS=Homo sapiens OX=9606 GN=ACTN4 PE=1 SV=2
22	2	SwissProt	ACTN1_HUMAN	307	102993	12	12	9	9	0.45	Alpha-actinin-1 OS=Homo sapiens OX=9606 GN=ACTN1 PE=1 SV=2
23	1	SwissProt	MYH9_HUMAN	355	226392	15	15	14	14	0.3	Myosin-9 OS=Homo sapiens OX=9606 GN=MYH9 PE=1 SV=4
23	2	SwissProt	MYH11_HUMAN	286	227199	12	12	12	12	0.25	Myosin-11 OS=Homo sapiens OX=9606 GN=MYH11 PE=1 SV=3
23	3	SwissProt	MYH10_HUMAN	147	228858	6	6	6	6	0.12	Myosin-10 OS=Homo sapiens OX=9606 GN=MYH10 PE=1 SV=3
23	4	SwissProt	MYH14_HUMAN	65	227732	2	2	2	2	0.04	Myosin-14 OS=Homo sapiens OX=9606 GN=MYH14 PE=1 SV=2
24	1	SwissProt	K1C9_HUMAN	352	62027	9	9	7	7	0.61	Keratin, type I cytoskeletal 9 OS=Homo sapiens OX=9606 GN=KRT9 PE=1 SV=3
25	1	SwissProt	FLNA_HUMAN	338	280564	11	11	9	9	0.15	Filamin-A OS=Homo sapiens OX=9606 GN=FLNA PE=1 SV=4
26	1	SwissProt	CLUS_HUMAN	333	52461	10	10	6	6	0.62	Clusterin OS=Homo sapiens OX=9606 GN=CLU PE=1 SV=1
27	1	SwissProt	HBB_HUMAN	324	15988	11	11	5	5	3.77	Hemoglobin subunit beta OS=Homo sapiens OX=9606 GN=HBB PE=1 SV=2
27	2	SwissProt	HBD_HUMAN	120	16045	6	6	4	4	1.81	Hemoglobin subunit delta OS=Homo sapiens OX=9606 GN=HBD PE=1 SV=2
28	1	SwissProt	LMNA_HUMAN	314	74095	10	10	9	9	0.67	Prelamin-A/C OS=Homo sapiens OX=9606 GN=LMNA PE=1 SV=1
29	1	SwissProt	DESP_HUMAN	227	331569	12	12	9	9	0.12	Desmoplakin OS=Homo sapiens OX=9606 GN=DSP PE=1 SV=3
30	1	SwissProt	HSP7C_HUMAN	219	70854	4	4	3	3	0.2	Heat shock cognate 71 kDa protein OS=Homo sapiens OX=9606 GN=HSPA8 PE=1 SV=1
31	1	SwissProt	HBA_HUMAN	186	15248	8	8	4	4	2.92	Hemoglobin subunit alpha OS=Homo sapiens OX=9606 GN=HBA1 PE=1 SV=2
32	1	SwissProt	HSPB1_HUMAN	183	22768	6	6	4	4	1.09	Heat shock protein beta-1 OS=Homo sapiens OX=9606 GN=HSPB1 PE=1 SV=2
33	1	SwissProt	APOA1_HUMAN	176	30759	8	8	6	6	1.61	Apolipoprotein A-I OS=Homo sapiens OX=9606 GN=APOA1 PE=1 SV=1
34	1	SwissProt	CO9_HUMAN	176	63133	5	5	5	5	0.4	Complement component C9 OS=Homo sapiens OX=9606 GN=C9 PE=1 SV=2
35	1	SwissProt	LAMC1_HUMAN	174	177489	6	6	6	6	0.16	Laminin subunit gamma-1 OS=Homo sapiens OX=9606 GN=LAMC1 PE=1 SV=3
36	1	SwissProt	TPM2_HUMAN	166	32831	5	5	4	4	0.67	Tropomyosin beta chain OS=Homo sapiens OX=9606 GN=TPM2 PE=1 SV=1
37	1	SwissProt	ATPB_HUMAN	156	56525	6	6	5	5	0.46	ATP synthase subunit beta, mitochondrial OS=Homo sapiens OX=9606 GN=ATP5F1B PE=1 SV=3
38	1	SwissProt	NID1_HUMAN	149	136291	4	4	3	3	0.1	Nidogen-1 OS=Homo sapiens OX=9606 GN=NID1 PE=1 SV=3
39	1	SwissProt	CO3_HUMAN	148	187030	6	6	4	4	0.1	Complement C3 OS=Homo sapiens OX=9606 GN=C3 PE=1 SV=2
40	1	SwissProt	ENOA_HUMAN	140	47139	2	2	1	1	0.09	Alpha-enolase OS=Homo sapiens OX=9606 GN=ENO1 PE=1 SV=2
41	1	SwissProt	PGBM_HUMAN	134	468532	8	8	7	7	0.07	Basement membrane-specific heparan sulfate proteoglycan core protein OS=Homo sapiens OX=9606 GN=HSPG2 PE=1 SV=4
42	1	SwissProt	PLEC_HUMAN	133	531466	5	5	5	5	0.04	Plectin OS=Homo sapiens OX=9606 GN=PLEC PE=1 SV=3
43	1	SwissProt	LRC15_HUMAN	126	64325	2	2	2	2	0.14	Leucine-rich repeat-containing protein 15 OS=Homo sapiens OX=9606 GN=LRRC15 PE=2 SV=2
44	1	SwissProt	EF1A1_HUMAN	124	50109	4	4	3	3	0.29	Elongation factor 1-alpha 1 OS=Homo sapiens OX=9606 GN=EEF1A1 PE=1 SV=1
45	1	SwissProt	FINC_HUMAN	123	262460	6	6	6	6	0.1	Fibronectin OS=Homo sapiens OX=9606 GN=FN1 PE=1 SV=4
46	1	SwissProt	POSTN_HUMAN	122	93255	2	2	2	2	0.1	Periostin OS=Homo sapiens OX=9606 GN=POSTN PE=1 SV=2
47	1	SwissProt	DSG4_HUMAN	122	113751	5	5	2	2	0.08	Desmoglein-4 OS=Homo sapiens OX=9606 GN=DSG4 PE=1 SV=1
48	1	SwissProt	CBPB2_HUMAN	118	48393	3	3	2	2	0.19	Carboxypeptidase B2 OS=Homo sapiens OX=9606 GN=CPB2 PE=1 SV=2
49	1	SwissProt	PPIA_HUMAN	118	18001	3	3	2	2	1.01	Peptidyl-prolyl cis-trans isomerase A OS=Homo sapiens OX=9606 GN=PPIA PE=1 SV=2
50	1	SwissProt	IGG1_HUMAN	115	49298	3	3	3	3	0.29	Immunoglobulin gamma-1 heavy chain OS=Homo sapiens OX=9606 PE=1 SV=2
51	1	SwissProt	BIP_HUMAN	114	72288	3	3	3	3	0.19	Endoplasmic reticulum chaperone BiP OS=Homo sapiens OX=9606 GN=HSPA5 PE=1 SV=2
52	1	SwissProt	AACT_HUMAN	109	47621	4	4	4	4	0.43	Alpha-1-antichymotrypsin OS=Homo sapiens OX=9606 GN=SERPINA3 PE=1 SV=2
53	1	SwissProt	RS3_HUMAN	108	26671	4	4	3	3	0.61	40S ribosomal protein S3 OS=Homo sapiens OX=9606 GN=RPS3 PE=1 SV=2
54	1	SwissProt	COIA1_HUMAN	107	178077	2	2	2	2	0.05	Collagen alpha-1(XVIII) chain OS=Homo sapiens OX=9606 GN=COL18A1 PE=1 SV=5
55	1	SwissProt	PDIA6_HUMAN	101	48091	2	2	2	2	0.19	Protein disulfide-isomerase A6 OS=Homo sapiens OX=9606 GN=PDIA6 PE=1 SV=1
56	1	SwissProt	G3P_HUMAN	99	36030	3	3	3	3	0.42	Glyceraldehyde-3-phosphate dehydrogenase OS=Homo sapiens OX=9606 GN=GAPDH PE=1 SV=3
57	1	SwissProt	RSSA_HUMAN	99	32833	2	2	2	2	0.29	40S ribosomal protein SA OS=Homo sapiens OX=9606 GN=RPSA PE=1 SV=4
58	1	SwissProt	HS90B_HUMAN	91	83212	3	3	3	3	0.17	Heat shock protein HSP 90-beta OS=Homo sapiens OX=9606 GN=HSP90AB1 PE=1 SV=4
58	2	SwissProt	HS90A_HUMAN	74	84607	3	3	3	3	0.16	Heat shock protein HSP 90-alpha OS=Homo sapiens OX=9606 GN=HSP90AA1 PE=1 SV=5
58	3	SwissProt	ENPL_HUMAN	65	92411	2	2	2	2	0.1	Endoplasmin OS=Homo sapiens OX=9606 GN=HSP90B1 PE=1 SV=1
59	1	SwissProt	KVD20_HUMAN	87	12507	1	1	1	1	0.39	Immunoglobulin kappa variable 3D-20 OS=Homo sapiens OX=9606 GN=IGKV3D-20 PE=3 SV=1
60	1	SwissProt	ATPA_HUMAN	85	59714	3	3	3	3	0.24	ATP synthase subunit alpha, mitochondrial OS=Homo sapiens OX=9606 GN=ATP5F1A PE=1 SV=1
61	1	SwissProt	FA9_HUMAN	85	51745	2	2	1	1	0.09	Coagulation factor IX OS=Homo sapiens OX=9606 GN=F9 PE=1 SV=2
62	1	SwissProt	ANXA2_HUMAN	85	38580	4	4	4	4	0.55	Annexin A2 OS=Homo sapiens OX=9606 GN=ANXA2 PE=1 SV=2
63	1	SwissProt	CO6A1_HUMAN	84	108462	4	4	4	4	0.17	Collagen alpha-1(VI) chain OS=Homo sapiens OX=9606 GN=COL6A1 PE=1 SV=3
64	1	SwissProt	1433G_HUMAN	81	28285	3	3	3	3	0.56	14-3-3 protein gamma OS=Homo sapiens OX=9606 GN=YWHAG PE=1 SV=2
65	1	SwissProt	LYSC_HUMAN	80	16526	2	2	1	1	0.29	Lysozyme C OS=Homo sapiens OX=9606 GN=LYZ PE=1 SV=1
66	1	SwissProt	SBP1_HUMAN	74	52358	3	3	2	2	0.18	Methanethiol oxidase OS=Homo sapiens OX=9606 GN=SELENBP1 PE=1 SV=2
67	1	SwissProt	ANGI_HUMAN	74	16539	1	1	1	1	0.29	Angiogenin OS=Homo sapiens OX=9606 GN=ANG PE=1 SV=1
68	1	SwissProt	CO4A_HUMAN	71	192664	2	2	2	2	0.05	Complement C4-A OS=Homo sapiens OX=9606 GN=C4A PE=1 SV=2
69	1	SwissProt	TINAL_HUMAN	70	52353	3	3	3	3	0.27	Tubulointerstitial nephritis antigen-like OS=Homo sapiens OX=9606 GN=TINAGL1 PE=1 SV=1
70	1	SwissProt	IF4A1_HUMAN	69	46125	2	2	2	2	0.2	Eukaryotic initiation factor 4A-I OS=Homo sapiens OX=9606 GN=EIF4A1 PE=1 SV=1
71	1	SwissProt	TAGL_HUMAN	65	22596	3	3	2	2	0.45	Transgelin OS=Homo sapiens OX=9606 GN=TAGLN PE=1 SV=4
72	1	SwissProt	PKP1_HUMAN	62	82808	2	2	1	1	0.05	Plakophilin-1 OS=Homo sapiens OX=9606 GN=PKP1 PE=1 SV=2
73	1	SwissProt	FILA2_HUMAN	60	247928	1	1	1	1	0.02	Filaggrin-2 OS=Homo sapiens OX=9606 GN=FLG2 PE=1 SV=1
74	1	SwissProt	APOF_HUMAN	60	35377	2	2	1	1	0.13	Apolipoprotein F OS=Homo sapiens OX=9606 GN=APOF PE=1 SV=2
75	1	SwissProt	MYL6_HUMAN	60	16919	2	2	2	2	0.64	Myosin light polypeptide 6 OS=Homo sapiens OX=9606 GN=MYL6 PE=1 SV=2
76	1	SwissProt	NPTN_HUMAN	59	44360	1	1	1	1	0.1	Neuroplastin OS=Homo sapiens OX=9606 GN=NPTN PE=1 SV=2
77	1	SwissProt	PKP3_HUMAN	59	87029	3	3	2	2	0.1	Plakophilin-3 OS=Homo sapiens OX=9606 GN=PKP3 PE=1 SV=1
78	1	SwissProt	A1AT_HUMAN	57	46707	4	4	4	4	0.44	Alpha-1-antitrypsin OS=Homo sapiens OX=9606 GN=SERPINA1 PE=1 SV=3
79	1	SwissProt	ITIH4_HUMAN	56	103293	1	1	1	1	0.04	Inter-alpha-trypsin inhibitor heavy chain H4 OS=Homo sapiens OX=9606 GN=ITIH4 PE=1 SV=4
80	1	SwissProt	TAGL2_HUMAN	56	22377	2	2	2	2	0.45	Transgelin-2 OS=Homo sapiens OX=9606 GN=TAGLN2 PE=1 SV=3
81	1	SwissProt	CO8G_HUMAN	55	22264	1	1	1	1	0.21	Complement component C8 gamma chain OS=Homo sapiens OX=9606 GN=C8G PE=1 SV=3
82	1	SwissProt	RS19_HUMAN	55	16051	1	1	1	1	0.3	40S ribosomal protein S19 OS=Homo sapiens OX=9606 GN=RPS19 PE=1 SV=2
83	1	SwissProt	VINC_HUMAN	55	123722	4	4	4	4	0.15	Vinculin OS=Homo sapiens OX=9606 GN=VCL PE=1 SV=4
84	1	SwissProt	AMBP_HUMAN	52	38974	1	1	1	1	0.11	Protein AMBP OS=Homo sapiens OX=9606 GN=AMBP PE=1 SV=1
85	1	SwissProt	PRDX6_HUMAN	52	25019	1	1	1	1	0.18	Peroxiredoxin-6 OS=Homo sapiens OX=9606 GN=PRDX6 PE=1 SV=3
86	1	SwissProt	RS27A_HUMAN	51	17953	3	3	2	2	0.59	Ubiquitin-40S ribosomal protein S27a OS=Homo sapiens OX=9606 GN=RPS27A PE=1 SV=2
87	1	SwissProt	PEDF_HUMAN	50	46283	1	1	1	1	0.1	Pigment epithelium-derived factor OS=Homo sapiens OX=9606 GN=SERPINF1 PE=1 SV=4
88	1	SwissProt	IGKC_HUMAN	50	11758	3	3	1	1	0.42	Immunoglobulin kappa constant OS=Homo sapiens OX=9606 GN=IGKC PE=1 SV=2
89	1	SwissProt	NEST_HUMAN	50	177332	2	2	2	2	0.05	Nestin OS=Homo sapiens OX=9606 GN=NES PE=1 SV=2
90	1	SwissProt	H12_HUMAN	49	21352	1	1	1	1	0.22	Histone H1.2 OS=Homo sapiens OX=9606 GN=HIST1H1C PE=1 SV=2
91	1	SwissProt	COF1_HUMAN	49	18491	1	1	1	1	0.25	Cofilin-1 OS=Homo sapiens OX=9606 GN=CFL1 PE=1 SV=3
92	1	SwissProt	RS8_HUMAN	49	24190	1	1	1	1	0.19	40S ribosomal protein S8 OS=Homo sapiens OX=9606 GN=RPS8 PE=1 SV=2
93	1	SwissProt	PRDX1_HUMAN	48	22096	2	2	2	2	0.46	Peroxiredoxin-1 OS=Homo sapiens OX=9606 GN=PRDX1 PE=1 SV=1
94	1	SwissProt	RS9_HUMAN	48	22578	1	1	1	1	0.2	40S ribosomal protein S9 OS=Homo sapiens OX=9606 GN=RPS9 PE=1 SV=3
95	1	SwissProt	CADH1_HUMAN	47	97396	1	1	1	1	0.04	Cadherin-1 OS=Homo sapiens OX=9606 GN=CDH1 PE=1 SV=3
96	1	SwissProt	DUS14_HUMAN	46	22241	2	2	1	1	0.21	Dual specificity protein phosphatase 14 OS=Homo sapiens OX=9606 GN=DUSP14 PE=1 SV=1
97	1	SwissProt	AMPL_HUMAN	46	56131	2	2	2	2	0.16	Cytosol aminopeptidase OS=Homo sapiens OX=9606 GN=LAP3 PE=1 SV=3
98	1	SwissProt	RL7_HUMAN	46	29207	1	1	1	1	0.16	60S ribosomal protein L7 OS=Homo sapiens OX=9606 GN=RPL7 PE=1 SV=1
99	1	SwissProt	MOES_HUMAN	45	67778	3	3	3	3	0.21	Moesin OS=Homo sapiens OX=9606 GN=MSN PE=1 SV=3
100	1	SwissProt	FHR1_HUMAN	45	37626	1	1	1	1	0.12	Complement factor H-related protein 1 OS=Homo sapiens OX=9606 GN=CFHR1 PE=1 SV=2
101	1	SwissProt	PLMN_HUMAN	45	90510	3	3	2	2	0.1	Plasminogen OS=Homo sapiens OX=9606 GN=PLG PE=1 SV=2
102	1	SwissProt	PTBP1_HUMAN	45	57186	1	1	1	1	0.08	Polypyrimidine tract-binding protein 1 OS=Homo sapiens OX=9606 GN=PTBP1 PE=1 SV=1
103	1	SwissProt	ITIH3_HUMAN	45	99787	1	1	1	1	0.04	Inter-alpha-trypsin inhibitor heavy chain H3 OS=Homo sapiens OX=9606 GN=ITIH3 PE=1 SV=2
104	1	SwissProt	KPYM_HUMAN	44	57900	3	3	3	3	0.25	Pyruvate kinase PKM OS=Homo sapiens OX=9606 GN=PKM PE=1 SV=4
105	1	SwissProt	ANXA5_HUMAN	43	35914	2	2	2	2	0.26	Annexin A5 OS=Homo sapiens OX=9606 GN=ANXA5 PE=1 SV=2
106	1	SwissProt	FBN1_HUMAN	42	312022	2	2	2	2	0.03	Fibrillin-1 OS=Homo sapiens OX=9606 GN=FBN1 PE=1 SV=3
107	1	SwissProt	ARPC4_HUMAN	42	19654	1	1	1	1	0.24	Actin-related protein 2/3 complex subunit 4 OS=Homo sapiens OX=9606 GN=ARPC4 PE=1 SV=3
108	1	SwissProt	RS13_HUMAN	41	17212	1	1	1	1	0.27	40S ribosomal protein S13 OS=Homo sapiens OX=9606 GN=RPS13 PE=1 SV=2
109	1	SwissProt	TIMP3_HUMAN	41	24129	2	2	2	2	0.42	Metalloproteinase inhibitor 3 OS=Homo sapiens OX=9606 GN=TIMP3 PE=1 SV=2
110	1	SwissProt	RS14_HUMAN	40	16263	1	1	1	1	0.29	40S ribosomal protein S14 OS=Homo sapiens OX=9606 GN=RPS14 PE=1 SV=3
111	1	SwissProt	PEPL_HUMAN	40	204623	1	1	1	1	0.02	Periplakin OS=Homo sapiens OX=9606 GN=PPL PE=1 SV=4
112	1	SwissProt	CO4A2_HUMAN	39	167449	1	1	1	1	0.03	Collagen alpha-2(IV) chain OS=Homo sapiens OX=9606 GN=COL4A2 PE=1 SV=4
113	1	SwissProt	CO6A2_HUMAN	39	108512	2	2	2	2	0.08	Collagen alpha-2(VI) chain OS=Homo sapiens OX=9606 GN=COL6A2 PE=1 SV=4
114	1	SwissProt	EF1D_HUMAN	38	31103	1	1	1	1	0.15	Elongation factor 1-delta OS=Homo sapiens OX=9606 GN=EEF1D PE=1 SV=5
115	1	SwissProt	PPCE_HUMAN	38	80648	1	1	1	1	0.05	Prolyl endopeptidase OS=Homo sapiens OX=9606 GN=PREP PE=1 SV=2
116	1	SwissProt	HTRA1_HUMAN	37	51255	1	1	1	1	0.09	Serine protease HTRA1 OS=Homo sapiens OX=9606 GN=HTRA1 PE=1 SV=1
117	1	SwissProt	C1QC_HUMAN	37	25757	2	2	2	2	0.39	Complement C1q subcomponent subunit C OS=Homo sapiens OX=9606 GN=C1QC PE=1 SV=3
118	1	SwissProt	PRDX3_HUMAN	37	27675	1	1	1	1	0.16	Thioredoxin-dependent peroxide reductase, mitochondrial OS=Homo sapiens OX=9606 GN=PRDX3 PE=1 SV=3
119	1	SwissProt	MAL2_HUMAN	37	19113	1	1	1	1	0.24	Protein MAL2 OS=Homo sapiens OX=9606 GN=MAL2 PE=1 SV=1
120	1	SwissProt	C1QB_HUMAN	36	26704	1	1	1	1	0.17	Complement C1q subcomponent subunit B OS=Homo sapiens OX=9606 GN=C1QB PE=1 SV=3
121	1	SwissProt	BGH3_HUMAN	36	74634	2	2	2	2	0.12	Transforming growth factor-beta-induced protein ig-h3 OS=Homo sapiens OX=9606 GN=TGFBI PE=1 SV=1
122	1	SwissProt	TLN1_HUMAN	36	269599	1	1	1	1	0.02	Talin-1 OS=Homo sapiens OX=9606 GN=TLN1 PE=1 SV=3
123	1	SwissProt	K1C28_HUMAN	35	50536	1	1	1	1	0.09	Keratin, type I cytoskeletal 28 OS=Homo sapiens OX=9606 GN=KRT28 PE=1 SV=2
124	1	SwissProt	RS3A_HUMAN	34	29926	1	1	1	1	0.15	40S ribosomal protein S3a OS=Homo sapiens OX=9606 GN=RPS3A PE=1 SV=2
125	1	SwissProt	EF2_HUMAN	34	95277	1	1	1	1	0.05	Elongation factor 2 OS=Homo sapiens OX=9606 GN=EEF2 PE=1 SV=4
126	1	SwissProt	MYL9_HUMAN	33	19814	1	1	1	1	0.23	Myosin regulatory light polypeptide 9 OS=Homo sapiens OX=9606 GN=MYL9 PE=1 SV=4
127	1	SwissProt	CAVN1_HUMAN	33	43450	1	1	1	1	0.1	Caveolae-associated protein 1 OS=Homo sapiens OX=9606 GN=CAVIN1 PE=1 SV=1
128	1	SwissProt	ALDOB_HUMAN	33	39448	1	1	1	1	0.11	Fructose-bisphosphate aldolase B OS=Homo sapiens OX=9606 GN=ALDOB PE=1 SV=2
129	1	SwissProt	RLA0L_HUMAN	33	34343	1	1	1	1	0.13	60S acidic ribosomal protein P0-like OS=Homo sapiens OX=9606 GN=RPLP0P6 PE=5 SV=1
130	1	SwissProt	K1614_HUMAN	33	126527	1	1	1	1	0.03	Uncharacterized protein KIAA1614 OS=Homo sapiens OX=9606 GN=KIAA1614 PE=2 SV=3
131	1	SwissProt	ARPC5_HUMAN	33	16310	1	1	1	1	0.29	Actin-related protein 2/3 complex subunit 5 OS=Homo sapiens OX=9606 GN=ARPC5 PE=1 SV=3
132	1	SwissProt	HS74L_HUMAN	32	94453	1	1	1	1	0.05	Heat shock 70 kDa protein 4L OS=Homo sapiens OX=9606 GN=HSPA4L PE=1 SV=3
133	1	SwissProt	RS24_HUMAN	31	15413	1	1	1	1	0.31	40S ribosomal protein S24 OS=Homo sapiens OX=9606 GN=RPS24 PE=1 SV=1
134	1	SwissProt	H31T_HUMAN	30	15499	1	1	1	1	0.31	Histone H3.1t OS=Homo sapiens OX=9606 GN=HIST3H3 PE=1 SV=3
135	1	SwissProt	ASPM_HUMAN	30	409540	1	1	1	1	0.01	Abnormal spindle-like microcephaly-associated protein OS=Homo sapiens OX=9606 GN=ASPM PE=1 SV=2
136	1	SwissProt	PPAP_HUMAN	30	44537	1	1	1	1	0.1	Prostatic acid phosphatase OS=Homo sapiens OX=9606 GN=ACPP PE=1 SV=3
137	1	SwissProt	GELS_HUMAN	29	85644	1	1	1	1	0.05	Gelsolin OS=Homo sapiens OX=9606 GN=GSN PE=1 SV=1
138	1	SwissProt	CO4A1_HUMAN	29	160510	1	1	1	1	0.03	Collagen alpha-1(IV) chain OS=Homo sapiens OX=9606 GN=COL4A1 PE=1 SV=4
139	1	SwissProt	CO4A4_HUMAN	29	163934	1	1	1	1	0.03	Collagen alpha-4(IV) chain OS=Homo sapiens OX=9606 GN=COL4A4 PE=1 SV=3
140	1	SwissProt	AAAT_HUMAN	29	56562	1	1	1	1	0.08	Neutral amino acid transporter B(0) OS=Homo sapiens OX=9606 GN=SLC1A5 PE=1 SV=2
141	1	SwissProt	IQGA1_HUMAN	29	189134	1	1	1	1	0.02	Ras GTPase-activating-like protein IQGAP1 OS=Homo sapiens OX=9606 GN=IQGAP1 PE=1 SV=1
142	1	SwissProt	RL18A_HUMAN	29	20749	1	1	1	1	0.22	60S ribosomal protein L18a OS=Homo sapiens OX=9606 GN=RPL18A PE=1 SV=2
143	1	SwissProt	CAZA1_HUMAN	29	32902	1	1	1	1	0.14	F-actin-capping protein subunit alpha-1 OS=Homo sapiens OX=9606 GN=CAPZA1 PE=1 SV=3
144	1	SwissProt	DCD_HUMAN	28	11277	1	1	1	1	0.44	Dermcidin OS=Homo sapiens OX=9606 GN=DCD PE=1 SV=2
145	1	SwissProt	CO5_HUMAN	28	188186	1	1	1	1	0.02	Complement C5 OS=Homo sapiens OX=9606 GN=C5 PE=1 SV=4
146	1	SwissProt	GNAL_HUMAN	27	44280	1	1	1	1	0.1	Guanine nucleotide-binding protein G(olf) subunit alpha OS=Homo sapiens OX=9606 GN=GNAL PE=1 SV=1
147	1	SwissProt	PLK4_HUMAN	27	108903	1	1	1	1	0.04	Serine/threonine-protein kinase PLK4 OS=Homo sapiens OX=9606 GN=PLK4 PE=1 SV=3
148	1	SwissProt	FRPD1_HUMAN	27	173328	1	1	1	1	0.02	FERM and PDZ domain-containing protein 1 OS=Homo sapiens OX=9606 GN=FRMPD1 PE=1 SV=1
149	1	SwissProt	SMD2_HUMAN	27	13518	1	1	1	1	0.36	Small nuclear ribonucleoprotein Sm D2 OS=Homo sapiens OX=9606 GN=SNRPD2 PE=1 SV=1
150	1	SwissProt	TENS4_HUMAN	26	76715	1	1	1	1	0.06	Tensin-4 OS=Homo sapiens OX=9606 GN=TNS4 PE=1 SV=3
151	1	SwissProt	CO1A1_HUMAN	26	138857	1	1	1	1	0.03	Collagen alpha-1(I) chain OS=Homo sapiens OX=9606 GN=COL1A1 PE=1 SV=5
152	1	SwissProt	KVD11_HUMAN	26	12617	1	1	1	1	0.39	Immunoglobulin kappa variable 3D-11 OS=Homo sapiens OX=9606 GN=IGKV3D-11 PE=3 SV=6
153	1	SwissProt	CLN3_HUMAN	26	47592	1	1	1	1	0.09	Battenin OS=Homo sapiens OX=9606 GN=CLN3 PE=1 SV=1
154	1	SwissProt	RACK1_HUMAN	26	35055	1	1	1	1	0.13	Receptor of activated protein C kinase 1 OS=Homo sapiens OX=9606 GN=RACK1 PE=1 SV=3
155	1	SwissProt	CNDP2_HUMAN	26	52845	1	1	1	1	0.08	Cytosolic non-specific dipeptidase OS=Homo sapiens OX=9606 GN=CNDP2 PE=1 SV=2
156	1	SwissProt	RL4_HUMAN	25	47667	1	1	1	1	0.09	60S ribosomal protein L4 OS=Homo sapiens OX=9606 GN=RPL4 PE=1 SV=5
157	1	SwissProt	ANXA1_HUMAN	25	38690	1	1	1	1	0.12	Annexin A1 OS=Homo sapiens OX=9606 GN=ANXA1 PE=1 SV=2
158	1	SwissProt	RS4X_HUMAN	25	29579	1	1	1	1	0.15	40S ribosomal protein S4, X isoform OS=Homo sapiens OX=9606 GN=RPS4X PE=1 SV=2
159	1	SwissProt	LEG3_HUMAN	24	26136	1	1	1	1	0.17	Galectin-3 OS=Homo sapiens OX=9606 GN=LGALS3 PE=1 SV=5
160	1	SwissProt	KIF22_HUMAN	24	73217	1	1	1	1	0.06	Kinesin-like protein KIF22 OS=Homo sapiens OX=9606 GN=KIF22 PE=1 SV=5
161	1	SwissProt	VSIG8_HUMAN	24	43863	1	1	1	1	0.1	V-set and immunoglobulin domain-containing protein 8 OS=Homo sapiens OX=9606 GN=VSIG8 PE=2 SV=1
162	1	SwissProt	M4K4_HUMAN	24	142013	2	2	2	2	0.06	Mitogen-activated protein kinase kinase kinase kinase 4 OS=Homo sapiens OX=9606 GN=MAP4K4 PE=1 SV=2
163	1	SwissProt	ZN891_HUMAN	24	63550	1	1	1	1	0.07	Zinc finger protein 891 OS=Homo sapiens OX=9606 GN=ZNF891 PE=2 SV=2
164	1	SwissProt	UN45A_HUMAN	24	103011	1	1	1	1	0.04	Protein unc-45 homolog A OS=Homo sapiens OX=9606 GN=UNC45A PE=1 SV=1
165	1	SwissProt	RL13_HUMAN	24	24247	1	1	1	1	0.19	60S ribosomal protein L13 OS=Homo sapiens OX=9606 GN=RPL13 PE=1 SV=4
166	1	SwissProt	ATAD5_HUMAN	24	207441	1	1	1	1	0.02	ATPase family AAA domain-containing protein 5 OS=Homo sapiens OX=9606 GN=ATAD5 PE=1 SV=4
167	1	SwissProt	NOE2_HUMAN	24	51353	1	1	1	1	0.09	Noelin-2 OS=Homo sapiens OX=9606 GN=OLFM2 PE=1 SV=2
168	1	SwissProt	NEBU_HUMAN	23	772428	1	1	1	1	0.01	Nebulin OS=Homo sapiens OX=9606 GN=NEB PE=1 SV=5
169	1	SwissProt	GUC1A_HUMAN	23	22905	1	1	1	1	0.2	Guanylyl cyclase-activating protein 1 OS=Homo sapiens OX=9606 GN=GUCA1A PE=1 SV=3
170	1	SwissProt	RL35A_HUMAN	23	12530	1	1	1	1	0.39	60S ribosomal protein L35a OS=Homo sapiens OX=9606 GN=RPL35A PE=1 SV=2
171	1	SwissProt	PGCA_HUMAN	23	261169	1	1	1	1	0.02	Aggrecan core protein OS=Homo sapiens OX=9606 GN=ACAN PE=1 SV=3
172	1	SwissProt	IGHM_HUMAN	23	49409	1	1	1	1	0.09	Immunoglobulin heavy constant mu OS=Homo sapiens OX=9606 GN=IGHM PE=1 SV=4
173	1	SwissProt	AATF_HUMAN	22	63094	1	1	1	1	0.07	Protein AATF OS=Homo sapiens OX=9606 GN=AATF PE=1 SV=1
174	1	SwissProt	LACTB_HUMAN	22	60655	1	1	1	1	0.07	Serine beta-lactamase-like protein LACTB, mitochondrial OS=Homo sapiens OX=9606 GN=LACTB PE=1 SV=2
175	1	SwissProt	RAB1A_HUMAN	22	22663	1	1	1	1	0.2	Ras-related protein Rab-1A OS=Homo sapiens OX=9606 GN=RAB1A PE=1 SV=3
176	1	SwissProt	CL061_HUMAN	22	13427	1	1	1	1	0.36	Putative uncharacterized protein encoded by LINC01465 OS=Homo sapiens OX=9606 GN=LINC01465 PE=2 SV=1
177	1	SwissProt	NET3_HUMAN	22	61426	3	3	1	1	0.07	Netrin-3 OS=Homo sapiens OX=9606 GN=NTN3 PE=1 SV=1
178	1	SwissProt	LEG1_HUMAN	21	14706	1	1	1	1	0.33	Galectin-1 OS=Homo sapiens OX=9606 GN=LGALS1 PE=1 SV=2
179	1	SwissProt	ML12A_HUMAN	21	19781	1	1	1	1	0.24	Myosin regulatory light chain 12A OS=Homo sapiens OX=9606 GN=MYL12A PE=1 SV=2
180	1	SwissProt	CTC1_HUMAN	21	134523	1	1	1	1	0.03	CST complex subunit CTC1 OS=Homo sapiens OX=9606 GN=CTC1 PE=1 SV=2
181	1	SwissProt	DYHC1_HUMAN	21	532072	1	1	1	1	0.01	Cytoplasmic dynein 1 heavy chain 1 OS=Homo sapiens OX=9606 GN=DYNC1H1 PE=1 SV=5
182	1	SwissProt	PTN3_HUMAN	20	103924	1	1	1	1	0.04	Tyrosine-protein phosphatase non-receptor type 3 OS=Homo sapiens OX=9606 GN=PTPN3 PE=1 SV=2
183	1	SwissProt	RHG30_HUMAN	20	118509	1	1	1	1	0.04	Rho GTPase-activating protein 30 OS=Homo sapiens OX=9606 GN=ARHGAP30 PE=1 SV=3
184	1	SwissProt	LBP_HUMAN	20	53350	1	1	1	1	0.08	Lipopolysaccharide-binding protein OS=Homo sapiens OX=9606 GN=LBP PE=1 SV=3
185	1	SwissProt	RL18_HUMAN	20	21621	1	1	1	1	0.21	60S ribosomal protein L18 OS=Homo sapiens OX=9606 GN=RPL18 PE=1 SV=2
186	1	SwissProt	ASB18_HUMAN	20	50771	1	1	1	1	0.09	Ankyrin repeat and SOCS box protein 18 OS=Homo sapiens OX=9606 GN=ASB18 PE=2 SV=2
187	1	SwissProt	NDUS1_HUMAN	19	79417	1	1	1	1	0.06	NADH-ubiquinone oxidoreductase 75 kDa subunit, mitochondrial OS=Homo sapiens OX=9606 GN=NDUFS1 PE=1 SV=3
188	1	SwissProt	CO8B_HUMAN	19	67003	1	1	1	1	0.07	Complement component C8 beta chain OS=Homo sapiens OX=9606 GN=C8B PE=1 SV=3
189	1	SwissProt	CPNE7_HUMAN	19	70249	1	1	1	1	0.06	Copine-7 OS=Homo sapiens OX=9606 GN=CPNE7 PE=1 SV=1
190	1	SwissProt	OR1N2_HUMAN	19	36864	1	1	1	1	0.12	Olfactory receptor 1N2 OS=Homo sapiens OX=9606 GN=OR1N2 PE=2 SV=2
191	1	SwissProt	TPC6B_HUMAN	19	17971	1	1	1	1	0.26	Trafficking protein particle complex subunit 6B OS=Homo sapiens OX=9606 GN=TRAPPC6B PE=1 SV=1
192	1	SwissProt	CMYA5_HUMAN	19	448935	1	1	1	1	0.01	Cardiomyopathy-associated protein 5 OS=Homo sapiens OX=9606 GN=CMYA5 PE=1 SV=3
193	1	SwissProt	TACC1_HUMAN	19	87740	1	1	1	1	0.05	Transforming acidic coiled-coil-containing protein 1 OS=Homo sapiens OX=9606 GN=TACC1 PE=1 SV=2
194	1	SwissProt	PRP4B_HUMAN	19	116916	1	1	1	1	0.04	Serine/threonine-protein kinase PRP4 homolog OS=Homo sapiens OX=9606 GN=PRPF4B PE=1 SV=3
195	1	SwissProt	RS15_HUMAN	19	17029	1	1	1	1	0.28	40S ribosomal protein S15 OS=Homo sapiens OX=9606 GN=RPS15 PE=1 SV=2
196	1	SwissProt	ARP10_HUMAN	18	46277	1	1	1	1	0.1	Actin-related protein 10 OS=Homo sapiens OX=9606 GN=ACTR10 PE=1 SV=1
197	1	SwissProt	CP4FC_HUMAN	18	60270	1	1	1	1	0.07	Cytochrome P450 4F12 OS=Homo sapiens OX=9606 GN=CYP4F12 PE=1 SV=3
198	1	SwissProt	LGI1_HUMAN	18	63777	1	1	1	1	0.07	Leucine-rich glioma-inactivated protein 1 OS=Homo sapiens OX=9606 GN=LGI1 PE=1 SV=1
199	1	SwissProt	TRAK2_HUMAN	18	101356	1	1	1	1	0.04	Trafficking kinesin-binding protein 2 OS=Homo sapiens OX=9606 GN=TRAK2 PE=1 SV=2
200	1	SwissProt	CO7_HUMAN	18	93457	1	1	1	1	0.05	Complement component C7 OS=Homo sapiens OX=9606 GN=C7 PE=1 SV=2
201	1	SwissProt	AFAD_HUMAN	18	206676	1	1	1	1	0.02	Afadin OS=Homo sapiens OX=9606 GN=AFDN PE=1 SV=3
202	1	SwissProt	MFGM_HUMAN	18	43078	1	1	1	1	0.1	Lactadherin OS=Homo sapiens OX=9606 GN=MFGE8 PE=1 SV=3
203	1	SwissProt	LCN10_HUMAN	18	20746	1	1	1	1	0.22	Epididymal-specific lipocalin-10 OS=Homo sapiens OX=9606 GN=LCN10 PE=1 SV=1
204	1	SwissProt	RBP10_HUMAN	18	67214	1	1	1	1	0.07	Ran-binding protein 10 OS=Homo sapiens OX=9606 GN=RANBP10 PE=1 SV=1
205	1	SwissProt	NXPE3_HUMAN	18	63759	1	1	1	1	0.07	NXPE family member 3 OS=Homo sapiens OX=9606 GN=NXPE3 PE=2 SV=1
206	1	SwissProt	H1T_HUMAN	17	22006	1	1	1	1	0.21	Histone H1t OS=Homo sapiens OX=9606 GN=HIST1H1T PE=2 SV=4
207	1	SwissProt	UB2Q1_HUMAN	17	46098	1	1	1	1	0.1	Ubiquitin-conjugating enzyme E2 Q1 OS=Homo sapiens OX=9606 GN=UBE2Q1 PE=1 SV=1
208	1	SwissProt	MRCKG_HUMAN	17	172352	1	1	1	1	0.03	Serine/threonine-protein kinase MRCK gamma OS=Homo sapiens OX=9606 GN=CDC42BPG PE=1 SV=2
209	1	SwissProt	CD80_HUMAN	17	33027	1	1	1	1	0.14	T-lymphocyte activation antigen CD80 OS=Homo sapiens OX=9606 GN=CD80 PE=1 SV=1
210	1	SwissProt	KDM2A_HUMAN	16	132708	1	1	1	1	0.03	Lysine-specific demethylase 2A OS=Homo sapiens OX=9606 GN=KDM2A PE=1 SV=3
211	1	SwissProt	THAP7_HUMAN	16	34392	1	1	1	1	0.13	THAP domain-containing protein 7 OS=Homo sapiens OX=9606 GN=THAP7 PE=1 SV=2
212	1	SwissProt	CALL5_HUMAN	16	15883	1	1	1	1	0.3	Calmodulin-like protein 5 OS=Homo sapiens OX=9606 GN=CALML5 PE=1 SV=2
213	1	SwissProt	DCK_HUMAN	16	30499	1	1	1	1	0.15	Deoxycytidine kinase OS=Homo sapiens OX=9606 GN=DCK PE=1 SV=1
214	1	SwissProt	APC10_HUMAN	15	21239	1	1	1	1	0.22	Anaphase-promoting complex subunit 10 OS=Homo sapiens OX=9606 GN=ANAPC10 PE=1 SV=1
215	1	SwissProt	OXSM_HUMAN	15	48812	1	1	1	1	0.09	3-oxoacyl-[acyl-carrier-protein] synthase, mitochondrial OS=Homo sapiens OX=9606 GN=OXSM PE=1 SV=1
216	1	SwissProt	SCND3_HUMAN	15	151570	1	1	1	1	0.03	SCAN domain-containing protein 3 OS=Homo sapiens OX=9606 GN=ZBED9 PE=2 SV=1
217	1	SwissProt	LIRB3_HUMAN	14	69342	1	1	1	1	0.06	Leukocyte immunoglobulin-like receptor subfamily B member 3 OS=Homo sapiens OX=9606 GN=LILRB3 PE=1 SV=3
218	1	SwissProt	MRUPP_HUMAN	14	13361	1	1	1	1	0.36	Putative MORF4 family-associated protein 1-like protein UPP OS=Homo sapiens OX=9606 PE=1 SV=1

## Sheet: P-5
Family	Member	Database	Accession	Score	Mass	Num. of matches	Num. of significant matches	Num. of sequences	Num. of significant sequences	emPAI	Description
1	1	SwissProt	K2C1_HUMAN	3441	65999	95	95	27	27	5.88	Keratin, type II cytoskeletal 1 OS=Homo sapiens OX=9606 GN=KRT1 PE=1 SV=6
1	2	SwissProt	K22E_HUMAN	2157	65393	67	67	25	25	5.16	Keratin, type II cytoskeletal 2 epidermal OS=Homo sapiens OX=9606 GN=KRT2 PE=1 SV=2
1	3	SwissProt	K2C5_HUMAN	673	62340	29	29	16	16	2.18	Keratin, type II cytoskeletal 5 OS=Homo sapiens OX=9606 GN=KRT5 PE=1 SV=3
2	1	SwissProt	K1C9_HUMAN	2926	62027	80	80	25	25	7.92	Keratin, type I cytoskeletal 9 OS=Homo sapiens OX=9606 GN=KRT9 PE=1 SV=3
3	1	SwissProt	K1C10_HUMAN	2523	58792	64	64	22	22	5.52	Keratin, type I cytoskeletal 10 OS=Homo sapiens OX=9606 GN=KRT10 PE=1 SV=6
3	2	SwissProt	K1C14_HUMAN	478	51529	15	15	9	9	1.1	Keratin, type I cytoskeletal 14 OS=Homo sapiens OX=9606 GN=KRT14 PE=1 SV=4
3	3	SwissProt	K1C19_HUMAN	100	44079	4	4	3	3	0.33	Keratin, type I cytoskeletal 19 OS=Homo sapiens OX=9606 GN=KRT19 PE=1 SV=4
4	1	SwissProt	SAA1_HUMAN	687	13524	18	18	4	4	2.4	Serum amyloid A-1 protein OS=Homo sapiens OX=9606 GN=SAA1 PE=1 SV=1
5	1	SwissProt	ALBU_HUMAN	305	69321	12	12	8	8	0.73	Serum albumin OS=Homo sapiens OX=9606 GN=ALB PE=1 SV=2
6	1	SwissProt	HBB_HUMAN	214	15988	9	9	6	6	3.77	Hemoglobin subunit beta OS=Homo sapiens OX=9606 GN=HBB PE=1 SV=2
7	1	SwissProt	VTNC_HUMAN	180	54271	6	6	4	4	0.37	Vitronectin OS=Homo sapiens OX=9606 GN=VTN PE=1 SV=1
8	1	SwissProt	IGG1_HUMAN	162	49298	8	8	6	6	0.67	Immunoglobulin gamma-1 heavy chain OS=Homo sapiens OX=9606 PE=1 SV=2
9	1	SwissProt	HBA_HUMAN	158	15248	8	8	3	3	1.98	Hemoglobin subunit alpha OS=Homo sapiens OX=9606 GN=HBA1 PE=1 SV=2
10	1	SwissProt	SAMP_HUMAN	132	25371	4	4	4	4	0.94	Serum amyloid P-component OS=Homo sapiens OX=9606 GN=APCS PE=1 SV=2
11	1	SwissProt	H4_HUMAN	128	11360	4	4	4	4	3.28	Histone H4 OS=Homo sapiens OX=9606 GN=HIST1H4A PE=1 SV=2
12	1	SwissProt	LECT2_HUMAN	128	16379	3	3	1	1	0.29	Leukocyte cell-derived chemotaxin-2 OS=Homo sapiens OX=9606 GN=LECT2 PE=1 SV=2
13	1	SwissProt	ACTB_HUMAN	125	41710	6	6	4	4	0.5	Actin, cytoplasmic 1 OS=Homo sapiens OX=9606 GN=ACTB PE=1 SV=1
13	2	SwissProt	ACTA_HUMAN	63	41982	2	2	2	2	0.22	Actin, aortic smooth muscle OS=Homo sapiens OX=9606 GN=ACTA2 PE=1 SV=1
14	1	SwissProt	H2B1B_HUMAN	98	13942	3	3	2	2	0.81	Histone H2B type 1-B OS=Homo sapiens OX=9606 GN=HIST1H2BB PE=1 SV=2
15	1	SwissProt	IGHA1_HUMAN	75	37631	2	2	2	2	0.25	Immunoglobulin heavy constant alpha 1 OS=Homo sapiens OX=9606 GN=IGHA1 PE=1 SV=2
16	1	SwissProt	H2A1B_HUMAN	71	14127	4	4	3	3	1.42	Histone H2A type 1-B/E OS=Homo sapiens OX=9606 GN=HIST1H2AB PE=1 SV=2
17	1	SwissProt	IGKC_HUMAN	70	11758	3	3	1	1	0.42	Immunoglobulin kappa constant OS=Homo sapiens OX=9606 GN=IGKC PE=1 SV=2
18	1	SwissProt	DESP_HUMAN	65	331569	2	2	2	2	0.03	Desmoplakin OS=Homo sapiens OX=9606 GN=DSP PE=1 SV=3
19	1	SwissProt	AMBP_HUMAN	39	38974	1	1	1	1	0.11	Protein AMBP OS=Homo sapiens OX=9606 GN=AMBP PE=1 SV=1
20	1	SwissProt	ALDOB_HUMAN	36	39448	1	1	1	1	0.11	Fructose-bisphosphate aldolase B OS=Homo sapiens OX=9606 GN=ALDOB PE=1 SV=2
21	1	SwissProt	1433B_HUMAN	29	28065	1	1	1	1	0.16	14-3-3 protein beta/alpha OS=Homo sapiens OX=9606 GN=YWHAB PE=1 SV=3
22	1	SwissProt	NRK2_HUMAN	29	26029	1	1	1	1	0.18	Nicotinamide riboside kinase 2 OS=Homo sapiens OX=9606 GN=NMRK2 PE=1 SV=1
23	1	SwissProt	KVD20_HUMAN	28	12507	1	1	1	1	0.39	Immunoglobulin kappa variable 3D-20 OS=Homo sapiens OX=9606 GN=IGKV3D-20 PE=3 SV=1
24	1	SwissProt	CO9_HUMAN	28	63133	2	2	2	2	0.14	Complement component C9 OS=Homo sapiens OX=9606 GN=C9 PE=1 SV=2
25	1	SwissProt	HPT_HUMAN	27	45177	1	1	1	1	0.1	Haptoglobin OS=Homo sapiens OX=9606 GN=HP PE=1 SV=1
26	1	SwissProt	A1AT_HUMAN	27	46707	2	2	1	1	0.09	Alpha-1-antitrypsin OS=Homo sapiens OX=9606 GN=SERPINA1 PE=1 SV=3
27	1	SwissProt	G3P_HUMAN	26	36030	1	1	1	1	0.12	Glyceraldehyde-3-phosphate dehydrogenase OS=Homo sapiens OX=9606 GN=GAPDH PE=1 SV=3
28	1	SwissProt	PLAK_HUMAN	26	81693	1	1	1	1	0.05	Junction plakoglobin OS=Homo sapiens OX=9606 GN=JUP PE=1 SV=3
29	1	SwissProt	CO3_HUMAN	26	187030	1	1	1	1	0.02	Complement C3 OS=Homo sapiens OX=9606 GN=C3 PE=1 SV=2
30	1	SwissProt	HEMO_HUMAN	25	51643	1	1	1	1	0.09	Hemopexin OS=Homo sapiens OX=9606 GN=HPX PE=1 SV=2
31	1	SwissProt	LDHB_HUMAN	25	36615	1	1	1	1	0.12	L-lactate dehydrogenase B chain OS=Homo sapiens OX=9606 GN=LDHB PE=1 SV=2
32	1	SwissProt	PLXA3_HUMAN	24	207570	1	1	1	1	0.02	Plexin-A3 OS=Homo sapiens OX=9606 GN=PLXNA3 PE=1 SV=2
33	1	SwissProt	TBA1A_HUMAN	24	50104	1	1	1	1	0.09	Tubulin alpha-1A chain OS=Homo sapiens OX=9606 GN=TUBA1A PE=1 SV=1
34	1	SwissProt	PKHG2_HUMAN	23	147877	1	1	1	1	0.03	Pleckstrin homology domain-containing family G member 2 OS=Homo sapiens OX=9606 GN=PLEKHG2 PE=1 SV=3
35	1	SwissProt	HOIL1_HUMAN	23	57534	1	1	1	1	0.08	RanBP-type and C3HC4-type zinc finger-containing protein 1 OS=Homo sapiens OX=9606 GN=RBCK1 PE=1 SV=2
36	1	SwissProt	Z280D_HUMAN	22	109215	1	1	1	1	0.04	Zinc finger protein 280D OS=Homo sapiens OX=9606 GN=ZNF280D PE=1 SV=3
37	1	SwissProt	RU2A_HUMAN	22	28398	1	1	1	1	0.16	U2 small nuclear ribonucleoprotein A' OS=Homo sapiens OX=9606 GN=SNRPA1 PE=1 SV=2
38	1	SwissProt	ARGI1_HUMAN	22	34713	1	1	1	1	0.13	Arginase-1 OS=Homo sapiens OX=9606 GN=ARG1 PE=1 SV=2
39	1	SwissProt	PTN13_HUMAN	22	276733	1	1	1	1	0.02	Tyrosine-protein phosphatase non-receptor type 13 OS=Homo sapiens OX=9606 GN=PTPN13 PE=1 SV=2
40	1	SwissProt	MCM3_HUMAN	21	90924	1	1	1	1	0.05	DNA replication licensing factor MCM3 OS=Homo sapiens OX=9606 GN=MCM3 PE=1 SV=3
41	1	SwissProt	SPP24_HUMAN	21	24322	1	1	1	1	0.19	Secreted phosphoprotein 24 OS=Homo sapiens OX=9606 GN=SPP2 PE=1 SV=1
42	1	SwissProt	GATM_HUMAN	21	48424	1	1	1	1	0.09	Glycine amidinotransferase, mitochondrial OS=Homo sapiens OX=9606 GN=GATM PE=1 SV=1
43	1	SwissProt	ANXA2_HUMAN	21	38580	1	1	1	1	0.12	Annexin A2 OS=Homo sapiens OX=9606 GN=ANXA2 PE=1 SV=2
44	1	SwissProt	SIAT9_HUMAN	20	47959	1	1	1	1	0.09	Lactosylceramide alpha-2,3-sialyltransferase OS=Homo sapiens OX=9606 GN=ST3GAL5 PE=1 SV=4
45	1	SwissProt	PPM1L_HUMAN	20	41027	1	1	1	1	0.11	Protein phosphatase 1L OS=Homo sapiens OX=9606 GN=PPM1L PE=1 SV=1
46	1	SwissProt	VIME_HUMAN	20	53619	1	1	1	1	0.08	Vimentin OS=Homo sapiens OX=9606 GN=VIM PE=1 SV=4
47	1	SwissProt	ASB18_HUMAN	20	50771	1	1	1	1	0.09	Ankyrin repeat and SOCS box protein 18 OS=Homo sapiens OX=9606 GN=ASB18 PE=2 SV=2
48	1	SwissProt	RFX6_HUMAN	20	102396	1	1	1	1	0.04	DNA-binding protein RFX6 OS=Homo sapiens OX=9606 GN=RFX6 PE=1 SV=2
49	1	SwissProt	PEBP1_HUMAN	19	21044	1	1	1	1	0.22	Phosphatidylethanolamine-binding protein 1 OS=Homo sapiens OX=9606 GN=PEBP1 PE=1 SV=3
50	1	SwissProt	ATPB_HUMAN	19	56525	1	1	1	1	0.08	ATP synthase subunit beta, mitochondrial OS=Homo sapiens OX=9606 GN=ATP5F1B PE=1 SV=3
51	1	SwissProt	ZNRF4_HUMAN	19	46928	1	1	1	1	0.09	E3 ubiquitin-protein ligase ZNRF4 OS=Homo sapiens OX=9606 GN=ZNRF4 PE=1 SV=3
52	1	SwissProt	HELZ_HUMAN	19	218833	1	1	1	1	0.02	Probable helicase with zinc finger domain OS=Homo sapiens OX=9606 GN=HELZ PE=1 SV=2
53	1	SwissProt	ABCA8_HUMAN	18	179130	1	1	1	1	0.02	ATP-binding cassette sub-family A member 8 OS=Homo sapiens OX=9606 GN=ABCA8 PE=1 SV=3
54	1	SwissProt	CO4A4_HUMAN	18	163934	1	1	1	1	0.03	Collagen alpha-4(IV) chain OS=Homo sapiens OX=9606 GN=COL4A4 PE=1 SV=3
55	1	SwissProt	SKT_HUMAN	17	213983	1	1	1	1	0.02	Sickle tail protein homolog OS=Homo sapiens OX=9606 GN=KIAA1217 PE=1 SV=2
56	1	SwissProt	BAG1_HUMAN	17	38755	1	1	1	1	0.12	BAG family molecular chaperone regulator 1 OS=Homo sapiens OX=9606 GN=BAG1 PE=1 SV=4
57	1	SwissProt	CO5A1_HUMAN	17	183447	1	1	1	1	0.02	Collagen alpha-1(V) chain OS=Homo sapiens OX=9606 GN=COL5A1 PE=1 SV=3
58	1	SwissProt	CC138_HUMAN	17	76171	1	1	1	1	0.06	Coiled-coil domain-containing protein 138 OS=Homo sapiens OX=9606 GN=CCDC138 PE=1 SV=1
59	1	SwissProt	SEBP2_HUMAN	17	95402	1	1	1	1	0.05	Selenocysteine insertion sequence-binding protein 2 OS=Homo sapiens OX=9606 GN=SECISBP2 PE=1 SV=2
60	1	SwissProt	MDM1_HUMAN	17	80686	1	1	1	1	0.05	Nuclear protein MDM1 OS=Homo sapiens OX=9606 GN=MDM1 PE=1 SV=2
61	1	SwissProt	CBX6_HUMAN	16	43871	1	1	1	1	0.1	Chromobox protein homolog 6 OS=Homo sapiens OX=9606 GN=CBX6 PE=1 SV=1
62	1	SwissProt	IF2B2_HUMAN	16	66081	1	1	1	1	0.07	Insulin-like growth factor 2 mRNA-binding protein 2 OS=Homo sapiens OX=9606 GN=IGF2BP2 PE=1 SV=2
63	1	SwissProt	DHX29_HUMAN	16	155139	1	1	1	1	0.03	ATP-dependent RNA helicase DHX29 OS=Homo sapiens OX=9606 GN=DHX29 PE=1 SV=2
64	1	SwissProt	MCIN_HUMAN	15	41694	1	1	1	1	0.11	Multicilin OS=Homo sapiens OX=9606 GN=MCIDAS PE=1 SV=1
65	1	SwissProt	DPS1_HUMAN	15	46232	1	1	1	1	0.1	Decaprenyl-diphosphate synthase subunit 1 OS=Homo sapiens OX=9606 GN=PDSS1 PE=1 SV=1

## Sheet: P-6
Family	Member	Database	Accession	Score	Mass	Num. of matches	Num. of significant matches	Num. of sequences	Num. of significant sequences	emPAI	Description
1	1	SwissProt	K2C1_HUMAN	1133	65999	40	40	16	16	1.8	Keratin, type II cytoskeletal 1 OS=Homo sapiens OX=9606 GN=KRT1 PE=1 SV=6
1	2	SwissProt	K22E_HUMAN	394	65393	16	16	8	8	0.68	Keratin, type II cytoskeletal 2 epidermal OS=Homo sapiens OX=9606 GN=KRT2 PE=1 SV=2
1	3	SwissProt	K2C5_HUMAN	97	62340	6	6	3	3	0.23	Keratin, type II cytoskeletal 5 OS=Homo sapiens OX=9606 GN=KRT5 PE=1 SV=3
2	1	SwissProt	DNJB9_HUMAN	941	25502	37	37	10	10	4.19	DnaJ homolog subfamily B member 9 OS=Homo sapiens OX=9606 GN=DNAJB9 PE=1 SV=1
3	1	SwissProt	HBB_HUMAN	677	15988	30	30	6	6	5.2	Hemoglobin subunit beta OS=Homo sapiens OX=9606 GN=HBB PE=1 SV=2
3	2	SwissProt	HBD_HUMAN	221	16045	11	11	3	3	1.17	Hemoglobin subunit delta OS=Homo sapiens OX=9606 GN=HBD PE=1 SV=2
4	1	SwissProt	HBA_HUMAN	539	15248	22	22	4	4	2.93	Hemoglobin subunit alpha OS=Homo sapiens OX=9606 GN=HBA1 PE=1 SV=2
5	1	SwissProt	CO3_HUMAN	391	187030	14	14	6	6	0.15	Complement C3 OS=Homo sapiens OX=9606 GN=C3 PE=1 SV=2
6	1	SwissProt	K1C9_HUMAN	343	62027	14	14	8	8	0.85	Keratin, type I cytoskeletal 9 OS=Homo sapiens OX=9606 GN=KRT9 PE=1 SV=3
7	1	SwissProt	K1C10_HUMAN	322	58792	17	17	11	11	1.21	Keratin, type I cytoskeletal 10 OS=Homo sapiens OX=9606 GN=KRT10 PE=1 SV=6
8	1	SwissProt	DCD_HUMAN	242	11277	8	8	2	2	1.07	Dermcidin OS=Homo sapiens OX=9606 GN=DCD PE=1 SV=2
9	1	SwissProt	H4_HUMAN	155	11360	12	12	3	3	1.98	Histone H4 OS=Homo sapiens OX=9606 GN=HIST1H4A PE=1 SV=2
10	1	SwissProt	ACTA_HUMAN	149	41982	6	6	3	3	0.5	Actin, aortic smooth muscle OS=Homo sapiens OX=9606 GN=ACTA2 PE=1 SV=1
11	1	SwissProt	FHR1_HUMAN	144	37626	3	3	2	2	0.25	Complement factor H-related protein 1 OS=Homo sapiens OX=9606 GN=CFHR1 PE=1 SV=2
12	1	SwissProt	APOE_HUMAN	121	36132	7	7	5	5	0.79	Apolipoprotein E OS=Homo sapiens OX=9606 GN=APOE PE=1 SV=1
13	1	SwissProt	ALBU_HUMAN	107	69321	7	7	4	4	0.28	Serum albumin OS=Homo sapiens OX=9606 GN=ALB PE=1 SV=2
14	1	SwissProt	VTNC_HUMAN	86	54271	5	5	3	3	0.26	Vitronectin OS=Homo sapiens OX=9606 GN=VTN PE=1 SV=1
15	1	SwissProt	H2A1B_HUMAN	73	14127	3	3	2	2	0.8	Histone H2A type 1-B/E OS=Homo sapiens OX=9606 GN=HIST1H2AB PE=1 SV=2
16	1	SwissProt	VIME_HUMAN	71	53619	2	2	2	2	0.17	Vimentin OS=Homo sapiens OX=9606 GN=VIM PE=1 SV=4
17	1	SwissProt	H3C_HUMAN	60	15204	2	2	1	1	0.31	Histone H3.3C OS=Homo sapiens OX=9606 GN=H3F3C PE=1 SV=3
18	1	SwissProt	CLUS_HUMAN	57	52461	2	2	2	2	0.18	Clusterin OS=Homo sapiens OX=9606 GN=CLU PE=1 SV=1
19	1	SwissProt	CO9_HUMAN	54	63133	1	1	1	1	0.07	Complement component C9 OS=Homo sapiens OX=9606 GN=C9 PE=1 SV=2
20	1	SwissProt	PRDX1_HUMAN	48	22096	1	1	1	1	0.21	Peroxiredoxin-1 OS=Homo sapiens OX=9606 GN=PRDX1 PE=1 SV=1
21	1	SwissProt	H2B1A_HUMAN	41	14159	2	2	1	1	0.34	Histone H2B type 1-A OS=Homo sapiens OX=9606 GN=HIST1H2BA PE=1 SV=3
22	1	SwissProt	SAMP_HUMAN	40	25371	1	1	1	1	0.18	Serum amyloid P-component OS=Homo sapiens OX=9606 GN=APCS PE=1 SV=2
23	1	SwissProt	K1C14_HUMAN	37	51529	1	1	1	1	0.09	Keratin, type I cytoskeletal 14 OS=Homo sapiens OX=9606 GN=KRT14 PE=1 SV=4
24	1	SwissProt	CO4A_HUMAN	36	192664	1	1	1	1	0.02	Complement C4-A OS=Homo sapiens OX=9606 GN=C4A PE=1 SV=2
25	1	SwissProt	PER1_HUMAN	24	136127	1	1	1	1	0.03	Period circadian protein homolog 1 OS=Homo sapiens OX=9606 GN=PER1 PE=1 SV=2
26	1	SwissProt	SSX8_HUMAN	22	21845	1	1	1	1	0.21	Protein SSX8 OS=Homo sapiens OX=9606 GN=SSX8 PE=2 SV=2
27	1	SwissProt	EPIPL_HUMAN	22	555316	1	1	1	1	0.01	Epiplakin OS=Homo sapiens OX=9606 GN=EPPK1 PE=1 SV=3
28	1	SwissProt	CEP89_HUMAN	20	89534	1	1	1	1	0.05	Centrosomal protein of 89 kDa OS=Homo sapiens OX=9606 GN=CEP89 PE=1 SV=3
29	1	SwissProt	Z3H7B_HUMAN	19	109788	1	1	1	1	0.04	Zinc finger CCCH domain-containing protein 7B OS=Homo sapiens OX=9606 GN=ZC3H7B PE=1 SV=2
30	1	SwissProt	ACTN1_HUMAN	19	102993	1	1	1	1	0.04	Alpha-actinin-1 OS=Homo sapiens OX=9606 GN=ACTN1 PE=1 SV=2
31	1	SwissProt	P3H2_HUMAN	18	80933	1	1	1	1	0.05	Prolyl 3-hydroxylase 2 OS=Homo sapiens OX=9606 GN=P3H2 PE=1 SV=1
32	1	SwissProt	PCD17_HUMAN	18	126151	1	1	1	1	0.03	Protocadherin-17 OS=Homo sapiens OX=9606 GN=PCDH17 PE=2 SV=2
33	1	SwissProt	G3P_HUMAN	18	36030	1	1	1	1	0.12	Glyceraldehyde-3-phosphate dehydrogenase OS=Homo sapiens OX=9606 GN=GAPDH PE=1 SV=3
34	1	SwissProt	MRUPP_HUMAN	17	13361	1	1	1	1	0.36	Putative MORF4 family-associated protein 1-like protein UPP OS=Homo sapiens OX=9606 PE=1 SV=1
35	1	SwissProt	ZBED4_HUMAN	14	130239	1	1	1	1	0.03	Zinc finger BED domain-containing protein 4 OS=Homo sapiens OX=9606 GN=ZBED4 PE=1 SV=2

## Sheet: P-7
Family	Member	Database	Accession	Score	Mass	Num. of matches	Num. of significant matches	Num. of sequences	Num. of significant sequences	emPAI	Description
1	1	SwissProt	K2C1_HUMAN	737	65999	25	25	13	13	1.31	Keratin, type II cytoskeletal 1 OS=Homo sapiens OX=9606 GN=KRT1 PE=1 SV=6
1	2	SwissProt	K22E_HUMAN	339	65393	10	10	7	7	0.58	Keratin, type II cytoskeletal 2 epidermal OS=Homo sapiens OX=9606 GN=KRT2 PE=1 SV=2
1	3	SwissProt	K2C5_HUMAN	84	62340	4	4	4	4	0.31	Keratin, type II cytoskeletal 5 OS=Homo sapiens OX=9606 GN=KRT5 PE=1 SV=3
2	1	SwissProt	K1C10_HUMAN	425	58792	18	18	13	13	1.56	Keratin, type I cytoskeletal 10 OS=Homo sapiens OX=9606 GN=KRT10 PE=1 SV=6
3	1	SwissProt	K1C9_HUMAN	383	62027	12	12	7	7	0.73	Keratin, type I cytoskeletal 9 OS=Homo sapiens OX=9606 GN=KRT9 PE=1 SV=3
4	1	SwissProt	HBB_HUMAN	342	15988	12	12	7	7	5.2	Hemoglobin subunit beta OS=Homo sapiens OX=9606 GN=HBB PE=1 SV=2
5	1	SwissProt	HBA_HUMAN	244	15248	11	11	4	4	2.93	Hemoglobin subunit alpha OS=Homo sapiens OX=9606 GN=HBA1 PE=1 SV=2
6	1	SwissProt	ACTB_HUMAN	144	41710	5	5	5	5	0.66	Actin, cytoplasmic 1 OS=Homo sapiens OX=9606 GN=ACTB PE=1 SV=1
7	1	SwissProt	VIME_HUMAN	118	53619	6	6	6	6	0.61	Vimentin OS=Homo sapiens OX=9606 GN=VIM PE=1 SV=4
8	1	SwissProt	DNJB9_HUMAN	95	25502	3	3	3	3	0.64	DnaJ homolog subfamily B member 9 OS=Homo sapiens OX=9606 GN=DNAJB9 PE=1 SV=1
9	1	SwissProt	H4_HUMAN	88	11360	2	2	2	2	1.07	Histone H4 OS=Homo sapiens OX=9606 GN=HIST1H4A PE=1 SV=2
10	1	SwissProt	H2A1B_HUMAN	69	14127	6	6	3	3	1.42	Histone H2A type 1-B/E OS=Homo sapiens OX=9606 GN=HIST1H2AB PE=1 SV=2
11	1	SwissProt	ACTN1_HUMAN	59	102993	2	2	2	2	0.09	Alpha-actinin-1 OS=Homo sapiens OX=9606 GN=ACTN1 PE=1 SV=2
12	1	SwissProt	CO3_HUMAN	45	187030	1	1	1	1	0.02	Complement C3 OS=Homo sapiens OX=9606 GN=C3 PE=1 SV=2
13	1	SwissProt	K1C14_HUMAN	45	51529	1	1	1	1	0.09	Keratin, type I cytoskeletal 14 OS=Homo sapiens OX=9606 GN=KRT14 PE=1 SV=4
14	1	SwissProt	H2B1A_HUMAN	43	14159	1	1	1	1	0.34	Histone H2B type 1-A OS=Homo sapiens OX=9606 GN=HIST1H2BA PE=1 SV=3
15	1	SwissProt	MYH14_HUMAN	33	227732	2	2	1	1	0.02	Myosin-14 OS=Homo sapiens OX=9606 GN=MYH14 PE=1 SV=2
16	1	SwissProt	PRDX1_HUMAN	29	22096	1	1	1	1	0.21	Peroxiredoxin-1 OS=Homo sapiens OX=9606 GN=PRDX1 PE=1 SV=1
17	1	SwissProt	MYBA_HUMAN	28	85833	1	1	1	1	0.05	Myb-related protein A OS=Homo sapiens OX=9606 GN=MYBL1 PE=1 SV=2
18	1	SwissProt	ALBU_HUMAN	26	69321	2	2	2	2	0.13	Serum albumin OS=Homo sapiens OX=9606 GN=ALB PE=1 SV=2
19	1	SwissProt	PEBP1_HUMAN	26	21044	1	1	1	1	0.22	Phosphatidylethanolamine-binding protein 1 OS=Homo sapiens OX=9606 GN=PEBP1 PE=1 SV=3
20	1	SwissProt	EPIPL_HUMAN	25	555316	1	1	1	1	0.01	Epiplakin OS=Homo sapiens OX=9606 GN=EPPK1 PE=1 SV=3
21	1	SwissProt	KDM8_HUMAN	24	47240	1	1	1	1	0.09	Bifunctional peptidase and arginyl-hydroxylase JMJD5 OS=Homo sapiens OX=9606 GN=KDM8 PE=1 SV=1
22	1	SwissProt	ANXA2_HUMAN	22	38580	1	1	1	1	0.12	Annexin A2 OS=Homo sapiens OX=9606 GN=ANXA2 PE=1 SV=2
23	1	SwissProt	CC178_HUMAN	21	101947	1	1	1	1	0.04	Coiled-coil domain-containing protein 178 OS=Homo sapiens OX=9606 GN=CCDC178 PE=2 SV=3
24	1	SwissProt	CF251_HUMAN	18	129870	1	1	1	1	0.03	Cilia- and flagella-associated protein 251 OS=Homo sapiens OX=9606 GN=WDR66 PE=2 SV=2
25	1	SwissProt	DACT1_HUMAN	17	90119	1	1	1	1	0.05	Dapper homolog 1 OS=Homo sapiens OX=9606 GN=DACT1 PE=1 SV=2
26	1	SwissProt	ASF1B_HUMAN	17	22419	1	1	1	1	0.21	Histone chaperone ASF1B OS=Homo sapiens OX=9606 GN=ASF1B PE=1 SV=1
27	1	SwissProt	F131C_HUMAN	15	30332	1	1	1	1	0.15	Protein FAM131C OS=Homo sapiens OX=9606 GN=FAM131C PE=1 SV=2
28	1	SwissProt	PR40A_HUMAN	15	108737	1	1	1	1	0.04	Pre-mRNA-processing factor 40 homolog A OS=Homo sapiens OX=9606 GN=PRPF40A PE=1 SV=2
29	1	SwissProt	REPS1_HUMAN	14	86609	1	1	1	1	0.05	RalBP1-associated Eps domain-containing protein 1 OS=Homo sapiens OX=9606 GN=REPS1 PE=1 SV=3
30	1	SwissProt	MYL6_HUMAN	14	16919	1	1	1	1	0.28	Myosin light polypeptide 6 OS=Homo sapiens OX=9606 GN=MYL6 PE=1 SV=2

## Sheet: P-8
Family	Member	Database	Accession	Score	Mass	Num. of matches	Num. of significant matches	Num. of sequences	Num. of significant sequences	emPAI	Description
1	1	SwissProt	SAMP_HUMAN	1142	25371	33	33	9	9	3.43	Serum amyloid P-component OS=Homo sapiens OX=9606 GN=APCS PE=1 SV=2
2	1	SwissProt	APOE_HUMAN	1010	36132	33	33	11	11	3.06	Apolipoprotein E OS=Homo sapiens OX=9606 GN=APOE PE=1 SV=1
3	1	SwissProt	CO3_HUMAN	1007	187030	36	36	9	9	0.26	Complement C3 OS=Homo sapiens OX=9606 GN=C3 PE=1 SV=2
4	1	SwissProt	K2C1_HUMAN	796	65999	27	27	13	13	1.46	Keratin, type II cytoskeletal 1 OS=Homo sapiens OX=9606 GN=KRT1 PE=1 SV=6
4	2	SwissProt	K22E_HUMAN	319	65393	11	11	6	6	0.48	Keratin, type II cytoskeletal 2 epidermal OS=Homo sapiens OX=9606 GN=KRT2 PE=1 SV=2
4	3	SwissProt	K2C5_HUMAN	69	62340	5	5	3	3	0.23	Keratin, type II cytoskeletal 5 OS=Homo sapiens OX=9606 GN=KRT5 PE=1 SV=3
5	1	SwissProt	K1C10_HUMAN	733	58792	32	32	14	14	1.95	Keratin, type I cytoskeletal 10 OS=Homo sapiens OX=9606 GN=KRT10 PE=1 SV=6
6	1	SwissProt	VTNC_HUMAN	554	54271	22	22	6	6	0.73	Vitronectin OS=Homo sapiens OX=9606 GN=VTN PE=1 SV=1
7	1	SwissProt	ALBU_HUMAN	412	69321	22	22	9	9	0.73	Serum albumin OS=Homo sapiens OX=9606 GN=ALB PE=1 SV=2
8	1	SwissProt	FHR1_HUMAN	350	37626	7	7	2	2	0.4	Complement factor H-related protein 1 OS=Homo sapiens OX=9606 GN=CFHR1 PE=1 SV=2
8	2	SwissProt	FHR5_HUMAN	168	64377	3	3	2	2	0.14	Complement factor H-related protein 5 OS=Homo sapiens OX=9606 GN=CFHR5 PE=1 SV=1
9	1	SwissProt	CO9_HUMAN	247	63133	6	6	3	3	0.22	Complement component C9 OS=Homo sapiens OX=9606 GN=C9 PE=1 SV=2
10	1	SwissProt	FIBA_HUMAN	231	94914	16	16	2	2	0.09	Fibrinogen alpha chain OS=Homo sapiens OX=9606 GN=FGA PE=1 SV=2
11	1	SwissProt	CLUS_HUMAN	227	52461	10	10	4	4	0.38	Clusterin OS=Homo sapiens OX=9606 GN=CLU PE=1 SV=1
12	1	SwissProt	AMBP_HUMAN	117	38974	4	4	2	2	0.24	Protein AMBP OS=Homo sapiens OX=9606 GN=AMBP PE=1 SV=1
13	1	SwissProt	H4_HUMAN	107	11360	3	3	1	1	0.44	Histone H4 OS=Homo sapiens OX=9606 GN=HIST1H4A PE=1 SV=2
14	1	SwissProt	CO4A_HUMAN	102	192664	2	2	2	2	0.05	Complement C4-A OS=Homo sapiens OX=9606 GN=C4A PE=1 SV=2
15	1	SwissProt	HBB_HUMAN	94	15988	6	6	2	2	0.68	Hemoglobin subunit beta OS=Homo sapiens OX=9606 GN=HBB PE=1 SV=2
16	1	SwissProt	LYSC_HUMAN	79	16526	2	2	1	1	0.29	Lysozyme C OS=Homo sapiens OX=9606 GN=LYZ PE=1 SV=1
17	1	SwissProt	LAMA5_HUMAN	65	399479	5	5	2	2	0.02	Laminin subunit alpha-5 OS=Homo sapiens OX=9606 GN=LAMA5 PE=1 SV=8
18	1	SwissProt	HBA_HUMAN	64	15248	4	4	2	2	1.27	Hemoglobin subunit alpha OS=Homo sapiens OX=9606 GN=HBA1 PE=1 SV=2
19	1	SwissProt	LBP_HUMAN	62	53350	1	1	1	1	0.08	Lipopolysaccharide-binding protein OS=Homo sapiens OX=9606 GN=LBP PE=1 SV=3
20	1	SwissProt	CO4A3_HUMAN	60	161711	2	2	1	1	0.03	Collagen alpha-3(IV) chain OS=Homo sapiens OX=9606 GN=COL4A3 PE=1 SV=3
21	1	SwissProt	COIA1_HUMAN	59	178077	2	2	2	2	0.05	Collagen alpha-1(XVIII) chain OS=Homo sapiens OX=9606 GN=COL18A1 PE=1 SV=5
22	1	SwissProt	ACTA_HUMAN	59	41982	1	1	1	1	0.11	Actin, aortic smooth muscle OS=Homo sapiens OX=9606 GN=ACTA2 PE=1 SV=1
23	1	SwissProt	DMBT1_HUMAN	56	260569	3	3	1	1	0.02	Deleted in malignant brain tumors 1 protein OS=Homo sapiens OX=9606 GN=DMBT1 PE=1 SV=2
24	1	SwissProt	LAMB2_HUMAN	55	195854	2	2	1	1	0.02	Laminin subunit beta-2 OS=Homo sapiens OX=9606 GN=LAMB2 PE=1 SV=2
25	1	SwissProt	CO8G_HUMAN	54	22264	2	2	2	2	0.46	Complement component C8 gamma chain OS=Homo sapiens OX=9606 GN=C8G PE=1 SV=3
26	1	SwissProt	IGHA1_HUMAN	53	37631	4	4	3	3	0.4	Immunoglobulin heavy constant alpha 1 OS=Homo sapiens OX=9606 GN=IGHA1 PE=1 SV=2
27	1	SwissProt	APOA4_HUMAN	49	45371	3	3	2	2	0.21	Apolipoprotein A-IV OS=Homo sapiens OX=9606 GN=APOA4 PE=1 SV=3
28	1	SwissProt	BPIA1_HUMAN	45	26696	1	1	1	1	0.17	BPI fold-containing family A member 1 OS=Homo sapiens OX=9606 GN=BPIFA1 PE=1 SV=1
29	1	SwissProt	K1C9_HUMAN	40	62027	1	1	1	1	0.07	Keratin, type I cytoskeletal 9 OS=Homo sapiens OX=9606 GN=KRT9 PE=1 SV=3
30	1	SwissProt	TRFL_HUMAN	37	78132	1	1	1	1	0.06	Lactotransferrin OS=Homo sapiens OX=9606 GN=LTF PE=1 SV=6
31	1	SwissProt	H2A1A_HUMAN	36	14225	1	1	1	1	0.34	Histone H2A type 1-A OS=Homo sapiens OX=9606 GN=HIST1H2AA PE=1 SV=3
32	1	SwissProt	A1AT_HUMAN	36	46707	2	2	2	2	0.2	Alpha-1-antitrypsin OS=Homo sapiens OX=9606 GN=SERPINA1 PE=1 SV=3
33	1	SwissProt	CO6A1_HUMAN	35	108462	1	1	1	1	0.04	Collagen alpha-1(VI) chain OS=Homo sapiens OX=9606 GN=COL6A1 PE=1 SV=3
34	1	SwissProt	CADH1_HUMAN	29	97396	1	1	1	1	0.04	Cadherin-1 OS=Homo sapiens OX=9606 GN=CDH1 PE=1 SV=3
35	1	SwissProt	CO5_HUMAN	29	188186	1	1	1	1	0.02	Complement C5 OS=Homo sapiens OX=9606 GN=C5 PE=1 SV=4
36	1	SwissProt	KCND1_HUMAN	29	71285	1	1	1	1	0.06	Potassium voltage-gated channel subfamily D member 1 OS=Homo sapiens OX=9606 GN=KCND1 PE=1 SV=2
37	1	SwissProt	MRP6_HUMAN	29	164802	1	1	1	1	0.03	Multidrug resistance-associated protein 6 OS=Homo sapiens OX=9606 GN=ABCC6 PE=1 SV=2
38	1	SwissProt	H3C_HUMAN	27	15204	1	1	1	1	0.31	Histone H3.3C OS=Homo sapiens OX=9606 GN=H3F3C PE=1 SV=3
39	1	SwissProt	C1QT7_HUMAN	25	30664	1	1	1	1	0.15	Complement C1q tumor necrosis factor-related protein 7 OS=Homo sapiens OX=9606 GN=C1QTNF7 PE=2 SV=1
40	1	SwissProt	IGG1_HUMAN	25	49298	2	2	1	1	0.09	Immunoglobulin gamma-1 heavy chain OS=Homo sapiens OX=9606 PE=1 SV=2
41	1	SwissProt	HPT_HUMAN	23	45177	1	1	1	1	0.1	Haptoglobin OS=Homo sapiens OX=9606 GN=HP PE=1 SV=1
42	1	SwissProt	ZN775_HUMAN	23	59714	1	1	1	1	0.07	Zinc finger protein 775 OS=Homo sapiens OX=9606 GN=ZNF775 PE=1 SV=2
43	1	SwissProt	UCP2_HUMAN	22	33208	1	1	1	1	0.14	Mitochondrial uncoupling protein 2 OS=Homo sapiens OX=9606 GN=UCP2 PE=1 SV=1
44	1	SwissProt	IMB1_HUMAN	22	97108	1	1	1	1	0.04	Importin subunit beta-1 OS=Homo sapiens OX=9606 GN=KPNB1 PE=1 SV=2
45	1	SwissProt	FIBG_HUMAN	22	51479	1	1	1	1	0.09	Fibrinogen gamma chain OS=Homo sapiens OX=9606 GN=FGG PE=1 SV=3
46	1	SwissProt	A1ATR_HUMAN	21	47861	1	1	1	1	0.09	Putative alpha-1-antitrypsin-related protein OS=Homo sapiens OX=9606 GN=SERPINA2 PE=1 SV=1
47	1	SwissProt	RHG35_HUMAN	21	170407	1	1	1	1	0.03	Rho GTPase-activating protein 35 OS=Homo sapiens OX=9606 GN=ARHGAP35 PE=1 SV=3
48	1	SwissProt	B3GNL_HUMAN	21	40687	1	1	1	1	0.11	UDP-GlcNAc:betaGal beta-1,3-N-acetylglucosaminyltransferase-like protein 1 OS=Homo sapiens OX=9606 GN=B3GNTL1 PE=2 SV=2
49	1	SwissProt	KNDC1_HUMAN	21	191277	1	1	1	1	0.02	Kinase non-catalytic C-lobe domain-containing protein 1 OS=Homo sapiens OX=9606 GN=KNDC1 PE=2 SV=2
50	1	SwissProt	AP3D1_HUMAN	21	130076	1	1	1	1	0.03	AP-3 complex subunit delta-1 OS=Homo sapiens OX=9606 GN=AP3D1 PE=1 SV=1
51	1	SwissProt	NSMA2_HUMAN	20	71036	1	1	1	1	0.06	Sphingomyelin phosphodiesterase 3 OS=Homo sapiens OX=9606 GN=SMPD3 PE=1 SV=1
52	1	SwissProt	NAA25_HUMAN	20	112221	1	1	1	1	0.04	N-alpha-acetyltransferase 25, NatB auxiliary subunit OS=Homo sapiens OX=9606 GN=NAA25 PE=1 SV=1
53	1	SwissProt	BEX5_HUMAN	20	12594	1	1	1	1	0.39	Protein BEX5 OS=Homo sapiens OX=9606 GN=BEX5 PE=1 SV=1
54	1	SwissProt	NFXL1_HUMAN	20	101270	1	1	1	1	0.04	NF-X1-type zinc finger protein NFXL1 OS=Homo sapiens OX=9606 GN=NFXL1 PE=1 SV=2
55	1	SwissProt	ZN432_HUMAN	20	74788	1	1	1	1	0.06	Zinc finger protein 432 OS=Homo sapiens OX=9606 GN=ZNF432 PE=1 SV=1
56	1	SwissProt	M3K6_HUMAN	19	142506	1	1	1	1	0.03	Mitogen-activated protein kinase kinase kinase 6 OS=Homo sapiens OX=9606 GN=MAP3K6 PE=1 SV=3
57	1	SwissProt	AACT_HUMAN	19	47621	1	1	1	1	0.09	Alpha-1-antichymotrypsin OS=Homo sapiens OX=9606 GN=SERPINA3 PE=1 SV=2
58	1	SwissProt	GAK6_HUMAN	19	74032	1	1	1	1	0.06	Endogenous retrovirus group K member 6 Gag polyprotein OS=Homo sapiens OX=9606 GN=ERVK-6 PE=1 SV=3
59	1	SwissProt	OR2C1_HUMAN	19	34389	1	1	1	1	0.13	Olfactory receptor 2C1 OS=Homo sapiens OX=9606 GN=OR2C1 PE=2 SV=3
60	1	SwissProt	NB5R1_HUMAN	17	34073	1	1	1	1	0.13	NADH-cytochrome b5 reductase 1 OS=Homo sapiens OX=9606 GN=CYB5R1 PE=1 SV=1
61	1	SwissProt	CO8B_HUMAN	17	67003	1	1	1	1	0.07	Complement component C8 beta chain OS=Homo sapiens OX=9606 GN=C8B PE=1 SV=3
62	1	SwissProt	MRUPP_HUMAN	16	13361	1	1	1	1	0.36	Putative MORF4 family-associated protein 1-like protein UPP OS=Homo sapiens OX=9606 PE=1 SV=1
63	1	SwissProt	OTOF_HUMAN	16	226610	1	1	1	1	0.02	Otoferlin OS=Homo sapiens OX=9606 GN=OTOF PE=1 SV=3
64	1	SwissProt	ZNF83_HUMAN	15	59671	1	1	1	1	0.07	Zinc finger protein 83 OS=Homo sapiens OX=9606 GN=ZNF83 PE=2 SV=3
65	1	SwissProt	HXC4_HUMAN	15	29793	1	1	1	1	0.15	Homeobox protein Hox-C4 OS=Homo sapiens OX=9606 GN=HOXC4 PE=1 SV=2
66	1	SwissProt	IF2G_HUMAN	14	51077	1	1	1	1	0.09	Eukaryotic translation initiation factor 2 subunit 3 OS=Homo sapiens OX=9606 GN=EIF2S3 PE=1 SV=3

## Sheet: P-9
Family	Member	Database	Accession	Score	Mass	Num. of matches	Num. of significant matches	Num. of sequences	Num. of significant sequences	emPAI	Description
1	1	SwissProt	APOE_HUMAN	880	36132	27	27	10	10	3.06	Apolipoprotein E OS=Homo sapiens OX=9606 GN=APOE PE=1 SV=1
2	1	SwissProt	VTNC_HUMAN	535	54271	21	21	6	6	0.73	Vitronectin OS=Homo sapiens OX=9606 GN=VTN PE=1 SV=1
3	1	SwissProt	ACTB_HUMAN	527	41710	23	23	8	8	1.76	Actin, cytoplasmic 1 OS=Homo sapiens OX=9606 GN=ACTB PE=1 SV=1
4	1	SwissProt	VIME_HUMAN	380	53619	14	14	10	10	1.39	Vimentin OS=Homo sapiens OX=9606 GN=VIM PE=1 SV=4
5	1	SwissProt	HBB_HUMAN	356	15988	15	15	6	6	3.77	Hemoglobin subunit beta OS=Homo sapiens OX=9606 GN=HBB PE=1 SV=2
5	2	SwissProt	HBD_HUMAN	148	16045	8	8	4	4	1.81	Hemoglobin subunit delta OS=Homo sapiens OX=9606 GN=HBD PE=1 SV=2
6	1	SwissProt	SAMP_HUMAN	266	25371	9	9	5	5	1.29	Serum amyloid P-component OS=Homo sapiens OX=9606 GN=APCS PE=1 SV=2
7	1	SwissProt	CO3_HUMAN	257	187030	16	16	10	10	0.29	Complement C3 OS=Homo sapiens OX=9606 GN=C3 PE=1 SV=2
8	1	SwissProt	K1C10_HUMAN	253	58792	12	12	10	10	1.21	Keratin, type I cytoskeletal 10 OS=Homo sapiens OX=9606 GN=KRT10 PE=1 SV=6
9	1	SwissProt	HBA_HUMAN	237	15248	11	11	4	4	2.92	Hemoglobin subunit alpha OS=Homo sapiens OX=9606 GN=HBA1 PE=1 SV=2
10	1	SwissProt	APOA4_HUMAN	210	45371	7	7	4	4	0.45	Apolipoprotein A-IV OS=Homo sapiens OX=9606 GN=APOA4 PE=1 SV=3
11	1	SwissProt	ACTN4_HUMAN	209	104788	11	11	9	9	0.44	Alpha-actinin-4 OS=Homo sapiens OX=9606 GN=ACTN4 PE=1 SV=2
12	1	SwissProt	K22E_HUMAN	207	65393	6	6	6	6	0.48	Keratin, type II cytoskeletal 2 epidermal OS=Homo sapiens OX=9606 GN=KRT2 PE=1 SV=2
12	2	SwissProt	K2C1_HUMAN	95	65999	5	5	5	5	0.38	Keratin, type II cytoskeletal 1 OS=Homo sapiens OX=9606 GN=KRT1 PE=1 SV=6
13	1	SwissProt	CLUS_HUMAN	203	52461	8	8	4	4	0.38	Clusterin OS=Homo sapiens OX=9606 GN=CLU PE=1 SV=1
14	1	SwissProt	CO6A3_HUMAN	195	343457	8	8	7	7	0.09	Collagen alpha-3(VI) chain OS=Homo sapiens OX=9606 GN=COL6A3 PE=1 SV=5
15	1	SwissProt	IGHA1_HUMAN	156	37631	6	6	3	3	0.4	Immunoglobulin heavy constant alpha 1 OS=Homo sapiens OX=9606 GN=IGHA1 PE=1 SV=2
15	2	SwissProt	IGA2_HUMAN	106	48903	4	4	2	2	0.3	Immunoglobulin alpha-2 heavy chain OS=Homo sapiens OX=9606 PE=1 SV=2
16	1	SwissProt	MYH9_HUMAN	152	226392	7	7	6	6	0.12	Myosin-9 OS=Homo sapiens OX=9606 GN=MYH9 PE=1 SV=4
17	1	SwissProt	ALBU_HUMAN	152	69321	8	8	7	7	0.54	Serum albumin OS=Homo sapiens OX=9606 GN=ALB PE=1 SV=2
18	1	SwissProt	SPP24_HUMAN	135	24322	3	3	3	3	0.68	Secreted phosphoprotein 24 OS=Homo sapiens OX=9606 GN=SPP2 PE=1 SV=1
19	1	SwissProt	H4_HUMAN	135	11360	4	4	2	2	1.07	Histone H4 OS=Homo sapiens OX=9606 GN=HIST1H4A PE=1 SV=2
20	1	SwissProt	CO4A_HUMAN	128	192664	5	5	4	4	0.09	Complement C4-A OS=Homo sapiens OX=9606 GN=C4A PE=1 SV=2
21	1	SwissProt	FINC_HUMAN	123	262460	6	6	6	6	0.1	Fibronectin OS=Homo sapiens OX=9606 GN=FN1 PE=1 SV=4
22	1	SwissProt	CO9_HUMAN	115	63133	3	3	2	2	0.14	Complement component C9 OS=Homo sapiens OX=9606 GN=C9 PE=1 SV=2
23	1	SwissProt	CFAH_HUMAN	105	139005	3	3	1	1	0.06	Complement factor H OS=Homo sapiens OX=9606 GN=CFH PE=1 SV=4
24	1	SwissProt	ANXA2_HUMAN	97	38580	3	3	3	3	0.39	Annexin A2 OS=Homo sapiens OX=9606 GN=ANXA2 PE=1 SV=2
25	1	SwissProt	H2B1B_HUMAN	97	13942	2	2	2	2	0.81	Histone H2B type 1-B OS=Homo sapiens OX=9606 GN=HIST1H2BB PE=1 SV=2
26	1	SwissProt	LAMC1_HUMAN	95	177489	3	3	3	3	0.07	Laminin subunit gamma-1 OS=Homo sapiens OX=9606 GN=LAMC1 PE=1 SV=3
27	1	SwissProt	CO8G_HUMAN	89	22264	2	2	2	2	0.46	Complement component C8 gamma chain OS=Homo sapiens OX=9606 GN=C8G PE=1 SV=3
28	1	SwissProt	H2A1A_HUMAN	79	14225	2	2	1	1	0.34	Histone H2A type 1-A OS=Homo sapiens OX=9606 GN=HIST1H2AA PE=1 SV=3
29	1	SwissProt	CO6A1_HUMAN	77	108462	3	3	3	3	0.12	Collagen alpha-1(VI) chain OS=Homo sapiens OX=9606 GN=COL6A1 PE=1 SV=3
30	1	SwissProt	ANXA1_HUMAN	75	38690	2	2	2	2	0.24	Annexin A1 OS=Homo sapiens OX=9606 GN=ANXA1 PE=1 SV=2
31	1	SwissProt	PDLI2_HUMAN	73	37436	2	2	2	2	0.25	PDZ and LIM domain protein 2 OS=Homo sapiens OX=9606 GN=PDLIM2 PE=1 SV=1
32	1	SwissProt	NID1_HUMAN	70	136291	2	2	2	2	0.06	Nidogen-1 OS=Homo sapiens OX=9606 GN=NID1 PE=1 SV=3
33	1	SwissProt	TBB5_HUMAN	69	49639	4	4	4	4	0.41	Tubulin beta chain OS=Homo sapiens OX=9606 GN=TUBB PE=1 SV=2
34	1	SwissProt	TPM2_HUMAN	69	32831	2	2	2	2	0.29	Tropomyosin beta chain OS=Homo sapiens OX=9606 GN=TPM2 PE=1 SV=1
35	1	SwissProt	LAMA5_HUMAN	67	399479	5	5	4	4	0.04	Laminin subunit alpha-5 OS=Homo sapiens OX=9606 GN=LAMA5 PE=1 SV=8
36	1	SwissProt	ALDOB_HUMAN	67	39448	3	3	2	2	0.24	Fructose-bisphosphate aldolase B OS=Homo sapiens OX=9606 GN=ALDOB PE=1 SV=2
37	1	SwissProt	COIA1_HUMAN	62	178077	4	4	3	3	0.07	Collagen alpha-1(XVIII) chain OS=Homo sapiens OX=9606 GN=COL18A1 PE=1 SV=5
38	1	SwissProt	TBA1A_HUMAN	62	50104	4	4	4	4	0.4	Tubulin alpha-1A chain OS=Homo sapiens OX=9606 GN=TUBA1A PE=1 SV=1
39	1	SwissProt	APOA1_HUMAN	60	30759	4	4	4	4	0.73	Apolipoprotein A-I OS=Homo sapiens OX=9606 GN=APOA1 PE=1 SV=1
40	1	SwissProt	COCA1_HUMAN	60	332941	2	2	2	2	0.03	Collagen alpha-1(XII) chain OS=Homo sapiens OX=9606 GN=COL12A1 PE=1 SV=2
41	1	SwissProt	1433E_HUMAN	59	29155	1	1	1	1	0.16	14-3-3 protein epsilon OS=Homo sapiens OX=9606 GN=YWHAE PE=1 SV=1
42	1	SwissProt	ATPB_HUMAN	56	56525	2	2	1	1	0.16	ATP synthase subunit beta, mitochondrial OS=Homo sapiens OX=9606 GN=ATP5F1B PE=1 SV=3
43	1	SwissProt	IGL1_HUMAN	54	22816	2	2	2	2	0.44	Immunoglobulin lambda-1 light chain OS=Homo sapiens OX=9606 PE=1 SV=1
44	1	SwissProt	ENOA_HUMAN	52	47139	2	2	2	2	0.2	Alpha-enolase OS=Homo sapiens OX=9606 GN=ENO1 PE=1 SV=2
45	1	SwissProt	FBN1_HUMAN	52	312022	2	2	2	2	0.03	Fibrillin-1 OS=Homo sapiens OX=9606 GN=FBN1 PE=1 SV=3
46	1	SwissProt	FRIL_HUMAN	47	20007	1	1	1	1	0.23	Ferritin light chain OS=Homo sapiens OX=9606 GN=FTL PE=1 SV=2
47	1	SwissProt	LAMB2_HUMAN	44	195854	5	5	5	5	0.12	Laminin subunit beta-2 OS=Homo sapiens OX=9606 GN=LAMB2 PE=1 SV=2
48	1	SwissProt	PRDX1_HUMAN	44	22096	3	3	3	3	0.77	Peroxiredoxin-1 OS=Homo sapiens OX=9606 GN=PRDX1 PE=1 SV=1
49	1	SwissProt	G3P_HUMAN	44	36030	2	2	2	2	0.26	Glyceraldehyde-3-phosphate dehydrogenase OS=Homo sapiens OX=9606 GN=GAPDH PE=1 SV=3
50	1	SwissProt	K1C9_HUMAN	42	62027	1	1	1	1	0.07	Keratin, type I cytoskeletal 9 OS=Homo sapiens OX=9606 GN=KRT9 PE=1 SV=3
51	1	SwissProt	ML12A_HUMAN	42	19781	1	1	1	1	0.24	Myosin regulatory light chain 12A OS=Homo sapiens OX=9606 GN=MYL12A PE=1 SV=2
52	1	SwissProt	LMNA_HUMAN	42	74095	1	1	1	1	0.06	Prelamin-A/C OS=Homo sapiens OX=9606 GN=LMNA PE=1 SV=1
53	1	SwissProt	NEST_HUMAN	42	177332	1	1	1	1	0.02	Nestin OS=Homo sapiens OX=9606 GN=NES PE=1 SV=2
54	1	SwissProt	TRAP1_HUMAN	41	80060	1	1	1	1	0.05	Heat shock protein 75 kDa, mitochondrial OS=Homo sapiens OX=9606 GN=TRAP1 PE=1 SV=3
55	1	SwissProt	PEBP1_HUMAN	40	21044	1	1	1	1	0.22	Phosphatidylethanolamine-binding protein 1 OS=Homo sapiens OX=9606 GN=PEBP1 PE=1 SV=3
56	1	SwissProt	FLNA_HUMAN	39	280564	2	2	2	2	0.03	Filamin-A OS=Homo sapiens OX=9606 GN=FLNA PE=1 SV=4
57	1	SwissProt	CO6A2_HUMAN	39	108512	1	1	1	1	0.04	Collagen alpha-2(VI) chain OS=Homo sapiens OX=9606 GN=COL6A2 PE=1 SV=4
58	1	SwissProt	K1C19_HUMAN	38	44079	2	2	2	2	0.21	Keratin, type I cytoskeletal 19 OS=Homo sapiens OX=9606 GN=KRT19 PE=1 SV=4
59	1	SwissProt	ANXA5_HUMAN	38	35914	2	2	1	1	0.12	Annexin A5 OS=Homo sapiens OX=9606 GN=ANXA5 PE=1 SV=2
60	1	SwissProt	TAGL2_HUMAN	38	22377	1	1	1	1	0.21	Transgelin-2 OS=Homo sapiens OX=9606 GN=TAGLN2 PE=1 SV=3
61	1	SwissProt	AK1A1_HUMAN	37	36550	1	1	1	1	0.12	Alcohol dehydrogenase [NADP(+)] OS=Homo sapiens OX=9606 GN=AKR1A1 PE=1 SV=3
62	1	SwissProt	AL4A1_HUMAN	37	61681	1	1	1	1	0.07	Delta-1-pyrroline-5-carboxylate dehydrogenase, mitochondrial OS=Homo sapiens OX=9606 GN=ALDH4A1 PE=1 SV=3
63	1	SwissProt	POSTN_HUMAN	36	93255	1	1	1	1	0.05	Periostin OS=Homo sapiens OX=9606 GN=POSTN PE=1 SV=2
64	1	SwissProt	CNDP2_HUMAN	36	52845	1	1	1	1	0.08	Cytosolic non-specific dipeptidase OS=Homo sapiens OX=9606 GN=CNDP2 PE=1 SV=2
65	1	SwissProt	CO6_HUMAN	36	104718	1	1	1	1	0.04	Complement component C6 OS=Homo sapiens OX=9606 GN=C6 PE=1 SV=3
66	1	SwissProt	KPYM_HUMAN	35	57900	1	1	1	1	0.08	Pyruvate kinase PKM OS=Homo sapiens OX=9606 GN=PKM PE=1 SV=4
67	1	SwissProt	IGG1_HUMAN	34	49298	1	1	1	1	0.09	Immunoglobulin gamma-1 heavy chain OS=Homo sapiens OX=9606 PE=1 SV=2
68	1	SwissProt	K2C8_HUMAN	33	53671	1	1	1	1	0.08	Keratin, type II cytoskeletal 8 OS=Homo sapiens OX=9606 GN=KRT8 PE=1 SV=7
69	1	SwissProt	CO4A4_HUMAN	32	163934	1	1	1	1	0.03	Collagen alpha-4(IV) chain OS=Homo sapiens OX=9606 GN=COL4A4 PE=1 SV=3
70	1	SwissProt	EF1A1_HUMAN	32	50109	1	1	1	1	0.09	Elongation factor 1-alpha 1 OS=Homo sapiens OX=9606 GN=EEF1A1 PE=1 SV=1
71	1	SwissProt	A1AT_HUMAN	32	46707	2	2	1	1	0.09	Alpha-1-antitrypsin OS=Homo sapiens OX=9606 GN=SERPINA1 PE=1 SV=3
72	1	SwissProt	HSPB1_HUMAN	31	22768	1	1	1	1	0.2	Heat shock protein beta-1 OS=Homo sapiens OX=9606 GN=HSPB1 PE=1 SV=2
73	1	SwissProt	AMBP_HUMAN	30	38974	2	2	2	2	0.24	Protein AMBP OS=Homo sapiens OX=9606 GN=AMBP PE=1 SV=1
74	1	SwissProt	PRDX3_HUMAN	29	27675	1	1	1	1	0.16	Thioredoxin-dependent peroxide reductase, mitochondrial OS=Homo sapiens OX=9606 GN=PRDX3 PE=1 SV=3
75	1	SwissProt	FIBB_HUMAN	29	55892	1	1	1	1	0.08	Fibrinogen beta chain OS=Homo sapiens OX=9606 GN=FGB PE=1 SV=2
76	1	SwissProt	TRFE_HUMAN	29	77014	1	1	1	1	0.06	Serotransferrin OS=Homo sapiens OX=9606 GN=TF PE=1 SV=3
77	1	SwissProt	HEMO_HUMAN	29	51643	1	1	1	1	0.09	Hemopexin OS=Homo sapiens OX=9606 GN=HPX PE=1 SV=2
78	1	SwissProt	RAC1_HUMAN	27	21436	1	1	1	1	0.22	Ras-related C3 botulinum toxin substrate 1 OS=Homo sapiens OX=9606 GN=RAC1 PE=1 SV=1
79	1	SwissProt	CO4A1_HUMAN	27	160510	1	1	1	1	0.03	Collagen alpha-1(IV) chain OS=Homo sapiens OX=9606 GN=COL4A1 PE=1 SV=4
80	1	SwissProt	ATPA_HUMAN	27	59714	1	1	1	1	0.07	ATP synthase subunit alpha, mitochondrial OS=Homo sapiens OX=9606 GN=ATP5F1A PE=1 SV=1
81	1	SwissProt	NPNT_HUMAN	26	61866	1	1	1	1	0.07	Nephronectin OS=Homo sapiens OX=9606 GN=NPNT PE=2 SV=3
82	1	SwissProt	TGO1_HUMAN	26	213570	1	1	1	1	0.02	Transport and Golgi organization protein 1 homolog OS=Homo sapiens OX=9606 GN=MIA3 PE=1 SV=1
83	1	SwissProt	DC2L1_HUMAN	26	39600	1	1	1	1	0.11	Cytoplasmic dynein 2 light intermediate chain 1 OS=Homo sapiens OX=9606 GN=DYNC2LI1 PE=1 SV=1
84	1	SwissProt	HSP7C_HUMAN	26	70854	1	1	1	1	0.06	Heat shock cognate 71 kDa protein OS=Homo sapiens OX=9606 GN=HSPA8 PE=1 SV=1
85	1	SwissProt	SPTB2_HUMAN	26	274439	1	1	1	1	0.02	Spectrin beta chain, non-erythrocytic 1 OS=Homo sapiens OX=9606 GN=SPTBN1 PE=1 SV=2
86	1	SwissProt	C4BPA_HUMAN	25	66989	1	1	1	1	0.07	C4b-binding protein alpha chain OS=Homo sapiens OX=9606 GN=C4BPA PE=1 SV=2
87	1	SwissProt	CO5_HUMAN	25	188186	2	2	2	2	0.05	Complement C5 OS=Homo sapiens OX=9606 GN=C5 PE=1 SV=4
88	1	SwissProt	KIF28_HUMAN	24	108185	1	1	1	1	0.04	Kinesin-like protein KIF28P OS=Homo sapiens OX=9606 GN=KIF28P PE=3 SV=2
89	1	SwissProt	KVD20_HUMAN	24	12507	1	1	1	1	0.39	Immunoglobulin kappa variable 3D-20 OS=Homo sapiens OX=9606 GN=IGKV3D-20 PE=3 SV=1
90	1	SwissProt	TAOK3_HUMAN	24	105340	1	1	1	1	0.04	Serine/threonine-protein kinase TAO3 OS=Homo sapiens OX=9606 GN=TAOK3 PE=1 SV=2
91	1	SwissProt	PLMN_HUMAN	24	90510	1	1	1	1	0.05	Plasminogen OS=Homo sapiens OX=9606 GN=PLG PE=1 SV=2
92	1	SwissProt	AGRIN_HUMAN	24	217179	1	1	1	1	0.02	Agrin OS=Homo sapiens OX=9606 GN=AGRN PE=1 SV=6
93	1	SwissProt	KRBA1_HUMAN	24	107431	1	1	1	1	0.04	Protein KRBA1 OS=Homo sapiens OX=9606 GN=KRBA1 PE=1 SV=3
94	1	SwissProt	ANO5_HUMAN	23	107118	1	1	1	1	0.04	Anoctamin-5 OS=Homo sapiens OX=9606 GN=ANO5 PE=1 SV=1
95	1	SwissProt	PKD1_HUMAN	23	462239	1	1	1	1	0.01	Polycystin-1 OS=Homo sapiens OX=9606 GN=PKD1 PE=1 SV=3
96	1	SwissProt	ARP2_HUMAN	23	44732	1	1	1	1	0.1	Actin-related protein 2 OS=Homo sapiens OX=9606 GN=ACTR2 PE=1 SV=1
97	1	SwissProt	MCCA_HUMAN	22	80422	1	1	1	1	0.05	Methylcrotonoyl-CoA carboxylase subunit alpha, mitochondrial OS=Homo sapiens OX=9606 GN=MCCC1 PE=1 SV=3
98	1	SwissProt	VINC_HUMAN	22	123722	1	1	1	1	0.04	Vinculin OS=Homo sapiens OX=9606 GN=VCL PE=1 SV=4
99	1	SwissProt	MAL2_HUMAN	20	19113	1	1	1	1	0.24	Protein MAL2 OS=Homo sapiens OX=9606 GN=MAL2 PE=1 SV=1
100	1	SwissProt	PCKGM_HUMAN	19	70654	1	1	1	1	0.06	Phosphoenolpyruvate carboxykinase [GTP], mitochondrial OS=Homo sapiens OX=9606 GN=PCK2 PE=1 SV=4
101	1	SwissProt	UBAP2_HUMAN	19	117044	1	1	1	1	0.04	Ubiquitin-associated protein 2 OS=Homo sapiens OX=9606 GN=UBAP2 PE=1 SV=1
102	1	SwissProt	MYO1C_HUMAN	19	121606	1	1	1	1	0.04	Unconventional myosin-Ic OS=Homo sapiens OX=9606 GN=MYO1C PE=1 SV=4
103	1	SwissProt	CALL5_HUMAN	19	15883	1	1	1	1	0.3	Calmodulin-like protein 5 OS=Homo sapiens OX=9606 GN=CALML5 PE=1 SV=2
104	1	SwissProt	STA13_HUMAN	18	124889	1	1	1	1	0.03	StAR-related lipid transfer protein 13 OS=Homo sapiens OX=9606 GN=STARD13 PE=1 SV=2
105	1	SwissProt	DPF1_HUMAN	18	42475	1	1	1	1	0.1	Zinc finger protein neuro-d4 OS=Homo sapiens OX=9606 GN=DPF1 PE=1 SV=2
106	1	SwissProt	ZN598_HUMAN	18	98575	1	1	1	1	0.04	E3 ubiquitin-protein ligase ZNF598 OS=Homo sapiens OX=9606 GN=ZNF598 PE=1 SV=1
107	1	SwissProt	OR4Q2_HUMAN	18	34710	1	1	1	1	0.13	Olfactory receptor 4Q2 OS=Homo sapiens OX=9606 GN=OR4Q2 PE=3 SV=2
108	1	SwissProt	ABCD3_HUMAN	17	75428	1	1	1	1	0.06	ATP-binding cassette sub-family D member 3 OS=Homo sapiens OX=9606 GN=ABCD3 PE=1 SV=1
109	1	SwissProt	GCC2_HUMAN	16	195789	1	1	1	1	0.02	GRIP and coiled-coil domain-containing protein 2 OS=Homo sapiens OX=9606 GN=GCC2 PE=1 SV=4
110	1	SwissProt	CDK12_HUMAN	16	164054	1	1	1	1	0.03	Cyclin-dependent kinase 12 OS=Homo sapiens OX=9606 GN=CDK12 PE=1 SV=2
111	1	SwissProt	IGKC_HUMAN	14	11758	1	1	1	1	0.42	Immunoglobulin kappa constant OS=Homo sapiens OX=9606 GN=IGKC PE=1 SV=2

## Sheet: P-10
Family	Member	Database	Accession	Score	Mass	Num. of matches	Num. of significant matches	Num. of sequences	Num. of significant sequences	emPAI	Description
1	1	SwissProt	APOE_HUMAN	869	36132	25	25	10	10	3.06	Apolipoprotein E OS=Homo sapiens OX=9606 GN=APOE PE=1 SV=1
2	1	SwissProt	IGKC_HUMAN	656	11758	21	21	6	6	7.19	Immunoglobulin kappa constant OS=Homo sapiens OX=9606 GN=IGKC PE=1 SV=2
3	1	SwissProt	CLUS_HUMAN	586	52461	19	19	8	8	0.91	Clusterin OS=Homo sapiens OX=9606 GN=CLU PE=1 SV=1
4	1	SwissProt	ACTB_HUMAN	579	41710	22	22	7	7	1.76	Actin, cytoplasmic 1 OS=Homo sapiens OX=9606 GN=ACTB PE=1 SV=1
4	2	SwissProt	ACTA_HUMAN	292	41982	14	14	7	7	1.24	Actin, aortic smooth muscle OS=Homo sapiens OX=9606 GN=ACTA2 PE=1 SV=1
5	1	SwissProt	VTNC_HUMAN	558	54271	16	16	5	5	0.6	Vitronectin OS=Homo sapiens OX=9606 GN=VTN PE=1 SV=1
6	1	SwissProt	VIME_HUMAN	462	53619	19	19	14	14	2.54	Vimentin OS=Homo sapiens OX=9606 GN=VIM PE=1 SV=4
7	1	SwissProt	CO6A3_HUMAN	292	343457	11	11	11	11	0.15	Collagen alpha-3(VI) chain OS=Homo sapiens OX=9606 GN=COL6A3 PE=1 SV=5
8	1	SwissProt	ALBU_HUMAN	282	69321	11	11	8	8	0.63	Serum albumin OS=Homo sapiens OX=9606 GN=ALB PE=1 SV=2
9	1	SwissProt	HBB_HUMAN	255	15988	11	11	5	5	2.68	Hemoglobin subunit beta OS=Homo sapiens OX=9606 GN=HBB PE=1 SV=2
10	1	SwissProt	K2C1_HUMAN	232	65999	13	13	9	9	0.78	Keratin, type II cytoskeletal 1 OS=Homo sapiens OX=9606 GN=KRT1 PE=1 SV=6
10	2	SwissProt	K2C5_HUMAN	107	62340	3	3	3	3	0.23	Keratin, type II cytoskeletal 5 OS=Homo sapiens OX=9606 GN=KRT5 PE=1 SV=3
10	3	SwissProt	K22E_HUMAN	106	65393	4	4	4	4	0.3	Keratin, type II cytoskeletal 2 epidermal OS=Homo sapiens OX=9606 GN=KRT2 PE=1 SV=2
11	1	SwissProt	H2B1B_HUMAN	232	13942	7	7	2	2	2.27	Histone H2B type 1-B OS=Homo sapiens OX=9606 GN=HIST1H2BB PE=1 SV=2
12	1	SwissProt	CO3_HUMAN	171	187030	13	13	11	11	0.31	Complement C3 OS=Homo sapiens OX=9606 GN=C3 PE=1 SV=2
13	1	SwissProt	SAMP_HUMAN	160	25371	5	5	4	4	0.94	Serum amyloid P-component OS=Homo sapiens OX=9606 GN=APCS PE=1 SV=2
14	1	SwissProt	APOA4_HUMAN	159	45371	7	7	5	5	0.59	Apolipoprotein A-IV OS=Homo sapiens OX=9606 GN=APOA4 PE=1 SV=3
15	1	SwissProt	ACTN4_HUMAN	153	104788	9	9	7	7	0.33	Alpha-actinin-4 OS=Homo sapiens OX=9606 GN=ACTN4 PE=1 SV=2
16	1	SwissProt	H4_HUMAN	140	11360	6	6	3	3	3.28	Histone H4 OS=Homo sapiens OX=9606 GN=HIST1H4A PE=1 SV=2
17	1	SwissProt	HBA_HUMAN	131	15248	7	7	4	4	2.92	Hemoglobin subunit alpha OS=Homo sapiens OX=9606 GN=HBA1 PE=1 SV=2
18	1	SwissProt	IGHM_HUMAN	130	49409	8	8	5	5	0.54	Immunoglobulin heavy constant mu OS=Homo sapiens OX=9606 GN=IGHM PE=1 SV=4
19	1	SwissProt	COIA1_HUMAN	123	178077	2	2	2	2	0.05	Collagen alpha-1(XVIII) chain OS=Homo sapiens OX=9606 GN=COL18A1 PE=1 SV=5
20	1	SwissProt	KV401_HUMAN	120	13372	6	6	1	1	0.36	Immunoglobulin kappa variable 4-1 OS=Homo sapiens OX=9606 GN=IGKV4-1 PE=1 SV=1
21	1	SwissProt	TAGL_HUMAN	104	22596	4	4	2	2	1.1	Transgelin OS=Homo sapiens OX=9606 GN=TAGLN PE=1 SV=4
22	1	SwissProt	LAMC1_HUMAN	100	177489	4	4	4	4	0.1	Laminin subunit gamma-1 OS=Homo sapiens OX=9606 GN=LAMC1 PE=1 SV=3
23	1	SwissProt	MYH9_HUMAN	98	226392	7	7	7	7	0.14	Myosin-9 OS=Homo sapiens OX=9606 GN=MYH9 PE=1 SV=4
24	1	SwissProt	CFAH_HUMAN	97	139005	2	2	1	1	0.06	Complement factor H OS=Homo sapiens OX=9606 GN=CFH PE=1 SV=4
25	1	SwissProt	FINC_HUMAN	94	262460	2	2	2	2	0.03	Fibronectin OS=Homo sapiens OX=9606 GN=FN1 PE=1 SV=4
26	1	SwissProt	K1C9_HUMAN	86	62027	5	5	4	4	0.31	Keratin, type I cytoskeletal 9 OS=Homo sapiens OX=9606 GN=KRT9 PE=1 SV=3
27	1	SwissProt	LAMB2_HUMAN	82	195854	4	4	4	4	0.09	Laminin subunit beta-2 OS=Homo sapiens OX=9606 GN=LAMB2 PE=1 SV=2
28	1	SwissProt	IGG1_HUMAN	78	49298	3	3	3	3	0.29	Immunoglobulin gamma-1 heavy chain OS=Homo sapiens OX=9606 PE=1 SV=2
28	2	SwissProt	IGHG2_HUMAN	36	35878	2	2	2	2	0.27	Immunoglobulin heavy constant gamma 2 OS=Homo sapiens OX=9606 GN=IGHG2 PE=1 SV=2
29	1	SwissProt	TPM2_HUMAN	78	32831	2	2	2	2	0.29	Tropomyosin beta chain OS=Homo sapiens OX=9606 GN=TPM2 PE=1 SV=1
30	1	SwissProt	ANXA2_HUMAN	73	38580	3	3	3	3	0.39	Annexin A2 OS=Homo sapiens OX=9606 GN=ANXA2 PE=1 SV=2
31	1	SwissProt	PGBM_HUMAN	73	468532	6	6	6	6	0.06	Basement membrane-specific heparan sulfate proteoglycan core protein OS=Homo sapiens OX=9606 GN=HSPG2 PE=1 SV=4
32	1	SwissProt	TRFE_HUMAN	72	77014	3	3	3	3	0.18	Serotransferrin OS=Homo sapiens OX=9606 GN=TF PE=1 SV=3
33	1	SwissProt	CO9_HUMAN	71	63133	1	1	1	1	0.07	Complement component C9 OS=Homo sapiens OX=9606 GN=C9 PE=1 SV=2
34	1	SwissProt	NID1_HUMAN	70	136291	2	2	2	2	0.06	Nidogen-1 OS=Homo sapiens OX=9606 GN=NID1 PE=1 SV=3
35	1	SwissProt	TBA1A_HUMAN	70	50104	3	3	3	3	0.29	Tubulin alpha-1A chain OS=Homo sapiens OX=9606 GN=TUBA1A PE=1 SV=1
36	1	SwissProt	TBB2A_HUMAN	69	49875	4	4	4	4	0.41	Tubulin beta-2A chain OS=Homo sapiens OX=9606 GN=TUBB2A PE=1 SV=1
37	1	SwissProt	LMNA_HUMAN	68	74095	4	4	4	4	0.26	Prelamin-A/C OS=Homo sapiens OX=9606 GN=LMNA PE=1 SV=1
38	1	SwissProt	SPP24_HUMAN	63	24322	2	2	2	2	0.41	Secreted phosphoprotein 24 OS=Homo sapiens OX=9606 GN=SPP2 PE=1 SV=1
39	1	SwissProt	HS90A_HUMAN	63	84607	2	2	2	2	0.11	Heat shock protein HSP 90-alpha OS=Homo sapiens OX=9606 GN=HSP90AA1 PE=1 SV=5
40	1	SwissProt	K1C10_HUMAN	60	58792	3	3	3	3	0.24	Keratin, type I cytoskeletal 10 OS=Homo sapiens OX=9606 GN=KRT10 PE=1 SV=6
41	1	SwissProt	PDLI2_HUMAN	59	37436	1	1	1	1	0.12	PDZ and LIM domain protein 2 OS=Homo sapiens OX=9606 GN=PDLIM2 PE=1 SV=1
42	1	SwissProt	H2A1D_HUMAN	58	14099	3	3	2	2	0.8	Histone H2A type 1-D OS=Homo sapiens OX=9606 GN=HIST1H2AD PE=1 SV=2
43	1	SwissProt	FLNA_HUMAN	58	280564	5	5	5	5	0.08	Filamin-A OS=Homo sapiens OX=9606 GN=FLNA PE=1 SV=4
44	1	SwissProt	LAMA5_HUMAN	57	399479	5	5	5	5	0.05	Laminin subunit alpha-5 OS=Homo sapiens OX=9606 GN=LAMA5 PE=1 SV=8
45	1	SwissProt	PRDX1_HUMAN	56	22096	1	1	1	1	0.21	Peroxiredoxin-1 OS=Homo sapiens OX=9606 GN=PRDX1 PE=1 SV=1
46	1	SwissProt	AMBP_HUMAN	55	38974	2	2	2	2	0.24	Protein AMBP OS=Homo sapiens OX=9606 GN=AMBP PE=1 SV=1
47	1	SwissProt	CO6A1_HUMAN	48	108462	3	3	3	3	0.12	Collagen alpha-1(VI) chain OS=Homo sapiens OX=9606 GN=COL6A1 PE=1 SV=3
48	1	SwissProt	RAC1_HUMAN	47	21436	1	1	1	1	0.22	Ras-related C3 botulinum toxin substrate 1 OS=Homo sapiens OX=9606 GN=RAC1 PE=1 SV=1
49	1	SwissProt	HS71A_HUMAN	47	70009	2	2	2	2	0.13	Heat shock 70 kDa protein 1A OS=Homo sapiens OX=9606 GN=HSPA1A PE=1 SV=1
50	1	SwissProt	ATPA_HUMAN	43	59714	3	3	3	3	0.24	ATP synthase subunit alpha, mitochondrial OS=Homo sapiens OX=9606 GN=ATP5F1A PE=1 SV=1
51	1	SwissProt	NEST_HUMAN	39	177332	2	2	2	2	0.05	Nestin OS=Homo sapiens OX=9606 GN=NES PE=1 SV=2
52	1	SwissProt	HSPB1_HUMAN	39	22768	2	2	2	2	0.45	Heat shock protein beta-1 OS=Homo sapiens OX=9606 GN=HSPB1 PE=1 SV=2
53	1	SwissProt	ATPB_HUMAN	39	56525	2	2	1	1	0.16	ATP synthase subunit beta, mitochondrial OS=Homo sapiens OX=9606 GN=ATP5F1B PE=1 SV=3
54	1	SwissProt	KPYM_HUMAN	38	57900	1	1	1	1	0.08	Pyruvate kinase PKM OS=Homo sapiens OX=9606 GN=PKM PE=1 SV=4
55	1	SwissProt	ITIH3_HUMAN	38	99787	3	3	1	1	0.04	Inter-alpha-trypsin inhibitor heavy chain H3 OS=Homo sapiens OX=9606 GN=ITIH3 PE=1 SV=2
56	1	SwissProt	ANXA5_HUMAN	37	35914	4	4	3	3	0.42	Annexin A5 OS=Homo sapiens OX=9606 GN=ANXA5 PE=1 SV=2
57	1	SwissProt	1A01_HUMAN	37	40820	1	1	1	1	0.11	HLA class I histocompatibility antigen, A-1 alpha chain OS=Homo sapiens OX=9606 GN=HLA-A PE=1 SV=1
58	1	SwissProt	LYSC_HUMAN	37	16526	1	1	1	1	0.29	Lysozyme C OS=Homo sapiens OX=9606 GN=LYZ PE=1 SV=1
59	1	SwissProt	NEP_HUMAN	36	85460	1	1	1	1	0.05	Neprilysin OS=Homo sapiens OX=9606 GN=MME PE=1 SV=2
60	1	SwissProt	LBP_HUMAN	36	53350	1	1	1	1	0.08	Lipopolysaccharide-binding protein OS=Homo sapiens OX=9606 GN=LBP PE=1 SV=3
61	1	SwissProt	EZRI_HUMAN	36	69370	2	2	2	2	0.13	Ezrin OS=Homo sapiens OX=9606 GN=EZR PE=1 SV=4
62	1	SwissProt	ML12A_HUMAN	36	19781	2	2	2	2	0.53	Myosin regulatory light chain 12A OS=Homo sapiens OX=9606 GN=MYL12A PE=1 SV=2
63	1	SwissProt	IGHA1_HUMAN	35	37631	1	1	1	1	0.12	Immunoglobulin heavy constant alpha 1 OS=Homo sapiens OX=9606 GN=IGHA1 PE=1 SV=2
64	1	SwissProt	DNSL3_HUMAN	35	35481	1	1	1	1	0.13	Deoxyribonuclease gamma OS=Homo sapiens OX=9606 GN=DNASE1L3 PE=1 SV=1
65	1	SwissProt	MYH10_HUMAN	34	228858	2	2	2	2	0.04	Myosin-10 OS=Homo sapiens OX=9606 GN=MYH10 PE=1 SV=3
66	1	SwissProt	CO6A2_HUMAN	33	108512	1	1	1	1	0.04	Collagen alpha-2(VI) chain OS=Homo sapiens OX=9606 GN=COL6A2 PE=1 SV=4
67	1	SwissProt	EF1A1_HUMAN	32	50109	2	2	1	1	0.09	Elongation factor 1-alpha 1 OS=Homo sapiens OX=9606 GN=EEF1A1 PE=1 SV=1
68	1	SwissProt	CBPB2_HUMAN	32	48393	1	1	1	1	0.09	Carboxypeptidase B2 OS=Homo sapiens OX=9606 GN=CPB2 PE=1 SV=2
69	1	SwissProt	SYN3_HUMAN	31	63263	1	1	1	1	0.07	Synapsin-3 OS=Homo sapiens OX=9606 GN=SYN3 PE=1 SV=2
70	1	SwissProt	AGRIN_HUMAN	31	217179	3	3	2	2	0.04	Agrin OS=Homo sapiens OX=9606 GN=AGRN PE=1 SV=6
71	1	SwissProt	RS3_HUMAN	30	26671	1	1	1	1	0.17	40S ribosomal protein S3 OS=Homo sapiens OX=9606 GN=RPS3 PE=1 SV=2
72	1	SwissProt	BIP_HUMAN	26	72288	1	1	1	1	0.06	Endoplasmic reticulum chaperone BiP OS=Homo sapiens OX=9606 GN=HSPA5 PE=1 SV=2
73	1	SwissProt	ARMX3_HUMAN	26	42474	1	1	1	1	0.1	Armadillo repeat-containing X-linked protein 3 OS=Homo sapiens OX=9606 GN=ARMCX3 PE=1 SV=1
74	1	SwissProt	K1C18_HUMAN	26	48029	1	1	1	1	0.09	Keratin, type I cytoskeletal 18 OS=Homo sapiens OX=9606 GN=KRT18 PE=1 SV=2
75	1	SwissProt	FA9_HUMAN	26	51745	1	1	1	1	0.09	Coagulation factor IX OS=Homo sapiens OX=9606 GN=F9 PE=1 SV=2
76	1	SwissProt	PDIA3_HUMAN	25	56747	1	1	1	1	0.08	Protein disulfide-isomerase A3 OS=Homo sapiens OX=9606 GN=PDIA3 PE=1 SV=4
77	1	SwissProt	LBR_HUMAN	25	70658	1	1	1	1	0.06	Lamin-B receptor OS=Homo sapiens OX=9606 GN=LBR PE=1 SV=2
78	1	SwissProt	A1AT_HUMAN	24	46707	1	1	1	1	0.09	Alpha-1-antitrypsin OS=Homo sapiens OX=9606 GN=SERPINA1 PE=1 SV=3
79	1	SwissProt	PEBP1_HUMAN	24	21044	1	1	1	1	0.22	Phosphatidylethanolamine-binding protein 1 OS=Homo sapiens OX=9606 GN=PEBP1 PE=1 SV=3
80	1	SwissProt	GELS_HUMAN	23	85644	2	2	2	2	0.1	Gelsolin OS=Homo sapiens OX=9606 GN=GSN PE=1 SV=1
81	1	SwissProt	EGLN_HUMAN	22	70533	1	1	1	1	0.06	Endoglin OS=Homo sapiens OX=9606 GN=ENG PE=1 SV=2
82	1	SwissProt	NPDC1_HUMAN	21	34494	1	1	1	1	0.13	Neural proliferation differentiation and control protein 1 OS=Homo sapiens OX=9606 GN=NPDC1 PE=1 SV=2
83	1	SwissProt	PEX5_HUMAN	21	70821	1	1	1	1	0.06	Peroxisomal targeting signal 1 receptor OS=Homo sapiens OX=9606 GN=PEX5 PE=1 SV=3
84	1	SwissProt	TTHY_HUMAN	21	15877	1	1	1	1	0.3	Transthyretin OS=Homo sapiens OX=9606 GN=TTR PE=1 SV=1
85	1	SwissProt	RS27A_HUMAN	21	17953	1	1	1	1	0.26	Ubiquitin-40S ribosomal protein S27a OS=Homo sapiens OX=9606 GN=RPS27A PE=1 SV=2
86	1	SwissProt	GA2L2_HUMAN	20	96460	1	1	1	1	0.05	GAS2-like protein 2 OS=Homo sapiens OX=9606 GN=GAS2L2 PE=1 SV=1
87	1	SwissProt	NAA16_HUMAN	20	101397	2	2	2	2	0.09	N-alpha-acetyltransferase 16, NatA auxiliary subunit OS=Homo sapiens OX=9606 GN=NAA16 PE=1 SV=2
88	1	SwissProt	LIPS_HUMAN	19	116525	1	1	1	1	0.04	Hormone-sensitive lipase OS=Homo sapiens OX=9606 GN=LIPE PE=1 SV=4
89	1	SwissProt	KVD20_HUMAN	19	12507	1	1	1	1	0.39	Immunoglobulin kappa variable 3D-20 OS=Homo sapiens OX=9606 GN=IGKV3D-20 PE=3 SV=1
90	1	SwissProt	OR1N2_HUMAN	19	36864	1	1	1	1	0.12	Olfactory receptor 1N2 OS=Homo sapiens OX=9606 GN=OR1N2 PE=2 SV=2
91	1	SwissProt	ZN236_HUMAN	19	203574	1	1	1	1	0.02	Zinc finger protein 236 OS=Homo sapiens OX=9606 GN=ZNF236 PE=2 SV=2
92	1	SwissProt	VINC_HUMAN	18	123722	1	1	1	1	0.04	Vinculin OS=Homo sapiens OX=9606 GN=VCL PE=1 SV=4
93	1	SwissProt	DIAP1_HUMAN	18	141258	1	1	1	1	0.03	Protein diaphanous homolog 1 OS=Homo sapiens OX=9606 GN=DIAPH1 PE=1 SV=2
94	1	SwissProt	PKHH1_HUMAN	18	151137	1	1	1	1	0.03	Pleckstrin homology domain-containing family H member 1 OS=Homo sapiens OX=9606 GN=PLEKHH1 PE=2 SV=2
95	1	SwissProt	ANXA1_HUMAN	18	38690	1	1	1	1	0.12	Annexin A1 OS=Homo sapiens OX=9606 GN=ANXA1 PE=1 SV=2
96	1	SwissProt	FSTL4_HUMAN	18	93037	1	1	1	1	0.05	Follistatin-related protein 4 OS=Homo sapiens OX=9606 GN=FSTL4 PE=2 SV=3
97	1	SwissProt	MAST4_HUMAN	17	283922	1	1	1	1	0.02	Microtubule-associated serine/threonine-protein kinase 4 OS=Homo sapiens OX=9606 GN=MAST4 PE=1 SV=4
98	1	SwissProt	FHAD1_HUMAN	17	161804	1	1	1	1	0.03	Forkhead-associated domain-containing protein 1 OS=Homo sapiens OX=9606 GN=FHAD1 PE=2 SV=2
99	1	SwissProt	STPG2_HUMAN	17	50628	1	1	1	1	0.09	Sperm-tail PG-rich repeat-containing protein 2 OS=Homo sapiens OX=9606 GN=STPG2 PE=2 SV=1
100	1	SwissProt	G3P_HUMAN	16	36030	1	1	1	1	0.12	Glyceraldehyde-3-phosphate dehydrogenase OS=Homo sapiens OX=9606 GN=GAPDH PE=1 SV=3
101	1	SwissProt	CO2A1_HUMAN	16	141698	1	1	1	1	0.03	Collagen alpha-1(II) chain OS=Homo sapiens OX=9606 GN=COL2A1 PE=1 SV=3
102	1	SwissProt	VPS45_HUMAN	16	65036	1	1	1	1	0.07	Vacuolar protein sorting-associated protein 45 OS=Homo sapiens OX=9606 GN=VPS45 PE=1 SV=1
103	1	SwissProt	CO8G_HUMAN	14	22264	1	1	1	1	0.21	Complement component C8 gamma chain OS=Homo sapiens OX=9606 GN=C8G PE=1 SV=3
104	1	SwissProt	OBSCN_HUMAN	14	867940	1	1	1	1	0	Obscurin OS=Homo sapiens OX=9606 GN=OBSCN PE=1 SV=3
105	1	SwissProt	SPG21_HUMAN	14	34938	1	1	1	1	0.13	Maspardin OS=Homo sapiens OX=9606 GN=SPG21 PE=1 SV=1
106	1	SwissProt	TAGL2_HUMAN	14	22377	1	1	1	1	0.21	Transgelin-2 OS=Homo sapiens OX=9606 GN=TAGLN2 PE=1 SV=3

[truncated: 30 more sheets: P-11, P-12, P-13, P-14, P-15, P-16, P-17, P-18, P-19, P-20, P-21, P-22, P-23, P-24, P-25, P-26, P-27, P-28, P-29, P-30 …]
